# Supplementary material for: Muscle progenitor specification and myogenic differentiation are associated with changes in chromatin topology
Source: Nat Commun. 2020 Dec 4;11:6222. doi: 10.1038/s41467-020-19999-w (PMC7718254; doi:10.1038/s41467-020-19999-w)
Supplement: Supplementary file 3 — Supplementary Data 1 [file 41467_2020_19999_MOESM3_ESM.xlsx]

## Sheet: Sheet1
Supplementary Data 1. Alignment statistics of pCHi-C and Hi-C experiments.
pCHi-C quant
	Total read pairs	Valid Di-tags	Unique Di-tags	Cis (<10kb)	Cis (>10kb)	Trans	Total number of unique captured read pairs	Number of captured baits	Number of high-confidence interactions (merged data)	High-confidence cis-interactions (merged data)
iPax7+Dox_rep1	179826144	74107446	67680864	12851689	46842093	7987082	31207185	22209	121802	121266
iPax7+Dox_rep2	163977222	73635716	68772209	12909073	47702860	8160276	34961780	22209
iPax7-Dox_rep1	289690366	74194979	65484912	12925100	40463915	12095897	31553395	22214	114047	113601
iPax7-Dox_rep2	249183327	70426665	62922333	12324281	38905983	11692069	34796555	22217
ESC_rep1	548285018	134927329	103952471	4090753	57408088	42453630	59276480	22221	107330	106742
ESC_rep2	563608218	225609076	122643675	9635086	53745515	59263074	81277561	22222
3T3-L1-D0_rep1	312767342	248166028	220405298	40105132	152908989	27391177	145923862	22217	209316	207308
3T3-L1-D0_rep2	373311381	285856474	225601630	50799579	150577444	24224607	98344559	22212
3T3-L1-4H_rep1	274765438	232132820	206758271	36975222	145520797	24262252	149591703	22212	189696	186282
3T3-L1-4H_rep2	685254819	268654193	119042932	27061839	79602410	12378683	30225435	22209
3T3-L1-D2_rep1	321509545	213530219	154562925	35817922	99859960	18885043	78540554	22213	165828	164363
3T3-L1-D2_rep2	333443355	173022727	122163569	25207029	81039915	15916625	86699945	22214
Hi-C quant
	read-pairs	unpaired	unmapped	multihit	single-sided	ds-no-fragment	ds-same-fragment	ds-too-close	ds-accepted-inter	ds-accepted-intra	ds-duplicate-inter	ds-duplicate-intra	ds-too-far	unclassified
iPax7+Dox_rep1	124929676	0	1200872	47087999	12426544	0	6318709	11364513	5414551	38065300	73653	534943	2442592	0
iPax7+Dox_rep2	191174788	0	2108295	76385690	17069262	0	7410453	22003976	7666822	54406953	91615	673325	3358397	0
iPax7-Dox_rep1	162622707	0	2015063	58228158	15327010	0	41350167	10355285	6008555	22004760	82412	309522	6941775	0
iPax7-Dox_rep2	200743356	0	2114171	77785069	17004910	0	31756864	19392232	9119486	35355625	84766	337902	7792331	0
ESC_rep1	465473330	0	10366240	140262760	24987584	0	92799975	32419405	23517740	96837635	2489657	10380847	31411487	0
ESC_rep2	340651343	0	8773110	101769481	37066069	0	80247777	18885285	25698762	47964067	895123	1673586	17678083	0
