# Supplementary material for: Muscle progenitor specification and myogenic differentiation are associated with changes in chromatin topology
Source: Nat Commun. 2020 Dec 4;11:6222. doi: 10.1038/s41467-020-19999-w (PMC7718254; doi:10.1038/s41467-020-19999-w)
Supplement: Supplementary file 4 — Supplementary Data 2 [file 41467_2020_19999_MOESM4_ESM.xlsx]

## Sheet: ESC&iPax7 common
Supplementary Data 2. P-En interaction coordinates and target genes for each cluster in Fig. 2D.
ESC&iPax7 common
chr_P	start_P	end_P	chr_En	start_En	end_En	GeneName(s)
chr1	9996564	10004305	chr1	9762673	9772307	Ppp1r42
chr1	16654248	16656612	chr1	17110850	17116320	Tmem70
chr1	20940533	20945092	chr1	21064502	21067684	Efhc1
chr1	31004131	31007297	chr1	31206359	31216805	Ptp4a1
chr1	33805162	33816430	chr1	33792019	33799971	Bag2
chr1	33961830	33966711	chr1	33779500	33782397	Bend6/Dst
chr1	33961830	33966711	chr1	33792019	33799971	Bend6/Dst
chr1	33961830	33966711	chr1	33848183	33858807	Bend6/Dst
chr1	33961830	33966711	chr1	33948545	33953772	Bend6/Dst
chr1	33961830	33966711	chr1	33987793	34000712	Bend6/Dst
chr1	33961830	33966711	chr1	34003377	34004585	Bend6/Dst
chr1	33961830	33966711	chr1	34005567	34009804	Bend6/Dst
chr1	33961830	33966711	chr1	34018290	34026783	Bend6/Dst
chr1	33961830	33966711	chr1	34060766	34066931	Bend6/Dst
chr1	36600602	36605908	chr1	36690996	36695839	Ankrd39
chr1	36611551	36620062	chr1	36690996	36695839	Sema4c
chr1	36725317	36748864	chr1	36605909	36609327	Cox5b/Fam178b
chr1	39956832	39958927	chr1	39733046	39738016	Map4k4
chr1	39956832	39958927	chr1	39738017	39742953	Map4k4
chr1	39956832	39958927	chr1	39742954	39751634	Map4k4
chr1	39956832	39958927	chr1	39813928	39819443	Map4k4
chr1	39956832	39958927	chr1	39911331	39916549	Map4k4
chr1	39956832	39958927	chr1	39992764	39995210	Map4k4
chr1	39956832	39958927	chr1	39995211	39998435	Map4k4
chr1	51344628	51346798	chr1	51015121	51019565	Sdpr
chr1	51533600	51536034	chr1	51581788	51587309	Obfc2a
chr1	51533600	51536034	chr1	51629396	51635755	Obfc2a
chr1	51533600	51536034	chr1	51650653	51651239	Obfc2a
chr1	51533600	51536034	chr1	51651240	51655090	Obfc2a
chr1	55139648	55145902	chr1	55127598	55137468	Hspd1/Hspe1
chr1	55417930	55421456	chr1	55295113	55296777	Boll
chr1	57461370	57464221	chr1	58044237	58046845	1110034B05Rik/9430016H08Rik
chr1	57823378	57834510	chr1	57484288	57486725	Spats2l
chr1	58081077	58088185	chr1	57484288	57486725	Aox1
chr1	58167161	58173150	chr1	57484288	57486725	Aox3
chr1	59292730	59297166	chr1	59663287	59669949	Als2
chr1	59306242	59314520	chr1	59632056	59638857	Cdk15
chr1	59306242	59314520	chr1	59663287	59669949	Cdk15
chr1	59537897	59539458	chr1	59466453	59473324	Fzd7
chr1	60618267	60624223	chr1	60907712	60908520	Raph1
chr1	60618267	60624223	chr1	60916782	60918034	Raph1
chr1	64158653	64170355	chr1	64492912	64494614	Klf7
chr1	64780031	64789620	chr1	64962681	64965623	Fzd5
chr1	69728994	69739761	chr1	69287631	69290830	Ikzf2
chr1	74347848	74355179	chr1	74340721	74343406	Tmbim1
chr1	74347848	74355179	chr1	74343407	74345523	Tmbim1
chr1	74347848	74355179	chr1	74391769	74404938	Tmbim1
chr1	74347848	74355179	chr1	74427199	74434684	Tmbim1
chr1	74347848	74355179	chr1	74441862	74444175	Tmbim1
chr1	74408624	74413066	chr1	74340721	74343406	Gm216
chr1	74408624	74413066	chr1	74427199	74434684	Gm216
chr1	74434685	74441861	chr1	74340721	74343406	Ctdsp1
chr1	74813393	74819619	chr1	74847234	74854794	Wnt6
chr1	74813393	74819619	chr1	74854795	74856694	Wnt6
chr1	74831766	74843131	chr1	74847234	74854794	Wnt10a
chr1	74831766	74843131	chr1	74854795	74856694	Wnt10a
chr1	75101561	75132190	chr1	75287071	75290414	Slc23a3
chr1	75174928	75179883	chr1	75243292	75248699	Abcb6
chr1	75258756	75261126	chr1	75287071	75290414	Ptprn
chr1	75357957	75375078	chr1	75386022	75391025	Des/Speg
chr1	75432309	75439549	chr1	75386022	75391025	Gmppa
chr1	75432309	75439549	chr1	75422385	75425303	Gmppa
chr1	75443247	75449945	chr1	75402647	75405734	Accn4
chr1	75443247	75449945	chr1	75462517	75465158	Accn4
chr1	75538967	75544581	chr1	75522145	75537532	Slc4a3
chr1	78192936	78193733	chr1	78410412	78416455	Pax3
chr1	78304407	78307848	chr1	78212316	78216504	Sgpp2
chr1	78653627	78655511	chr1	78524613	78532902	Acsl3/Utp14b
chr1	78653627	78655511	chr1	78600409	78610177	Acsl3/Utp14b
chr1	88184183	88206364	chr1	88074689	88091417	B3gnt7
chr1	88184183	88206364	chr1	88092313	88097164	B3gnt7
chr1	88184183	88206364	chr1	88135394	88141219	B3gnt7
chr1	88276497	88286809	chr1	88272593	88274757	Nmur1
chr1	88347663	88372909	chr1	88375627	88385060	Rpl30
chr1	88565522	88568764	chr1	88893615	88898898	Nppc
chr1	88565522	88568764	chr1	88930807	88933055	Nppc
chr1	88565522	88568764	chr1	88933056	88936946	Nppc
chr1	89045450	89054457	chr1	88513495	88521424	Ecel1
chr1	90172816	90175152	chr1	90162510	90170949	Hjurp/Trpm8
chr1	90597310	90602753	chr1	90352649	90360901	Arl4c
chr1	90597310	90602753	chr1	90360902	90369181	Arl4c
chr1	90597310	90602753	chr1	90369182	90371008	Arl4c
chr1	90597310	90602753	chr1	90371009	90374752	Arl4c
chr1	92100141	92103375	chr1	91966522	91971659	Cxcr7
chr1	92738331	92742325	chr1	92543699	92549213	Col6a3
chr1	94543633	94551347	chr1	94731558	94740892	Otos
chr1	94723701	94731557	chr1	94551348	94556223	Gpc1
chr1	94723701	94731557	chr1	94572671	94579851	Gpc1
chr1	94723701	94731557	chr1	94588490	94599105	Gpc1
chr1	94723701	94731557	chr1	94599106	94600373	Gpc1
chr1	94723701	94731557	chr1	94600374	94606021	Gpc1
chr1	95023472	95041871	chr1	95169458	95175449	Agxt
chr1	95107280	95115163	chr1	95136728	95140985	E030010N08Rik
chr1	95123342	95136727	chr1	95070583	95074487	Sned1
chr1	95201551	95204277	chr1	95066957	95070582	Mterfd2
chr1	95201551	95204277	chr1	95070583	95074487	Mterfd2
chr1	95239969	95249542	chr1	95061040	95066956	Pask/Ppp1r7
chr1	95239969	95249542	chr1	95066957	95070582	Pask/Ppp1r7
chr1	95637576	95648254	chr1	95566677	95575348	Atg4b
chr1	95637576	95648254	chr1	95577220	95581414	Atg4b
chr1	95637576	95648254	chr1	95628427	95630528	Atg4b
chr1	95637576	95648254	chr1	95634090	95635290	Atg4b
chr1	108067576	108071161	chr1	107950113	107956420	Phlpp1
chr1	108067576	108071161	chr1	108290494	108297814	Phlpp1
chr1	108067576	108071161	chr1	108297934	108306358	Phlpp1
chr1	108610084	108613988	chr1	108297934	108306358	Bcl2
chr1	108610084	108613988	chr1	108441921	108446707	Bcl2
chr1	120373534	120384424	chr1	120385152	120389714	Gm11102
chr1	130484320	130490885	chr1	130719504	130724207	Cxcr4
chr1	133042425	133052525	chr1	133012689	133015554	Eif2d
chr1	133141037	133143537	chr1	133012689	133015554	Rassf5
chr1	133141037	133143537	chr1	133079205	133084983	Rassf5
chr1	133174693	133188707	chr1	133451088	133455179	Ikbke
chr1	133423220	133430001	chr1	133228821	133231200	Fam72a/Srgap2
chr1	134084449	134088364	chr1	134250704	134254500	Lemd1
chr1	134193626	134195467	chr1	134053782	134061010	Klhdc8a
chr1	134193626	134195467	chr1	134096861	134100643	Klhdc8a
chr1	134211219	134215407	chr1	134250704	134254500	Nuak2
chr1	134941216	134943465	chr1	134969093	134976091	Pik3c2b
chr1	134941216	134943465	chr1	134995574	135003149	Pik3c2b
chr1	135026501	135030871	chr1	134930042	134938522	Ppp1r15b
chr1	135141055	135152975	chr1	135185954	135192090	Plekha6
chr1	135964923	135978060	chr1	135997933	136004493	Btg2
chr1	136130183	136134364	chr1	136051310	136060620	Adora1
chr1	136130183	136134364	chr1	136213676	136218274	Adora1
chr1	136227377	136231483	chr1	136051310	136060620	Ppfia4
chr1	136227377	136231483	chr1	136139240	136146568	Ppfia4
chr1	136302247	136304005	chr1	136270019	136278425	Cyb5r1
chr1	137060634	137068931	chr1	137263576	137265818	Gpr37l1
chr1	137265819	137272134	chr1	137025687	137028769	Shisa4
chr1	137616388	137617435	chr1	137632539	137640819	Csrp1
chr1	137616388	137617435	chr1	137647732	137651161	Csrp1
chr1	153181061	153194866	chr1	153019185	153024116	Ivns1abp
chr1	153346940	153349204	chr1	153537907	153546090	Rnf2
chr1	154596084	154598412	chr1	154370719	154375388	Apobec4
chr1	154596084	154598412	chr1	154377323	154382544	Apobec4
chr1	155175623	155181277	chr1	154943460	154951883	Lamc1
chr1	155175623	155181277	chr1	155064840	155067792	Lamc1
chr1	155175623	155181277	chr1	155115684	155122499	Lamc1
chr1	155582624	155588750	chr1	155390781	155391729	Rgs16
chr1	155582624	155588750	chr1	155400804	155413902	Rgs16
chr1	155582624	155588750	chr1	155421918	155428759	Rgs16
chr1	155582624	155588750	chr1	155482085	155487592	Rgs16
chr1	155582624	155588750	chr1	155509685	155517686	Rgs16
chr1	155594711	155596791	chr1	155379804	155390780	Rnasel
chr1	155594711	155596791	chr1	155390781	155391729	Rnasel
chr1	155594711	155596791	chr1	155400804	155413902	Rnasel
chr1	155743197	155749096	chr1	156022915	156025300	5830403L16Rik/Glul
chr1	156944966	156947324	chr1	157090244	157091974	Ier5
chr1	156991470	157001290	chr1	156888245	156896084	Mr1
chr1	157071776	157081120	chr1	156876673	156879470	BC034090
chr1	157071776	157081120	chr1	156888245	156896084	BC034090
chr1	157071776	157081120	chr1	156896085	156901677	BC034090
chr1	158868467	158875496	chr1	159002121	159007075	Ralgps2
chr1	164500072	164503526	chr1	164595203	164598390	Vamp4
chr1	167926654	167942241	chr1	167705490	167713756	Pou2f1
chr1	173032277	173045897	chr1	173191621	173200399	1700009P17Rik
chr1	173124269	173128802	chr1	173117153	173119862	Pcp4l1
chr1	173143867	173153998	chr1	173045898	173049338	Nr1i3/Tomm40l
chr1	173143867	173153998	chr1	173108862	173115545	Nr1i3/Tomm40l
chr1	173143867	173153998	chr1	173117153	173119862	Nr1i3/Tomm40l
chr1	173143867	173153998	chr1	173123406	173124150	Nr1i3/Tomm40l
chr1	173143867	173153998	chr1	173191621	173200399	Nr1i3/Tomm40l
chr1	173154782	173158778	chr1	173045898	173049338	Apoa2
chr1	173154782	173158778	chr1	173191621	173200399	Apoa2
chr1	173180466	173185117	chr1	173045898	173049338	Adamts4
chr1	173209053	173211583	chr1	173045898	173049338	Ppox
chr1	173209053	173211583	chr1	173191621	173200399	Ppox
chr1	173253116	173261303	chr1	173275825	173279177	Dedd
chr1	173285389	173296854	chr1	173304905	173306872	Klhdc9/Pfdn2
chr1	173285389	173296854	chr1	173405825	173421253	Klhdc9/Pfdn2
chr1	173300013	173304420	chr1	173405825	173421253	Pvrl4
chr1	174052026	174060605	chr1	173974697	173980034	Pex19
chr1	174138640	174144771	chr1	174145562	174147732	Casq1
chr1	174147733	174151155	chr1	174084016	174086417	Casq1
chr1	174147733	174151155	chr1	174086435	174092171	Casq1
chr1	174147733	174151155	chr1	174127017	174136276	Casq1
chr1	174147733	174151155	chr1	174170972	174180596	Casq1
chr1	174255651	174262477	chr1	173974697	173980034	Kcnj9
chr1	174255651	174262477	chr1	174086435	174092171	Kcnj9
chr1	174397613	174419582	chr1	174336473	174343528	Igsf9/Slamf9
chr1	174424168	174431520	chr1	174336473	174343528	Igsf9/Tagln2
chr1	174558079	174563726	chr1	174336473	174343528	Dusp23
chr1	180266114	180273913	chr1	180250835	180254684	Hnrnpu
chr1	180447503	180462317	chr1	180880385	180890642	Kif26b
chr1	180447503	180462317	chr1	181052927	181060598	Kif26b
chr1	182121069	182133468	chr1	181773672	181783295	Adck3
chr1	182191074	182194266	chr1	182310061	182312805	Psen2
chr1	182191074	182194266	chr1	182315573	182330074	Psen2
chr1	182191074	182194266	chr1	182332681	182339329	Psen2
chr1	182191074	182194266	chr1	182357317	182359353	Psen2
chr1	182191074	182194266	chr1	182359354	182360126	Psen2
chr1	182191074	182194266	chr1	182360127	182365160	Psen2
chr1	182259644	182275770	chr1	182213962	182217549	Gm5069/Itpkb
chr1	182259644	182275770	chr1	182357317	182359353	Gm5069/Itpkb
chr1	182400191	182418615	chr1	182477172	182481457	6330403A02Rik
chr1	182570217	182576097	chr1	182707709	182708901	Lin9
chr1	182812102	182826629	chr1	182903898	182911016	Lefty2
chr1	182833906	182835492	chr1	182841478	182851623	Pycr2
chr1	182833906	182835492	chr1	182896051	182903897	Pycr2
chr1	182833906	182835492	chr1	182903898	182911016	Pycr2
chr1	182871842	182873286	chr1	182841478	182851623	Tmem63a
chr1	183948320	183953060	chr1	183955988	183964438	Enah
chr1	183948320	183953060	chr1	184028567	184031793	Enah
chr1	183948320	183953060	chr1	184032259	184038482	Enah
chr1	184444737	184449080	chr1	184418432	184421873	Capn2
chr1	184493955	184495604	chr1	184719464	184732496	Capn8
chr1	184693518	184697590	chr1	184483545	184492288	Susd4
chr1	187028029	187029729	chr1	186649000	186661516	Rab3gap2
chr1	187177859	187189291	chr1	187198335	187201419	Eprs
chr1	191744619	191751833	chr1	191708690	191711841	Smyd2
chr1	192886506	192887431	chr1	193108373	193116122	Nsl1/Tatdn3
chr1	192886506	192887431	chr1	193123558	193131962	Nsl1/Tatdn3
chr1	193394430	193400244	chr1	193206140	193215503	Dtl/Ints7
chr1	193394430	193400244	chr1	193627395	193633579	Dtl/Ints7
chr1	193394430	193400244	chr1	193636685	193641911	Dtl/Ints7
chr1	193394430	193400244	chr1	193641912	193642557	Dtl/Ints7
chr1	194680057	194682410	chr1	194608008	194616465	Sertad4
chr1	194680057	194682410	chr1	194616466	194621953	Sertad4
chr10	6370930	6373506	chr10	5995350	6006106	Mthfd1l
chr10	6370930	6373506	chr10	6807130	6813100	Mthfd1l
chr10	6803041	6806881	chr10	6402394	6405536	Iyd
chr10	6803041	6806881	chr10	7011952	7013657	Iyd
chr10	6978440	6980625	chr10	6402394	6405536	Ppp1r14c
chr10	6978440	6980625	chr10	6835377	6841682	Ppp1r14c
chr10	13587534	13593044	chr10	13285768	13292855	Aig1
chr10	17775020	17778608	chr10	17927967	17934196	Reps1
chr10	18732229	18735534	chr10	18890041	18899744	Tnfaip3
chr10	18732229	18735534	chr10	18900060	18905812	Tnfaip3
chr10	18732229	18735534	chr10	18905813	18906001	Tnfaip3
chr10	18732229	18735534	chr10	18906002	18907949	Tnfaip3
chr10	18732229	18735534	chr10	18911748	18914392	Tnfaip3
chr10	23069188	23070539	chr10	23327582	23337305	Eya4
chr10	23504816	23521768	chr10	23501916	23504021	1110021L09Rik/Rps12
chr10	25015819	25019749	chr10	25174057	25180842	Akap7
chr10	25077276	25084972	chr10	25033654	25037021	Epb4.1l2
chr10	26092730	26097152	chr10	26603054	26607163	L3mbtl3
chr10	30320060	30321753	chr10	30530664	30531309	Trmt11
chr10	33714307	33715250	chr10	34028330	34036511	Gm17567
chr10	33733601	33741063	chr10	34025485	34028329	Rwdd1
chr10	33918757	33929407	chr10	33999856	34000869	Dse
chr10	38873271	38884888	chr10	39244173	39246658	Wisp3
chr10	39331123	39336778	chr10	38890386	38892373	Traf3ip2
chr10	39331123	39336778	chr10	39253309	39266248	Traf3ip2
chr10	39331123	39336778	chr10	39268204	39272782	Traf3ip2
chr10	39446418	39454029	chr10	39268204	39272782	Rev3l
chr10	40020402	40024181	chr10	40235054	40241777	Amd1
chr10	40020402	40024181	chr10	40241784	40248289	Amd1
chr10	41208366	41214946	chr10	41398874	41402639	Ppil6/Smpd2
chr10	41238829	41241171	chr10	41398874	41402639	Cd164
chr10	41238829	41241171	chr10	41402640	41404889	Cd164
chr10	41993265	42018813	chr10	41548285	41551038	Foxo3
chr10	43258985	43261393	chr10	43200312	43205361	1700021F05Rik
chr10	43295593	43299468	chr10	43790852	43794759	Cd24a
chr10	45048476	45056811	chr10	44832203	44836784	Bves
chr10	53061470	53062846	chr10	53239354	53244294	Gm10942
chr10	53064646	53071256	chr10	53235627	53239353	Gm9766
chr10	53064646	53071256	chr10	53239354	53244294	Gm9766
chr10	57785233	57787332	chr10	57812511	57818168	Lims1
chr10	57785233	57787332	chr10	57818169	57823376	Lims1
chr10	58890824	58915359	chr10	59273463	59275854	Oit3
chr10	60292682	60295127	chr10	60528086	60530141	Unc5b
chr10	61046852	61059890	chr10	60958469	60966173	Npffr1
chr10	61104336	61111959	chr10	60958469	60966173	Ppa1
chr10	62666507	62667603	chr10	62619223	62622067	Mypn
chr10	62666507	62667603	chr10	62684308	62689351	Mypn
chr10	67005532	67012442	chr10	67188765	67191562	Ado
chr10	74522952	74535571	chr10	74575622	74578451	Bcr
chr10	74522952	74535571	chr10	74585480	74595143	Bcr
chr10	74522952	74535571	chr10	74595144	74601966	Bcr
chr10	74522952	74535571	chr10	74606915	74622839	Bcr
chr10	74775014	74783746	chr10	74757217	74761274	Adora2a
chr10	74775014	74783746	chr10	74766199	74772703	Adora2a
chr10	74868622	74875322	chr10	74757217	74761274	Upb1
chr10	74868622	74875322	chr10	74793930	74799872	Upb1
chr10	75049357	75054418	chr10	75162034	75178351	Ggt5
chr10	75049357	75054418	chr10	75313029	75314132	Ggt5
chr10	75049357	75054418	chr10	75314133	75316155	Ggt5
chr10	75049357	75054418	chr10	75409209	75412840	Ggt5
chr10	75224352	75230666	chr10	75409209	75412840	Cabin1
chr10	75412841	75418310	chr10	75336037	75340027	Gm5134
chr10	76085989	76087071	chr10	76194851	76199616	Col6a2
chr10	77810270	77816300	chr10	77735174	77736518	Agpat3
chr10	77810270	77816300	chr10	77773182	77778234	Agpat3
chr10	77847509	77870375	chr10	77735174	77736518	Gm10146
chr10	78209348	78218736	chr10	78578634	78581049	Ccdc105
chr10	78240629	78244456	chr10	78578634	78581049	Slc1a6
chr10	79046761	79051349	chr10	79115456	79125615	Theg
chr10	79144124	79154245	chr10	79134312	79139770	Cdc34/Gzmm
chr10	79220943	79230237	chr10	79156524	79159025	Rnf126
chr10	79220943	79230237	chr10	79159026	79165123	Rnf126
chr10	79232132	79245439	chr10	79156524	79159025	Fstl3
chr10	79346819	79350138	chr10	79416441	79419709	Elane
chr10	79389541	79389925	chr10	79416441	79419709	Arid3a
chr10	79389541	79389925	chr10	79534353	79538380	Arid3a
chr10	79448038	79454965	chr10	79490345	79496653	Cnn2
chr10	79448038	79454965	chr10	79496654	79499581	Cnn2
chr10	79448038	79454965	chr10	79529218	79533952	Cnn2
chr10	79448038	79454965	chr10	79534353	79538380	Cnn2
chr10	79560452	79568409	chr10	79534353	79538380	Sbno2
chr10	79596163	79606796	chr10	79496654	79499581	Atp5d/Dos
chr10	79596163	79606796	chr10	79626839	79628323	Atp5d/Dos
chr10	79608408	79618526	chr10	79490345	79496653	Midn
chr10	79608408	79618526	chr10	79626839	79628323	Midn
chr10	80059165	80066307	chr10	80141783	80147933	Adat3/Scamp4
chr10	80126309	80139337	chr10	80120646	80123824	Mknk2
chr10	80357454	80372949	chr10	80454303	80456617	Lmnb2/Timm13
chr10	80379979	80385696	chr10	80449658	80453792	Lmnb2
chr10	80379979	80385696	chr10	80454303	80456617	Lmnb2
chr10	80392143	80395415	chr10	80422855	80426096	Gadd45b
chr10	80392143	80395415	chr10	80449658	80453792	Gadd45b
chr10	80634147	80661706	chr10	80735995	80747054	4930442H23Rik/Dapk3/Eef2
chr10	80948993	80970570	chr10	81011490	81015554	Ncln/S1pr4
chr10	82270146	82277034	chr10	82332065	82340915	1700028I16Rik
chr10	82443844	82450635	chr10	82644335	82650361	Chst11
chr10	85755898	85767038	chr10	85902613	85911099	Timp3
chr10	87320200	87323407	chr10	87790021	87795677	Igf1
chr10	90622587	90638057	chr10	90619153	90621568	Tmpo
chr10	90622587	90638057	chr10	90640466	90644057	Tmpo
chr10	90622587	90638057	chr10	90644058	90645115	Tmpo
chr10	92622984	92627439	chr10	92746764	92761587	Cdk17
chr10	93048194	93056505	chr10	92886812	92892761	Snrpf
chr10	94785314	94787764	chr10	94453700	94455239	Cradd
chr10	94879260	94880606	chr10	94453700	94455239	Socs2
chr10	95025486	95027476	chr10	95323999	95326385	Nudt4
chr10	98565774	98573007	chr10	99038355	99041750	Galnt4/Poc1b
chr10	98721199	98733218	chr10	99038355	99041750	Dusp6
chr10	106925772	106934225	chr10	107135344	107143917	Myf6
chr10	110937611	110939234	chr10	111089953	111093507	Gm5176
chr10	110937611	110939234	chr10	111311534	111313800	Gm5176
chr10	110937611	110939234	chr10	111359327	111364497	Gm5176
chr10	110937611	110939234	chr10	111374042	111384911	Gm5176
chr10	110937611	110939234	chr10	111389709	111399674	Gm5176
chr10	110939810	110944767	chr10	111089953	111093507	Phlda1
chr10	110939810	110944767	chr10	111093508	111096523	Phlda1
chr10	110939810	110944767	chr10	111359327	111364497	Phlda1
chr10	110939810	110944767	chr10	111364498	111371711	Phlda1
chr10	110939810	110944767	chr10	111373275	111374041	Phlda1
chr10	110939810	110944767	chr10	111389709	111399674	Phlda1
chr10	114821393	114823574	chr10	114759322	114761995	Thap2/Zfc3h1
chr10	120899193	120913964	chr10	120942484	120948478	Rassf3
chr10	120899193	120913964	chr10	120950962	120954173	Rassf3
chr10	126409235	126419123	chr10	126353720	126362208	Ctdsp2
chr10	126437669	126445035	chr10	126353720	126362208	Avil
chr10	126464774	126477332	chr10	126340927	126347271	Tsfm
chr10	126464774	126477332	chr10	126353720	126362208	Tsfm
chr10	126464774	126477332	chr10	126422139	126426133	Tsfm
chr10	126477333	126485809	chr10	126353720	126362208	Cyp27b1/Fam119b/Mettl1
chr10	126477333	126485809	chr10	126422139	126426133	Cyp27b1/Fam119b/Mettl1
chr10	126477333	126485809	chr10	126457880	126464773	Cyp27b1/Fam119b/Mettl1
chr10	126477333	126485809	chr10	126558252	126562873	Cyp27b1/Fam119b/Mettl1
chr10	126477333	126485809	chr10	126605506	126607749	Cyp27b1/Fam119b/Mettl1
chr10	126492187	126507068	chr10	126353720	126362208	Cdk4/March9
chr10	126492187	126507068	chr10	126558252	126562873	Cdk4/March9
chr10	126507069	126515422	chr10	126558252	126562873	Tspan31
chr10	126722720	126728057	chr10	126558252	126562873	Ddit3/Mbd6
chr10	127068904	127081018	chr10	127012816	127015991	Stat6
chr10	127142029	127147214	chr10	127357022	127362914	Myo1a
chr10	127174741	127179472	chr10	127113888	127120808	Zbtb39
chr10	127174741	127179472	chr10	127357022	127362914	Zbtb39
chr10	127174741	127179472	chr10	127406315	127411618	Zbtb39
chr10	127185870	127193264	chr10	127338322	127346478	Gpr182
chr10	127185870	127193264	chr10	127357022	127362914	Gpr182
chr10	127193265	127200308	chr10	127338322	127346478	Rdh1/Rdh9
chr10	127193265	127200308	chr10	127357022	127362914	Rdh1/Rdh9
chr10	127616824	127619187	chr10	127532046	127535348	Rbms2
chr10	127616824	127619187	chr10	127577396	127585048	Rbms2
chr10	127723756	127736611	chr10	127716673	127722481	Il23a
chr10	127931847	127936567	chr10	127972867	127977789	Myl6b
chr10	127983401	127988311	chr10	127924569	127930261	Rpl41/Zc3h10
chr10	127983401	127988311	chr10	127936568	127941269	Rpl41/Zc3h10
chr10	128128851	128138747	chr10	128182874	128184616	Rab5b
chr10	128140851	128149804	chr10	128182874	128184616	Cdk2/Pmel
chr10	128228753	128242011	chr10	128182874	128184616	Tmem198b
chr11	3039562	3056799	chr11	3023956	3028587	Sfi1
chr11	3039562	3056799	chr5	33076764	33086313	Sfi1
chr11	3091411	3099770	chr11	3023956	3028587	Sfi1
chr11	3228783	3231681	chr11	3191737	3196004	Pik3ip1
chr11	3414505	3417138	chr11	3246635	3254249	Selm
chr11	5159066	5167700	chr11	5079978	5087044	Kremen1
chr11	5159066	5167700	chr11	5168945	5173997	Kremen1
chr11	5343091	5346028	chr11	5168945	5173997	Znrf3
chr11	6098696	6101132	chr11	5891266	5896279	Nudcd3
chr11	6162683	6173423	chr11	5891266	5896279	Ddx56
chr11	6191420	6194393	chr11	5891266	5896279	Ogdh
chr11	6282651	6290409	chr11	6304478	6309165	Zmiz2
chr11	6311309	6317315	chr11	6320229	6328489	Ppia
chr11	6342177	6345148	chr11	6320229	6328489	H2afv
chr11	6368954	6371181	chr11	6365384	6366615	Purb
chr11	6368954	6371181	chr11	6453448	6461005	Purb
chr11	6517182	6520653	chr11	6320229	6328489	Tbrg4
chr11	6557722	6559056	chr11	6664225	6671579	Ramp3
chr11	6557722	6559056	chr11	6672358	6674724	Ramp3
chr11	6557722	6559056	chr11	7040266	7041112	Ramp3
chr11	6557722	6559056	chr11	7060090	7068957	Ramp3
chr11	7096640	7098974	chr11	8139162	8148044	Igfbp1
chr11	7112994	7116494	chr11	8139162	8148044	Igfbp3
chr11	11360535	11363281	chr11	11874427	11875314	4930415F15Rik/Zpbp
chr11	11707735	11714931	chr11	11869074	11873937	Fignl1
chr11	11707735	11714931	chr11	11874427	11875314	Fignl1
chr11	11761425	11775578	chr11	11724016	11730109	Ddc
chr11	11761425	11775578	chr11	11823017	11824478	Ddc
chr11	11761425	11775578	chr11	11861380	11869073	Ddc
chr11	11761425	11775578	chr11	11869074	11873937	Ddc
chr11	11794784	11799322	chr11	11786652	11793562	Ddc
chr11	11934841	11941879	chr11	11718417	11724015	Grb10
chr11	11934841	11941879	chr11	12432545	12437754	Grb10
chr11	12363138	12365598	chr11	11718417	11724015	Cobl
chr11	12363138	12365598	chr11	12432545	12437754	Cobl
chr11	16659437	16664153	chr11	16834948	16842967	Gm17664
chr11	16659437	16664153	chr11	16846220	16850898	Gm17664
chr11	16850899	16852543	chr11	16424091	16430855	Fbxo48
chr11	16850899	16852543	chr11	16491311	16492488	Fbxo48
chr11	18911030	18915231	chr11	18778883	18786547	Meis1
chr11	18917040	18921319	chr11	18774173	18778882	Meis1
chr11	18917040	18921319	chr11	18778883	18786547	Meis1
chr11	19824356	19831981	chr11	19729312	19732181	Spred2
chr11	19824356	19831981	chr11	19888721	19897737	Spred2
chr11	19824356	19831981	chr11	19897738	19901197	Spred2
chr11	19824356	19831981	chr11	19939140	19949087	Spred2
chr11	20096932	20103963	chr11	20021697	20032843	Rab1
chr11	20148557	20152680	chr11	20021697	20032843	Cep68
chr11	20989523	20992693	chr11	21139505	21141759	Peli1
chr11	22757685	22761459	chr11	22527115	22541030	B3gnt2
chr11	22757685	22761459	chr11	22848429	22857653	B3gnt2
chr11	22757685	22761459	chr11	22865006	22869407	B3gnt2
chr11	22873011	22877212	chr11	22527115	22541030	Zrsr1
chr11	22873011	22877212	chr11	22547579	22557443	Zrsr1
chr11	23396732	23399365	chr11	23468245	23470078	Ahsa2
chr11	23396732	23399365	chr11	23470079	23483550	Ahsa2
chr11	23669803	23671874	chr11	23574896	23583781	Rel
chr11	23791217	23795635	chr11	23594210	23599820	Papolg
chr11	29442574	29448504	chr11	29602018	29606611	1700034F02Rik/Rps27a
chr11	30549246	30558455	chr11	30137416	30138294	Acyp2
chr11	30549246	30558455	chr11	30138295	30143457	Acyp2
chr11	31569006	31574388	chr11	31847060	31848729	Bod1
chr11	33040017	33051144	chr11	32607972	32610743	Fgf18
chr11	40540230	40549472	chr11	40553475	40560633	Hmmr/Nudcd2
chr11	44211466	44216554	chr11	43579248	43581095	Il12b
chr11	45748272	45759779	chr11	46026401	46037988	Lsm11
chr11	45748272	45759779	chr11	46038795	46040299	Lsm11
chr11	45748272	45759779	chr11	46092000	46101340	Lsm11
chr11	48610320	48617004	chr11	48661100	48669303	Gnb2l1
chr11	48610320	48617004	chr11	48669304	48671398	Gnb2l1
chr11	48610320	48617004	chr11	48671399	48673047	Gnb2l1
chr11	48627660	48633270	chr11	48671399	48673047	Trim41
chr11	48679802	48688322	chr11	48914587	48921947	Irgm1
chr11	49012260	49017750	chr11	48636106	48638870	Zfp62
chr11	49012260	49017750	chr11	48661100	48669303	Zfp62
chr11	49012260	49017750	chr11	48669304	48671398	Zfp62
chr11	49012260	49017750	chr11	48671399	48673047	Zfp62
chr11	50045895	50052808	chr11	50177777	50185204	Ltc4s/Mgat4b
chr11	50104742	50110777	chr11	50086468	50091716	Maml1
chr11	50104742	50110777	chr11	50177777	50185204	Maml1
chr11	50137889	50139934	chr11	50177777	50185204	Canx
chr11	51396798	51398640	chr11	51078385	51080540	Agxt2l2
chr11	51431480	51435430	chr11	51442875	51448002	Nhp2
chr11	51500281	51503076	chr11	51421673	51431479	0610009B22Rik
chr11	51500281	51503076	chr11	51435431	51442874	0610009B22Rik
chr11	51500281	51503076	chr11	51442875	51448002	0610009B22Rik
chr11	51668307	51671655	chr11	51617341	51625720	Phf15
chr11	51668307	51671655	chr11	51634044	51638475	Phf15
chr11	51668307	51671655	chr11	51748148	51754690	Phf15
chr11	51668307	51671655	chr11	51770858	51774427	Phf15
chr11	51668307	51671655	chr11	51785407	51790599	Phf15
chr11	51780595	51783444	chr11	51617341	51625720	Cdkn2aipnl
chr11	51780595	51783444	chr11	51634044	51638475	Cdkn2aipnl
chr11	51780595	51783444	chr11	51671656	51675689	Cdkn2aipnl
chr11	51780595	51783444	chr11	51676705	51680016	Cdkn2aipnl
chr11	51802288	51815006	chr11	51617341	51625720	Ube2b
chr11	51802288	51815006	chr11	51634044	51638475	Ube2b
chr11	51815007	51819936	chr11	51617341	51625720	Cdkl3
chr11	51815007	51819936	chr11	51634044	51638475	Cdkl3
chr11	51815007	51819936	chr11	51882326	51885507	Cdkl3
chr11	51815007	51819936	chr11	51924398	51927768	Cdkl3
chr11	51815007	51819936	chr11	51927769	51938505	Cdkl3
chr11	52043737	52047011	chr11	52153315	52155098	Skp1a
chr11	52043737	52047011	chr11	52158246	52161948	Skp1a
chr11	52047042	52050530	chr11	52065833	52070089	Skp1a
chr11	54677004	54680556	chr11	54536181	54541066	Hint1
chr11	54836217	54847258	chr11	54825400	54828625	Anxa6
chr11	54836217	54847258	chr11	54828626	54830697	Anxa6
chr11	54836217	54847258	chr11	54830698	54834410	Anxa6
chr11	55015647	55023080	chr11	55026479	55034963	Slc36a1
chr11	55015647	55023080	chr11	55191782	55194881	Slc36a1
chr11	55015647	55023080	chr11	55234899	55246666	Slc36a1
chr11	55015647	55023080	chr11	55251150	55257342	Slc36a1
chr11	55015647	55023080	chr11	55257343	55258302	Slc36a1
chr11	55015647	55023080	chr11	55258303	55260174	Slc36a1
chr11	55233251	55234898	chr11	55246667	55247676	Sparc
chr11	55233251	55234898	chr11	55251150	55257342	Sparc
chr11	57643190	57646712	chr11	57729356	57731831	Hand1
chr11	59119006	59124805	chr11	59265673	59272097	Wnt9a
chr11	59119006	59124805	chr11	59299999	59302934	Wnt9a
chr11	59119006	59124805	chr11	59319099	59326630	Wnt9a
chr11	59260711	59265672	chr11	59133637	59138566	Jmjd4/Snap47
chr11	59285300	59288132	chr11	59124806	59126689	Zfp867
chr11	59285300	59288132	chr11	59140044	59149926	Zfp867
chr11	59463842	59477687	chr11	59453441	59457278	Mprip
chr11	59913586	59926141	chr11	59953889	59957379	Rai1
chr11	59913586	59926141	chr11	59988954	59991631	Rai1
chr11	59913586	59926141	chr11	59997629	60002199	Rai1
chr11	59913586	59926141	chr11	60101698	60106612	Rai1
chr11	59913586	59926141	chr11	60106613	60114046	Rai1
chr11	61310997	61318927	chr11	61221496	61228816	B9d1
chr11	61310997	61318927	chr11	61427865	61433210	B9d1
chr11	61310997	61318927	chr11	61433211	61436689	B9d1
chr11	61464388	61468568	chr11	59682905	59688806	Grap
chr11	62093434	62101377	chr11	61863214	61867704	Ttc19/Zswim7
chr11	62093434	62101377	chr11	61887639	61892678	Ttc19/Zswim7
chr11	62093434	62101377	chr11	61952333	61956733	Ttc19/Zswim7
chr11	62332400	62343859	chr11	62310282	62313600	Cenpv
chr11	62332400	62343859	chr11	62320199	62331633	Cenpv
chr11	62762459	62767397	chr11	62944377	62950145	Cdrt4
chr11	66718514	66731167	chr11	66795206	66798256	Pirt
chr11	66718514	66731167	chr11	66798539	66801752	Pirt
chr11	66718514	66731167	chr11	66824975	66827469	Pirt
chr11	66890249	66892300	chr11	66877953	66889280	Myh3
chr11	68712922	68717839	chr11	68849348	68852837	Rpl26
chr11	68782677	68794844	chr11	68717840	68719675	Rangrf
chr11	68855287	68861980	chr11	68866177	68879487	Aurkb
chr11	68883328	68886358	chr11	68909615	68911166	Tmem107
chr11	68883328	68886358	chr11	68911167	68913736	Tmem107
chr11	68883328	68886358	chr11	68913737	68921746	Tmem107
chr11	68899095	68908169	chr11	68879488	68881225	Vamp2
chr11	68899095	68908169	chr11	68921747	68925528	Vamp2
chr11	68908170	68909614	chr11	68879488	68881225	Per1
chr11	68930797	68941946	chr11	68849348	68852837	Aloxe3/Hes7
chr11	68930797	68941946	chr11	68879488	68881225	Aloxe3/Hes7
chr11	68968263	68973714	chr11	69283322	69285443	Alox12b
chr11	69134657	69142694	chr11	69194988	69203363	Cntrob/Kcnab3/Trappc1
chr11	69142695	69154998	chr11	69170879	69175245	Kcnab3
chr11	69142695	69154998	chr11	69194988	69203363	Kcnab3
chr11	69159684	69166324	chr11	69089831	69091506	Chd3
chr11	69159684	69166324	chr11	69170879	69175245	Chd3
chr11	69177139	69180883	chr11	69070814	69074800	Chd3/Gm17305
chr11	69180884	69183497	chr11	69070814	69074800	Chd3
chr11	69180884	69183497	chr11	69089831	69091506	Chd3
chr11	69373139	69379972	chr11	69070814	69074800	Efnb3/Wrap53
chr11	69373139	69379972	chr11	69089831	69091506	Efnb3/Wrap53
chr11	69427563	69435309	chr11	69070814	69074800	Shbg
chr11	69427563	69435309	chr11	69396999	69403933	Shbg
chr11	69493911	69504487	chr11	69513353	69515400	Senp3/Tnfsf13
chr11	69578888	69581468	chr11	69592396	69596216	Zbtb4
chr11	69578888	69581468	chr11	69682064	69686427	Zbtb4
chr11	69658817	69663242	chr11	69513353	69515400	Plscr3
chr11	69855040	69868671	chr11	70010526	70012776	Asgr1/Dlg4
chr11	69901568	69913789	chr11	70010526	70012776	Asgr2
chr11	70025887	70029608	chr11	69833158	69836067	Slc16a11
chr11	70025887	70029608	chr11	69887682	69891055	Slc16a11
chr11	70352906	70356762	chr11	70383611	70385974	Pld2
chr11	70352906	70356762	chr11	70385975	70390468	Pld2
chr11	70352906	70356762	chr11	70492699	70500626	Pld2
chr11	70352906	70356762	chr11	70525479	70529649	Pld2
chr11	70481000	70486316	chr11	70492699	70500626	Spag7
chr11	70503529	70516807	chr11	70492699	70500626	Inca1/Kif1c
chr11	72027341	72042624	chr11	72147307	72150863	Med31
chr11	72027341	72042624	chr11	72153304	72157906	Med31
chr11	72027341	72042624	chr11	72182372	72184762	Med31
chr11	72027341	72042624	chr11	72271538	72280133	Med31
chr11	72027341	72042624	chr11	72280895	72282766	Med31
chr11	72502263	72504045	chr11	72505691	72511782	Ankfy1
chr11	74453749	74469504	chr11	74448358	74452528	1300001I01Rik
chr11	74453749	74469504	chr11	74452529	74453135	1300001I01Rik
chr11	74453749	74469504	chr11	74488245	74492275	1300001I01Rik
chr11	74453749	74469504	chr11	74637887	74641704	1300001I01Rik
chr11	74453749	74469504	chr11	74653884	74661552	1300001I01Rik
chr11	74453749	74469504	chr11	74661553	74669146	1300001I01Rik
chr11	74708688	74710997	chr11	74653884	74661552	Sgsm2
chr11	74708688	74710997	chr11	74661553	74669146	Sgsm2
chr11	74708688	74710997	chr11	74670885	74678126	Sgsm2
chr11	74708688	74710997	chr11	74678127	74686639	Sgsm2
chr11	74708688	74710997	chr11	74687400	74693768	Sgsm2
chr11	74708688	74710997	chr11	74693769	74697328	Sgsm2
chr11	74973666	74990593	chr11	74779280	74785604	Hic1
chr11	74973666	74990593	chr11	74793923	74796758	Hic1
chr11	74973666	74990593	chr11	74803414	74806896	Hic1
chr11	74973666	74990593	chr11	74814747	74816454	Hic1
chr11	74973666	74990593	chr11	74820737	74832472	Hic1
chr11	74973666	74990593	chr11	75093493	75105323	Hic1
chr11	74973666	74990593	chr11	75142326	75148913	Hic1
chr11	74973666	74990593	chr11	75209797	75215728	Hic1
chr11	74973666	74990593	chr11	75218247	75220427	Hic1
chr11	74990594	74993739	chr11	75093493	75105323	Ovca2
chr11	75000462	75009449	chr11	75093493	75105323	Dph1/Rtn4rl1
chr11	75159847	75164947	chr11	75148927	75154199	Rpa1/Smyd4
chr11	75159847	75164947	chr11	75215729	75217207	Rpa1/Smyd4
chr11	75229256	75245525	chr11	75218247	75220427	Serpinf1
chr11	75252119	75263365	chr11	75142326	75148913	Serpinf2/Wdr81
chr11	75298708	75304765	chr11	75307795	75312868	Prpf8
chr11	75338130	75348188	chr11	75349844	75354871	Slc43a2
chr11	75338130	75348188	chr11	75354872	75357761	Slc43a2
chr11	75338130	75348188	chr11	75365205	75371503	Slc43a2
chr11	75338130	75348188	chr11	75374254	75378221	Slc43a2
chr11	75338130	75348188	chr11	75378222	75380295	Slc43a2
chr11	75338130	75348188	chr11	75383169	75391251	Slc43a2
chr11	75338130	75348188	chr11	75403087	75406404	Slc43a2
chr11	75396371	75403086	chr11	75406405	75410061	Pitpna
chr11	75443078	75449226	chr11	75450943	75462940	Inpp5k
chr11	75602806	75612383	chr11	75712270	75716988	Doc2b
chr11	75602806	75612383	chr11	75749503	75751466	Doc2b
chr11	75602806	75612383	chr11	75767798	75778596	Doc2b
chr11	75602806	75612383	chr11	75779599	75783359	Doc2b
chr11	75602806	75612383	chr11	75968811	75974648	Doc2b
chr11	75839238	75843282	chr11	75581905	75586646	Fam101b
chr11	76209134	76226679	chr11	76062607	76067067	Nxn/Timm22
chr11	76209134	76226679	chr11	76067068	76069248	Nxn/Timm22
chr11	76209134	76226679	chr11	76069249	76079518	Nxn/Timm22
chr11	76209134	76226679	chr11	76087703	76100424	Nxn/Timm22
chr11	76209134	76226679	chr11	76141102	76143405	Nxn/Timm22
chr11	77706001	77710493	chr11	77773190	77780436	Pipox
chr11	77987985	77993911	chr11	77798342	77799209	Nek8/Tlcd1
chr11	78153337	78158776	chr11	78212851	78217881	Unc119
chr11	78952396	78960973	chr11	78841463	78847613	Ksr1
chr11	79102773	79112152	chr11	78841463	78847613	Gm9964
chr11	79102773	79112152	chr11	79038106	79040195	Gm9964
chr11	79889276	79903667	chr11	79865001	79869605	Atad5/Crlf3
chr11	79889276	79903667	chr11	79869606	79874810	Atad5/Crlf3
chr11	79889276	79903667	chr11	79906929	79917827	Atad5/Crlf3
chr11	79994793	79998469	chr11	79865001	79869605	Rnf135
chr11	80196122	80199713	chr11	80245867	80254668	Zfp207
chr11	80282370	80293001	chr11	80309443	80312979	Cdk5r1
chr11	83552377	83561485	chr11	83370238	83378526	1100001G20Rik
chr11	83755072	83758097	chr11	83600345	83603035	Ddx52
chr11	83755072	83758097	chr11	83629961	83633257	Ddx52
chr11	83776739	83778521	chr11	83600345	83603035	Synrg
chr11	83776739	83778521	chr11	83629961	83633257	Synrg
chr11	83876293	83890847	chr11	83600345	83603035	Dusp14
chr11	85640555	85647901	chr11	85195814	85202734	Tbx2
chr11	85640555	85647901	chr11	85338936	85341167	Tbx2
chr11	85640555	85647901	chr11	85651130	85655125	Tbx2
chr11	86344760	86362460	chr11	86466910	86469778	Rps6kb1/Tubd1
chr11	86612683	86625016	chr11	86646915	86653176	Dhx40
chr11	86612683	86625016	chr11	86704977	86708753	Dhx40
chr11	87471935	87478843	chr11	87491165	87492413	Rnf43
chr11	87471935	87478843	chr11	87584928	87590960	Rnf43
chr11	87879841	87883551	chr11	87981653	87987408	Vezf1
chr11	87879841	87883551	chr11	87987409	87991775	Vezf1
chr11	88017606	88023387	chr11	88683883	88695142	Mrps23
chr11	88098323	88109673	chr11	88683883	88695142	1700106J16Rik
chr11	88576464	88581158	chr11	88371048	88374459	Msi2
chr11	88576464	88581158	chr11	88382412	88389513	Msi2
chr11	88576464	88581158	chr11	88397002	88404426	Msi2
chr11	88858665	88861995	chr11	88882161	88883690	Trim25
chr11	90249871	90253438	chr11	90110521	90115932	Hlf
chr11	93744424	93752895	chr11	93756550	93765339	Mbtd1/Utp18
chr11	93744424	93752895	chr11	93767882	93769465	Mbtd1/Utp18
chr11	93744424	93752895	chr11	93788327	93790307	Mbtd1/Utp18
chr11	93817485	93819383	chr11	93953171	93961745	Nme2
chr11	94070529	94072849	chr11	93989637	93993296	Tob1
chr11	94070529	94072849	chr11	94011267	94013311	Tob1
chr11	94070529	94072849	chr11	94014675	94032972	Tob1
chr11	94070529	94072849	chr11	94032973	94043601	Tob1
chr11	94106455	94112501	chr11	93989637	93993296	Wfikkn2
chr11	94106455	94112501	chr11	94089053	94093185	Wfikkn2
chr11	94106455	94112501	chr11	94095924	94097995	Wfikkn2
chr11	94106455	94112501	chr11	94113565	94115885	Wfikkn2
chr11	94106455	94112501	chr11	94123698	94127161	Wfikkn2
chr11	94251730	94268088	chr11	94196352	94199973	Abcc3
chr11	94251730	94268088	chr11	94244887	94249387	Abcc3
chr11	94251730	94268088	chr11	94249388	94250407	Abcc3
chr11	94328322	94351686	chr11	94190044	94191619	Cacna1g/Spata20
chr11	94328322	94351686	chr11	94196352	94199973	Cacna1g/Spata20
chr11	94328322	94351686	chr11	94207123	94217487	Cacna1g/Spata20
chr11	94351687	94362716	chr11	94190044	94191619	Epn3
chr11	94351687	94362716	chr11	94196352	94199973	Epn3
chr11	94795268	94805542	chr11	94783427	94793099	Col1a1
chr11	94881666	94898719	chr11	95106192	95112721	Pdk2
chr11	94881666	94898719	chr11	95112722	95119960	Pdk2
chr11	94934599	94939914	chr11	94952049	94965505	Itga3
chr11	94934599	94939914	chr11	95112722	95119960	Itga3
chr11	94965506	94988561	chr11	95097032	95103876	Dlx3
chr11	94965506	94988561	chr11	95106192	95112721	Dlx3
chr11	94965506	94988561	chr11	95112722	95119960	Dlx3
chr11	95119961	95126556	chr11	95130105	95135274	Tac4
chr11	95373866	95383923	chr11	95261201	95264143	Nxph3
chr11	96140028	96143219	chr11	96613376	96626401	Hoxb8
chr11	96140028	96143219	chr11	96721180	96722377	Hoxb8
chr11	96140028	96143219	chr11	96722378	96730568	Hoxb8
chr11	96143220	96152069	chr11	96722378	96730568	Hoxb7/Hoxb8
chr11	96209899	96215543	chr11	96268418	96272616	Hoxb2
chr11	97009212	97019421	chr11	96836318	96840165	Tbkbp1
chr11	97208856	97216889	chr11	97257889	97273036	Gpr179
chr11	97216890	97225903	chr11	97257889	97273036	Socs7
chr11	97357064	97364187	chr11	97437522	97447814	4933428G20Rik
chr11	97357064	97364187	chr11	97474081	97489249	4933428G20Rik
chr11	97357064	97364187	chr11	97492556	97497941	4933428G20Rik
chr11	97489250	97492555	chr11	97338200	97354717	E130012A19Rik
chr11	97522529	97528189	chr11	97492556	97497941	Mllt6
chr11	97536645	97555069	chr11	97492556	97497941	Cisd3/Mllt6/Pcgf2
chr11	97555070	97566359	chr11	97492556	97497941	Pcgf2/Psmb3
chr11	97555070	97566359	chr11	97597622	97601314	Pcgf2/Psmb3
chr11	97622270	97631611	chr11	97607830	97619401	Cwc25
chr11	97641858	97644442	chr11	97658058	97659860	Rpl23
chr11	97641858	97644442	chr11	97793405	97799268	Rpl23
chr11	97641858	97644442	chr11	97864076	97868635	Rpl23
chr11	97659861	97664096	chr11	97666905	97679816	Lasp1
chr11	97659861	97664096	chr11	97761737	97771042	Lasp1
chr11	97659861	97664096	chr11	97793405	97799268	Lasp1
chr11	97659861	97664096	chr11	97864076	97868635	Lasp1
chr11	97841148	97861832	chr11	97658058	97659860	Arl5c/Plxdc1
chr11	97841148	97861832	chr11	97761737	97771042	Arl5c/Plxdc1
chr11	97841148	97861832	chr11	97793405	97799268	Arl5c/Plxdc1
chr11	97841148	97861832	chr11	97864076	97868635	Arl5c/Plxdc1
chr11	98570181	98572739	chr11	98621163	98633681	Med24
chr11	98570181	98572739	chr11	98636940	98643155	Med24
chr11	98570181	98572739	chr11	98643711	98650697	Med24
chr11	98599910	98602415	chr11	98621163	98633681	Thra
chr11	98599910	98602415	chr11	98636940	98643155	Thra
chr11	98665031	98668106	chr11	98557252	98559868	Casc3/Msl1
chr11	98722264	98728559	chr11	98773604	98780722	Wipf2
chr11	98782480	98805480	chr11	98816506	98828200	Rara
chr11	98839220	98845981	chr11	98773604	98780722	Gjd3
chr11	98839220	98845981	chr11	99002194	99004276	Gjd3
chr11	98839220	98845981	chr11	99006991	99009280	Gjd3
chr11	98898591	98904531	chr11	99002194	99004276	Igfbp4
chr11	99234061	99244963	chr11	100143474	100145215	Krt28
chr11	99247783	99253938	chr11	100143474	100145215	Krt10
chr11	99281700	99290719	chr11	100143474	100145215	Krt12
chr11	99874385	99881338	chr11	100143474	100145215	Krt33a
chr11	100051649	100062329	chr11	100133466	100143473	Krt9
chr11	100051649	100062329	chr11	100143474	100145215	Krt9
chr11	100066471	100069962	chr11	100133466	100143473	Krt14
chr11	100274562	100283488	chr11	100383372	100388328	Fkbp10/Leprel4
chr11	100330835	100338379	chr11	100283489	100292700	Klhl11
chr11	100829907	100832561	chr11	100911202	100918678	Ptrf
chr11	100829907	100832561	chr11	100918679	100926424	Ptrf
chr11	100952657	100957235	chr11	101018998	101025100	Psmc3ip
chr11	100952657	100957235	chr11	101034639	101036170	Psmc3ip
chr11	100952657	100957235	chr11	101047352	101052351	Psmc3ip
chr11	101844478	101853543	chr11	101854454	101869980	1700006E09Rik/Dusp3
chr11	102089938	102093720	chr11	102076738	102081667	Hdac5
chr11	102174136	102183187	chr11	102230978	102236769	Ubtf
chr11	102174136	102183187	chr11	102285612	102287502	Ubtf
chr11	102251399	102256325	chr11	102188675	102189865	Rundc3a
chr11	102251399	102256325	chr11	102230978	102236769	Rundc3a
chr11	102266869	102279084	chr11	102173282	102174135	Slc25a39
chr11	102266869	102279084	chr11	102187523	102188674	Slc25a39
chr11	102266869	102279084	chr11	102188675	102189865	Slc25a39
chr11	102266869	102279084	chr11	102190640	102194209	Slc25a39
chr11	102438898	102441122	chr11	102511810	102518652	Gm11627
chr11	102733120	102749832	chr11	102853597	102856880	Ccdc103/Eftud2/Fam187a
chr11	102733120	102749832	chr11	102856881	102866446	Ccdc103/Eftud2/Fam187a
chr11	102761663	102772949	chr11	102853597	102856880	Gfap
chr11	102785632	102788964	chr11	102848512	102853596	Kif18b
chr11	102785632	102788964	chr11	102853597	102856880	Kif18b
chr11	102805266	102810370	chr11	102848512	102853596	C1ql1
chr11	102962377	102963509	chr11	103088205	103097474	Acbd4/Plcd3
chr11	102986725	103000551	chr11	103001575	103003443	Hexim2
chr11	103030230	103032953	chr11	103088205	103097474	Fmnl1
chr11	103030230	103032953	chr11	103186010	103190087	Fmnl1
chr11	103076036	103081376	chr11	103186010	103190087	4933400C05Rik
chr11	103991733	103994826	chr11	103848889	103856034	Crhr1
chr11	104047283	104049003	chr11	103837739	103842718	4933407P14Rik
chr11	104047283	104049003	chr11	103848889	103856034	4933407P14Rik
chr11	104047283	104049003	chr11	103858820	103864366	4933407P14Rik
chr11	104091949	104094223	chr11	103848889	103856034	Mapt
chr11	104091949	104094223	chr11	103858820	103864366	Mapt
chr11	105448607	105455975	chr11	105206483	105216283	Tanc2
chr11	106013567	106027987	chr11	106029010	106029848	Gm10840/Limd2
chr11	106160015	106164316	chr11	106252936	106259755	Gh
chr11	106218589	106229165	chr11	106184142	106194359	2310007L24Rik
chr11	106248652	106252935	chr11	106184142	106194359	Icam2
chr11	106986017	106999270	chr11	106959988	106964389	Bptf
chr11	106986017	106999270	chr11	106964390	106969771	Bptf
chr11	106986017	106999270	chr11	106969772	106975406	Bptf
chr11	106986017	106999270	chr11	106975407	106978309	Bptf
chr11	113473201	113487210	chr11	113152076	113156438	Sstr2
chr11	113473201	113487210	chr11	113156439	113162978	Sstr2
chr11	114744154	114758212	chr11	114759564	114766413	Cd300a
chr11	114944708	114953964	chr11	115013125	115017272	Rab37
chr11	114944708	114953964	chr11	115020717	115023241	Rab37
chr11	115126349	115128927	chr11	115020717	115023241	Grin2c
chr11	115137615	115138451	chr11	115013125	115017272	Fdxr
chr11	115137615	115138451	chr11	115020717	115023241	Fdxr
chr11	115137615	115138451	chr11	115031382	115035255	Fdxr
chr11	115220475	115231938	chr11	115273100	115276693	C630004H02Rik
chr11	115566267	115570985	chr11	115498479	115513392	Grb2
chr11	115566267	115570985	chr11	115514485	115516539	Grb2
chr11	115786083	115788703	chr11	115848383	115871000	Recql5
chr11	115891126	115892443	chr11	115964409	115972496	Unk
chr11	115946125	115957154	chr11	115964409	115972496	Wbp2
chr11	115993087	116003207	chr11	115964409	115972496	Mrpl38
chr11	115993087	116003207	chr11	116146260	116149307	Mrpl38
chr11	116017056	116034865	chr11	116012908	116015641	Fbf1
chr11	116017056	116034865	chr11	116035589	116046523	Fbf1
chr11	116133315	116138891	chr11	116146260	116149307	Srp68
chr11	117512175	117521878	chr11	117248960	117254655	Tnrc6c
chr11	117512175	117521878	chr11	117319081	117328354	Tnrc6c
chr11	118941523	118948942	chr11	118913167	118929760	Cbx4
chr11	119957657	119973210	chr11	120166940	120169777	1810043H04Rik/2410002I01Rik/Slc38a10
chr11	120088048	120094761	chr11	120042124	120049390	Bahcc1
chr11	120088048	120094761	chr11	120166940	120169777	Bahcc1
chr11	120096558	120102246	chr11	120042124	120049390	Bahcc1
chr11	120407098	120412752	chr11	120376887	120382124	Fam195b/Ppp1r27
chr11	120433771	120438954	chr11	120361919	120369888	P4hb
chr11	120433771	120438954	chr11	120376887	120382124	P4hb
chr11	120438955	120451600	chr11	120361919	120369888	Arhgdia
chr11	120438955	120451600	chr11	120376887	120382124	Arhgdia
chr11	120438955	120451600	chr11	120474596	120478037	Arhgdia
chr11	120467388	120470886	chr11	120369889	120376495	Npb
chr11	120582057	120596504	chr11	120635614	120638485	Cbr2/Dcxr/Rac3
chr12	3308104	3310564	chr12	3345342	3354973	Rab10
chr12	3798499	3806240	chr12	3659226	3663517	Dnmt3a
chr12	3798499	3806240	chr12	3663518	3670481	Dnmt3a
chr12	4132680	4137632	chr12	4551828	4556408	Adcy3
chr12	8305979	8309452	chr12	8059679	8074374	Gdf7
chr12	8313199	8337432	chr12	8499565	8504273	Hs1bp3
chr12	8505012	8507705	chr12	8300637	8304246	Rhob
chr12	8505012	8507705	chr12	8337433	8340018	Rhob
chr12	8505012	8507705	chr12	8340019	8341487	Rhob
chr12	8505012	8507705	chr12	8341488	8352551	Rhob
chr12	8505012	8507705	chr12	8375793	8380613	Rhob
chr12	12948418	12949988	chr12	12418918	12428549	Mycn
chr12	16896679	16903355	chr12	16856811	16859893	Rock2
chr12	16896679	16903355	chr12	16859894	16865204	Rock2
chr12	17182246	17183840	chr12	17039305	17042869	Kcnf1
chr12	17182246	17183840	chr12	17044445	17051494	Kcnf1
chr12	17551141	17552738	chr12	17456171	17463462	Odc1
chr12	17691286	17698731	chr12	17557841	17563787	Hpcal1
chr12	17691286	17698731	chr12	17581160	17599247	Hpcal1
chr12	21291083	21297725	chr12	21138444	21139999	Cpsf3/Itgb1bp1
chr12	21291083	21297725	chr12	21165828	21167581	Cpsf3/Itgb1bp1
chr12	25256033	25258376	chr12	25208650	25211442	Grhl1
chr12	25256033	25258376	chr12	25244444	25252440	Grhl1
chr12	25256033	25258376	chr12	25272863	25283127	Grhl1
chr12	25256033	25258376	chr12	25283128	25285999	Grhl1
chr12	25653616	25660727	chr12	25405715	25409307	Kidins220
chr12	33827677	33835611	chr12	34063019	34064958	Atxn7l1
chr12	40762615	40765298	chr17	36367066	36369015	Arl4a
chr12	42208818	42213962	chr12	41553888	41565872	Lrrn3
chr12	52791455	52794870	chr12	52808132	52810223	Ap4s1/Strn3
chr12	52791455	52794870	chr12	52810224	52813083	Ap4s1/Strn3
chr12	52791455	52794870	chr12	52829111	52839827	Ap4s1/Strn3
chr12	54346431	54352430	chr12	54011017	54013119	Npas3
chr12	54346431	54352430	chr12	55160067	55162871	Npas3
chr12	55960812	55978337	chr12	55931720	55935944	Cfl2
chr12	56081300	56088438	chr12	55931720	55935944	Baz1a/Gm20403
chr12	56589724	56596601	chr12	56486432	56489425	Nfkbia
chr12	56589724	56596601	chr12	56536763	56543392	Nfkbia
chr12	56589724	56596601	chr12	56543393	56546256	Nfkbia
chr12	56589724	56596601	chr12	56562157	56567792	Nfkbia
chr12	57792706	57796357	chr12	58264244	58286468	Pax9
chr12	60167833	60169533	chr12	60172120	60179026	Pnn
chr12	66171775	66185555	chr12	66169449	66170037	Fancm/Fkbp3
chr12	70455892	70459716	chr12	70666386	70676259	Nemf
chr12	70472317	70482744	chr12	70666386	70676259	Arf6/Gm9887
chr12	70681868	70684932	chr12	70483879	70492606	Mettl21d
chr12	70681868	70684932	chr12	70503350	70504666	Mettl21d
chr12	70681868	70684932	chr12	70504667	70517944	Mettl21d
chr12	70781626	70784391	chr12	70462995	70466525	Sos2
chr12	70992654	70998471	chr12	70857713	70863835	Atl1/Map4k5
chr12	71329518	71336449	chr12	72010227	72013659	Pygl
chr12	71925507	71928703	chr12	71774996	71782824	Frmd6
chr12	72037602	72039006	chr12	71588366	71602752	Actr10
chr12	74146106	74148565	chr12	74466316	74468569	Six1
chr12	74146106	74148565	chr12	74614831	74617274	Six1
chr12	74146106	74148565	chr12	74617275	74618553	Six1
chr12	74146106	74148565	chr12	74618554	74626481	Six1
chr12	74210140	74214629	chr12	74139935	74146105	Six4
chr12	74210140	74214629	chr12	74540931	74545953	Six4
chr12	74210140	74214629	chr12	74617275	74618553	Six4
chr12	74387264	74389884	chr12	74125540	74130039	Slc38a6/Trmt5
chr12	74387264	74389884	chr12	74136553	74139934	Slc38a6/Trmt5
chr12	74387264	74389884	chr12	74139935	74146105	Slc38a6/Trmt5
chr12	74387264	74389884	chr12	74540931	74545953	Slc38a6/Trmt5
chr12	74387264	74389884	chr12	74545954	74554241	Slc38a6/Trmt5
chr12	74387264	74389884	chr12	74569704	74577236	Slc38a6/Trmt5
chr12	74387264	74389884	chr12	74617275	74618553	Slc38a6/Trmt5
chr12	74499272	74512114	chr12	74513499	74516289	D830013O20Rik
chr12	74499272	74512114	chr12	74540931	74545953	D830013O20Rik
chr12	74645771	74653744	chr12	74125540	74130039	Tmem30b
chr12	74645771	74653744	chr12	74136553	74139934	Tmem30b
chr12	77866128	77867133	chr12	77693355	77699659	Churc1/Fntb
chr12	84929508	84947145	chr12	84916476	84924542	Zfyve1
chr12	85488994	85496767	chr12	85535798	85539537	C130039O16Rik/Pnma1
chr12	85488994	85496767	chr12	85560825	85566917	C130039O16Rik/Pnma1
chr12	85488994	85496767	chr12	85577590	85581719	C130039O16Rik/Pnma1
chr12	86450622	86455904	chr12	86642135	86646815	Dlst
chr12	86485938	86497130	chr12	86642135	86646815	Rps6kl1
chr12	86555028	86561339	chr12	86533767	86545590	Eif2b2
chr12	86555028	86561339	chr12	86567919	86581166	Eif2b2
chr12	86627668	86630194	chr12	86472595	86477830	Acyp1/Fam164c
chr12	86627668	86630194	chr12	86477831	86485937	Acyp1/Fam164c
chr12	86627668	86630194	chr12	86508828	86513073	Acyp1/Fam164c
chr12	86627668	86630194	chr12	86533767	86545590	Acyp1/Fam164c
chr12	86627668	86630194	chr12	86561340	86567918	Acyp1/Fam164c
chr12	86627668	86630194	chr12	86567919	86581166	Acyp1/Fam164c
chr12	87419841	87422170	chr12	87293209	87296937	Tgfb3
chr12	88217271	88230854	chr12	88112659	88114102	6430527G18Rik
chr12	88217271	88230854	chr12	88129505	88137248	6430527G18Rik
chr12	88217271	88230854	chr12	88137249	88145345	6430527G18Rik
chr12	88217271	88230854	chr12	88146445	88148708	6430527G18Rik
chr12	88217271	88230854	chr12	88157604	88162188	6430527G18Rik
chr12	88217271	88230854	chr12	88162189	88168707	6430527G18Rik
chr12	88217271	88230854	chr12	88170880	88177335	6430527G18Rik
chr12	88217271	88230854	chr12	88177504	88180390	6430527G18Rik
chr12	88217271	88230854	chr12	88208686	88213380	6430527G18Rik
chr12	88217271	88230854	chr12	88213381	88216058	6430527G18Rik
chr12	88217271	88230854	chr12	88238229	88241841	6430527G18Rik
chr12	88217271	88230854	chr12	88241929	88248193	6430527G18Rik
chr12	88283856	88290801	chr12	88101593	88112658	2310044G17Rik
chr12	88283856	88290801	chr12	88112659	88114102	2310044G17Rik
chr12	88283856	88290801	chr12	88114103	88116810	2310044G17Rik
chr12	88283856	88290801	chr12	88116811	88118259	2310044G17Rik
chr12	88283856	88290801	chr12	88124121	88129504	2310044G17Rik
chr12	88283856	88290801	chr12	88129505	88137248	2310044G17Rik
chr12	88283856	88290801	chr12	88137249	88145345	2310044G17Rik
chr12	88326343	88332405	chr12	88101593	88112658	Zdhhc22
chr12	88326343	88332405	chr12	88112659	88114102	Zdhhc22
chr12	88326343	88332405	chr12	88114103	88116810	Zdhhc22
chr12	88326343	88332405	chr12	88124121	88129504	Zdhhc22
chr12	88598515	88608299	chr12	88749898	88753860	Ahsa1/Vipar
chr12	88637143	88641962	chr12	88646778	88649719	Ism2
chr12	91973818	91977827	chr12	92543810	92552113	Dio2
chr12	93025597	93028234	chr12	92846717	92851614	Ston2
chr12	93025597	93028234	chr12	92877211	92892811	Ston2
chr12	93025597	93028234	chr12	92900981	92903689	Ston2
chr12	101202476	101203691	chr12	100322146	100324439	Kcnk13
chr12	101202476	101203691	chr12	101338658	101345253	Kcnk13
chr12	101202476	101203691	chr12	101345254	101347154	Kcnk13
chr12	101395135	101403665	chr12	101658950	101663812	BC002230
chr12	101395135	101403665	chr12	101717470	101723478	BC002230
chr12	101430631	101441794	chr12	101575192	101576727	Calm1
chr12	101430631	101441794	chr12	101658950	101663812	Calm1
chr12	101430631	101441794	chr12	101663813	101666058	Calm1
chr12	101430631	101441794	chr12	101682188	101685062	Calm1
chr12	101430631	101441794	chr12	101717470	101723478	Calm1
chr12	101756946	101763159	chr12	101403666	101406373	Ttc7b
chr12	102265856	102271167	chr12	102186065	102193452	Ccdc88c
chr12	102265856	102271167	chr12	102193453	102197707	Ccdc88c
chr12	102265856	102271167	chr12	102197708	102209257	Ccdc88c
chr12	103212529	103215319	chr12	103698195	103700196	Cpsf2
chr12	106833589	106842994	chr12	106731044	106739865	Bdkrb1
chr12	111684152	111686582	chr12	111827472	111829735	Ppp2r5c
chr12	111684152	111686582	chr12	111829736	111832779	Ppp2r5c
chr12	111684152	111686582	chr12	111840268	111843751	Ppp2r5c
chr12	111684152	111686582	chr12	111846932	111849566	Ppp2r5c
chr12	111837088	111840267	chr12	111692425	111696301	Dync1h1
chr12	111899868	111906964	chr12	111846932	111849566	Dync1h1
chr12	111899868	111906964	chr12	111941905	111948095	Dync1h1
chr12	111918283	111926314	chr12	111840268	111843751	1700001K19Rik
chr12	111918283	111926314	chr12	111843752	111846931	1700001K19Rik
chr12	111918283	111926314	chr12	111846932	111849566	1700001K19Rik
chr12	112074871	112080790	chr12	111948096	111955920	Stk30
chr12	112080791	112098726	chr12	111650270	111656922	Gm3452/Zfp839
chr12	112680447	112682954	chr12	112663671	112671746	Tnfaip2
chr12	112680447	112682954	chr12	112693016	112694057	Tnfaip2
chr12	112722775	112725086	chr12	112650137	112655147	Gm266
chr12	112722775	112725086	chr12	112663671	112671746	Gm266
chr12	113384393	113386536	chr12	113777167	113791453	Kif26a
chr12	113916140	113917117	chr12	113940912	113944568	Zbtb42
chr12	113953949	113962398	chr12	113890597	113892033	AW555464
chr12	114032638	114049293	chr12	113980382	113986357	Ahnak2/BC022687
chr12	114095619	114109548	chr12	113962399	113964719	Gpr132
chr12	114095619	114109548	chr12	114030089	114032637	Gpr132
chr12	114095619	114109548	chr12	114110326	114118948	Gpr132
chr12	114095619	114109548	chr12	114139621	114143664	Gpr132
chr12	114158959	114172954	chr12	114110326	114118948	Jag2
chr12	114158959	114172954	chr12	114136663	114139620	Jag2
chr12	114177927	114194083	chr12	113992890	113995149	Nudt14
chr12	114210131	114216992	chr12	113980382	113986357	Btbd6
chr12	114210131	114216992	chr12	114110326	114118948	Btbd6
chr12	114210131	114216992	chr12	114136663	114139620	Btbd6
chr12	114210131	114216992	chr12	114194812	114201149	Btbd6
chr12	114210131	114216992	chr12	114220525	114221351	Btbd6
chr12	114210131	114216992	chr12	114221352	114223302	Btbd6
chr12	114210131	114216992	chr12	114226007	114232434	Btbd6
chr12	114210131	114216992	chr12	114296200	114301158	Btbd6
chr12	114210131	114216992	chr12	114339371	114341051	Btbd6
chr12	114251898	114257129	chr12	114259940	114265297	Pacs2
chr12	114251898	114257129	chr12	114265298	114272150	Pacs2
chr12	114251898	114257129	chr12	114296200	114301158	Pacs2
chr12	114251898	114257129	chr12	114339371	114341051	Pacs2
chr12	114251898	114257129	chr12	114353714	114363541	Pacs2
chr12	114305729	114315689	chr12	114296200	114301158	Tex22
chr12	114315690	114339370	chr12	114221352	114223302	Mta1
chr12	114315690	114339370	chr12	114259940	114265297	Mta1
chr12	114315690	114339370	chr12	114265298	114272150	Mta1
chr12	114315690	114339370	chr12	114288304	114290142	Mta1
chr12	114375776	114387140	chr12	114368950	114372424	Crip2
chr12	114389457	114393669	chr12	114244761	114251806	Crip1
chr12	114389457	114393669	chr12	114353714	114363541	Crip1
chr12	114394003	114395284	chr12	114353714	114363541	4930427A07Rik
chr12	117315155	117317135	chr12	117436807	117447048	Vipr2
chr12	117509307	117515862	chr12	117502512	117505991	Gm11027
chr12	119539134	119541186	chr12	120075258	120077283	Sp4
chr13	4272556	4280867	chr13	4112538	4114439	Akr1c12
chr13	9091873	9097245	chr13	9002541	9005708	Larp4b
chr13	12429271	12433215	chr13	12404440	12412441	Actn2
chr13	16103244	16109393	chr13	16853139	16859147	Inhba
chr13	16103244	16109393	chr13	16859148	16863871	Inhba
chr13	19711670	19712048	chr13	19615369	19618777	Epdr1
chr13	21454250	21455254	chr13	21546151	21556341	Zscan12
chr13	21786886	21807356	chr13	22120613	22123378	Olfr1359
chr13	21807357	21809484	chr13	21500339	21505924	Hist1h2ai/Hist1h2bl
chr13	21807357	21809484	chr13	22114278	22118363	Hist1h2ai/Hist1h2bl
chr13	21807357	21809484	chr13	22120613	22123378	Hist1h2ai/Hist1h2bl
chr13	21807357	21809484	chr13	22135015	22152831	Hist1h2ai/Hist1h2bl
chr13	21807357	21809484	chr13	23524425	23530902	Hist1h2ai/Hist1h2bl
chr13	21807357	21809484	chr13	23668163	23672098	Hist1h2ai/Hist1h2bl
chr13	21807357	21809484	chr13	23676241	23678113	Hist1h2ai/Hist1h2bl
chr13	22032558	22037967	chr13	22114278	22118363	Zfp184
chr13	22099763	22104810	chr13	22002941	22008706	Prss16
chr13	22132679	22135014	chr13	21974022	21976533	Hist1h2ag/Hist1h4i
chr13	22132679	22135014	chr13	22002941	22008706	Hist1h2ag/Hist1h4i
chr13	22132679	22135014	chr13	23519329	23524424	Hist1h2ag/Hist1h4i
chr13	22132679	22135014	chr13	23676241	23678113	Hist1h2ag/Hist1h4i
chr13	23460117	23461453	chr13	21974022	21976533	Zfp322a
chr13	23508220	23519319	chr13	21974022	21976533	Abt1
chr13	23508220	23519319	chr13	22002941	22008706	Abt1
chr13	23508220	23519319	chr13	22008707	22012376	Abt1
chr13	23508220	23519319	chr13	22111149	22114277	Abt1
chr13	23508220	23519319	chr13	22114278	22118363	Abt1
chr13	23508220	23519319	chr13	22118364	22120612	Abt1
chr13	23508220	23519319	chr13	22120613	22123378	Abt1
chr13	23508220	23519319	chr13	22135015	22152831	Abt1
chr13	23508220	23519319	chr13	23519329	23524424	Abt1
chr13	23508220	23519319	chr13	23524425	23530902	Abt1
chr13	23508220	23519319	chr13	23535678	23539531	Abt1
chr13	23508220	23519319	chr13	23544580	23545736	Abt1
chr13	23508220	23519319	chr13	23589426	23600945	Abt1
chr13	23508220	23519319	chr13	23600946	23602258	Abt1
chr13	23508220	23519319	chr13	23602259	23603843	Abt1
chr13	23508220	23519319	chr13	23676241	23678113	Abt1
chr13	23508220	23519319	chr13	23678245	23682970	Abt1
chr13	23508220	23519319	chr13	23686810	23690742	Abt1
chr13	23553047	23563216	chr13	23524425	23530902	Btn1a1
chr13	23553047	23563216	chr13	23544580	23545736	Btn1a1
chr13	23553047	23563216	chr13	23589426	23600945	Btn1a1
chr13	23553047	23563216	chr13	23602259	23603843	Btn1a1
chr13	23578009	23581698	chr13	22002941	22008706	Btn2a2
chr13	23578009	23581698	chr13	22114278	22118363	Btn2a2
chr13	23578009	23581698	chr13	23519329	23524424	Btn2a2
chr13	23578009	23581698	chr13	23524425	23530902	Btn2a2
chr13	23578009	23581698	chr13	23535678	23539531	Btn2a2
chr13	23578009	23581698	chr13	23544580	23545736	Btn2a2
chr13	23578009	23581698	chr13	23589426	23600945	Btn2a2
chr13	23609299	23631870	chr13	21974022	21976533	Hist1h2af/Hist1h3g/Hist1h4h
chr13	23609299	23631870	chr13	22002941	22008706	Hist1h2af/Hist1h3g/Hist1h4h
chr13	23609299	23631870	chr13	22008707	22012376	Hist1h2af/Hist1h3g/Hist1h4h
chr13	23609299	23631870	chr13	22111149	22114277	Hist1h2af/Hist1h3g/Hist1h4h
chr13	23609299	23631870	chr13	22114278	22118363	Hist1h2af/Hist1h3g/Hist1h4h
chr13	23609299	23631870	chr13	22118364	22120612	Hist1h2af/Hist1h3g/Hist1h4h
chr13	23609299	23631870	chr13	22120613	22123378	Hist1h2af/Hist1h3g/Hist1h4h
chr13	23609299	23631870	chr13	23519329	23524424	Hist1h2af/Hist1h3g/Hist1h4h
chr13	23609299	23631870	chr13	23524425	23530902	Hist1h2af/Hist1h3g/Hist1h4h
chr13	23609299	23631870	chr13	23535678	23539531	Hist1h2af/Hist1h3g/Hist1h4h
chr13	23609299	23631870	chr13	23544580	23545736	Hist1h2af/Hist1h3g/Hist1h4h
chr13	23609299	23631870	chr13	23545737	23546529	Hist1h2af/Hist1h3g/Hist1h4h
chr13	23609299	23631870	chr13	23589426	23600945	Hist1h2af/Hist1h3g/Hist1h4h
chr13	23609299	23631870	chr13	23600946	23602258	Hist1h2af/Hist1h3g/Hist1h4h
chr13	23609299	23631870	chr13	23602259	23603843	Hist1h2af/Hist1h3g/Hist1h4h
chr13	23609299	23631870	chr13	23676241	23678113	Hist1h2af/Hist1h3g/Hist1h4h
chr13	23609299	23631870	chr13	23686810	23690742	Hist1h2af/Hist1h3g/Hist1h4h
chr13	23641804	23645681	chr13	22135015	22152831	Hist1h4f
chr13	23641804	23645681	chr13	23519329	23524424	Hist1h4f
chr13	23641804	23645681	chr13	23524425	23530902	Hist1h4f
chr13	23641804	23645681	chr13	23535678	23539531	Hist1h4f
chr13	23641804	23645681	chr13	23668163	23672098	Hist1h4f
chr13	23641804	23645681	chr13	23675186	23676240	Hist1h4f
chr13	23641804	23645681	chr13	23676241	23678113	Hist1h4f
chr13	23641804	23645681	chr13	23678245	23682970	Hist1h4f
chr13	23646421	23646948	chr13	23524425	23530902	Hist1h1d
chr13	23646421	23646948	chr13	23535678	23539531	Hist1h1d
chr13	23646421	23646948	chr13	23668163	23672098	Hist1h1d
chr13	23646421	23646948	chr13	23676241	23678113	Hist1h1d
chr13	23648312	23658485	chr13	23519329	23524424	Hist1h3e
chr13	23648312	23658485	chr13	23524425	23530902	Hist1h3e
chr13	23648312	23658485	chr13	23535678	23539531	Hist1h3e
chr13	23648312	23658485	chr13	23668163	23672098	Hist1h3e
chr13	23648312	23658485	chr13	23675186	23676240	Hist1h3e
chr13	23648312	23658485	chr13	23676241	23678113	Hist1h3e
chr13	23648312	23658485	chr13	23678245	23682970	Hist1h3e
chr13	23658486	23663244	chr13	22111149	22114277	Hist1h2ae
chr13	23658486	23663244	chr13	22114278	22118363	Hist1h2ae
chr13	23658486	23663244	chr13	22135015	22152831	Hist1h2ae
chr13	23658486	23663244	chr13	23519329	23524424	Hist1h2ae
chr13	23658486	23663244	chr13	23524425	23530902	Hist1h2ae
chr13	23658486	23663244	chr13	23668163	23672098	Hist1h2ae
chr13	23658486	23663244	chr13	23675186	23676240	Hist1h2ae
chr13	23658486	23663244	chr13	23676241	23678113	Hist1h2ae
chr13	23658486	23663244	chr13	23678245	23682970	Hist1h2ae
chr13	23658486	23663244	chr13	23686810	23690742	Hist1h2ae
chr13	23658486	23663244	chr13	23833077	23835020	Hist1h2ae
chr13	23664675	23668162	chr13	23524425	23530902	Hist1h2ad/Hist1h2bf/Hist1h3d
chr13	23664675	23668162	chr13	23676241	23678113	Hist1h2ad/Hist1h2bf/Hist1h3d
chr13	23770108	23782994	chr13	23676241	23678113	Hist1h2ac/Hist1h2bc
chr13	24372423	24373530	chr13	23925047	23929965	Lrrc16a
chr13	24892146	24905689	chr13	24884294	24886559	BC005537
chr13	31892051	31901288	chr13	32387399	32393755	Foxc1
chr13	34125182	34133066	chr13	34238121	34243477	Bphl
chr13	34221326	34224102	chr13	34238121	34243477	Tubb2b
chr13	34433537	34439302	chr13	34728935	34735867	Slc22a23
chr13	41086762	41106784	chr13	41078162	41078927	Pak1ip1
chr13	41110283	41114734	chr13	40943749	40954731	Tmem14c
chr13	43398523	43402618	chr13	43331644	43335446	Gfod1
chr13	44824678	44829882	chr13	43958810	43960680	Jarid2
chr13	49412228	49422672	chr13	49400750	49411304	Fgd3
chr13	51940542	51943809	chr13	52014076	52016009	Gadd45g
chr13	51940542	51943809	chr13	52016010	52017010	Gadd45g
chr13	51940542	51943809	chr13	52061548	52064078	Gadd45g
chr13	51940542	51943809	chr13	52067595	52071718	Gadd45g
chr13	51940542	51943809	chr13	52072610	52078566	Gadd45g
chr13	51940542	51943809	chr13	52112258	52115486	Gadd45g
chr13	51940542	51943809	chr13	52207493	52212741	Gadd45g
chr13	51940542	51943809	chr13	52230894	52235010	Gadd45g
chr13	51940542	51943809	chr13	52270841	52273068	Gadd45g
chr13	51940542	51943809	chr13	52280650	52284888	Gadd45g
chr13	51940542	51943809	chr13	52285173	52286676	Gadd45g
chr13	51940542	51943809	chr13	52312153	52316036	Gadd45g
chr13	51940542	51943809	chr13	52316037	52318128	Gadd45g
chr13	51940542	51943809	chr13	52318129	52322323	Gadd45g
chr13	51940542	51943809	chr13	52330521	52335762	Gadd45g
chr13	51940542	51943809	chr13	52344335	52350398	Gadd45g
chr13	51940542	51943809	chr13	52369019	52374932	Gadd45g
chr13	52624365	52626263	chr13	52369019	52374932	Diras2
chr13	53024560	53025688	chr13	52814596	52823932	Auh
chr13	53070732	53081378	chr13	52747090	52749567	Nfil3
chr13	53070732	53081378	chr13	52751186	52755142	Nfil3
chr13	53070732	53081378	chr13	52805791	52810962	Nfil3
chr13	53070732	53081378	chr13	52814596	52823932	Nfil3
chr13	54685177	54692493	chr13	54696166	54702683	Higd2a/Nop16
chr13	54685177	54692493	chr13	54702684	54705673	Higd2a/Nop16
chr13	54709979	54717523	chr13	54692494	54696165	Cltb
chr13	55202843	55207574	chr13	55275246	55281763	Zfp346
chr13	55234718	55237558	chr13	55207575	55217494	Gm17617
chr13	55463409	55464363	chr13	55571484	55575976	Lman2
chr13	55464364	55474354	chr13	55571484	55575976	Rgs14
chr13	55500341	55502303	chr13	55571484	55575976	Slc34a1
chr13	55511638	55523542	chr13	55565705	55571483	Pfn3
chr13	55511638	55523542	chr13	55571484	55575976	Pfn3
chr13	55523543	55528197	chr13	55565705	55571483	F12
chr13	55523543	55528197	chr13	55571484	55575976	F12
chr13	55543822	55552567	chr13	55565705	55571483	Grk6
chr13	55543822	55552567	chr13	55571484	55575976	Grk6
chr13	55608682	55624610	chr13	55437210	55439111	Pdlim7
chr13	55608682	55624610	chr13	55502304	55509603	Pdlim7
chr13	55608682	55624610	chr13	55571484	55575976	Pdlim7
chr13	55608682	55624610	chr13	55575977	55578651	Pdlim7
chr13	55608682	55624610	chr13	55593797	55605131	Pdlim7
chr13	55624611	55642014	chr13	55502304	55509603	Ddx41/Dok3
chr13	55624611	55642014	chr13	55571484	55575976	Ddx41/Dok3
chr13	55624611	55642014	chr13	55575977	55578651	Ddx41/Dok3
chr13	56803792	56806077	chr13	56655393	56658631	Smad5
chr13	58256673	58259364	chr13	58644405	58647510	5133401N09Rik
chr13	58256673	58259364	chr13	58694668	58702983	5133401N09Rik
chr13	58373547	58379793	chr13	58486605	58491889	Gkap1
chr13	58373547	58379793	chr13	58644405	58647510	Gkap1
chr13	58373547	58379793	chr13	58694668	58702983	Gkap1
chr13	60277614	60283582	chr13	60569193	60570961	Gas1
chr13	60702799	60704837	chr13	60837212	60848139	Dapk1
chr13	63063925	63072534	chr13	63373143	63380450	2010111I01Rik
chr13	63431617	63435255	chr13	63142546	63147512	Fancc
chr13	63431617	63435255	chr13	63147513	63148830	Fancc
chr13	63431617	63435255	chr13	63148831	63149024	Fancc
chr13	73869247	73884111	chr13	73865604	73868315	Slc12a7
chr13	74073150	74075852	chr13	73889739	73891077	Brd9/Trip13
chr13	74073150	74075852	chr13	73901861	73911501	Brd9/Trip13
chr13	74073150	74075852	chr13	73940902	73948997	Brd9/Trip13
chr13	84359197	84363100	chr13	83869248	83878314	Tmem161b
chr13	84359197	84363100	chr13	84485928	84489593	Tmem161b
chr13	84542351	84544859	chr13	83869248	83878314	Gm17618
chr13	91597301	91602005	chr13	91505257	91509654	Ssbp2
chr13	91597301	91602005	chr13	91509655	91518974	Ssbp2
chr13	98000564	98011910	chr13	98708493	98709173	Enc1
chr13	98000564	98011910	chr13	98709174	98710096	Enc1
chr13	98974917	98976707	chr13	98802506	98809964	Rgnef
chr13	99077315	99089834	chr13	99072219	99076475	Btf3
chr13	99695499	99697421	chr13	99821181	99828449	Tnpo1
chr13	99695499	99697421	chr13	99854165	99860693	Tnpo1
chr13	99695499	99697421	chr13	99908706	99913972	Tnpo1
chr13	99695499	99697421	chr13	99920873	99925324	Tnpo1
chr13	100106492	100116562	chr13	99634328	99642270	Mrps27/Ptcd2
chr13	100106492	100116562	chr13	99658409	99668155	Mrps27/Ptcd2
chr13	102536594	102541201	chr13	103432560	103435903	Pik3r1
chr13	108677159	108683693	chr13	108830870	108833347	Zswim6
chr13	108677159	108683693	chr13	108833348	108835954	Zswim6
chr13	110691135	110697948	chr13	110565812	110575936	Pde4d
chr13	110691135	110697948	chr13	110805963	110814738	Pde4d
chr13	112595605	112604328	chr13	113041370	113044459	Map3k1
chr13	113447149	113459425	chr13	113649232	113651563	Slc38a9
chr13	113447149	113459425	chr13	113673279	113680978	Slc38a9
chr13	113523041	113524470	chr13	113513965	113518222	Slc38a9
chr13	113768801	113779489	chr13	113463901	113465266	Ccno
chr13	114107132	114109289	chr13	114398050	114402643	BC067074
chr13	114107132	114109289	chr13	114404925	114406718	BC067074
chr13	114407002	114409170	chr13	114112327	114119017	Snx18
chr13	114407002	114409170	chr13	114127062	114130121	Snx18
chr13	114407002	114409170	chr13	114130122	114135792	Snx18
chr14	8648550	8652730	chr14	8765563	8766605	Flnb
chr14	8648550	8652730	chr14	8766606	8769792	Flnb
chr14	8911518	8919379	chr14	8894454	8898775	Rpp14
chr14	8911518	8919379	chr14	8991597	8992889	Rpp14
chr14	8930155	8932075	chr14	8991597	8992889	Pxk
chr14	8930155	8932075	chr14	8992890	8998113	Pxk
chr14	8930155	8932075	chr14	9142483	9149922	Pxk
chr14	8930155	8932075	chr14	9157905	9173932	Pxk
chr14	19067213	19072082	chr14	19065551	19066422	Nr1d2
chr14	20568552	20573123	chr14	20520379	20529779	Nid2
chr14	20568552	20573123	chr14	20577704	20578650	Nid2
chr14	20568552	20573123	chr14	20578651	20579350	Nid2
chr14	20568552	20573123	chr14	20579351	20583214	Nid2
chr14	20568552	20573123	chr14	20604652	20611788	Nid2
chr14	20568552	20573123	chr14	20616768	20623541	Nid2
chr14	20568552	20573123	chr14	20623542	20627449	Nid2
chr14	20568552	20573123	chr14	20636592	20642111	Nid2
chr14	20642112	20644070	chr14	20520379	20529779	2700060E02Rik
chr14	20642112	20644070	chr14	20866213	20869007	2700060E02Rik
chr14	20642112	20644070	chr14	20888499	20894291	2700060E02Rik
chr14	20642112	20644070	chr14	20894292	20899555	2700060E02Rik
chr14	21088054	21094954	chr14	20888499	20894291	Kcnk16
chr14	21207410	21212309	chr14	21479163	21485329	Dnajc9
chr14	21505447	21519991	chr14	21501358	21502716	Fut11
chr14	21609268	21614924	chr14	21550532	21559252	Camk2g
chr14	21609268	21614924	chr14	21573607	21581538	Camk2g
chr14	21609268	21614924	chr14	21584812	21590508	Camk2g
chr14	21609268	21614924	chr14	21597507	21605932	Camk2g
chr14	21609268	21614924	chr14	21700121	21704319	Camk2g
chr14	21609268	21614924	chr14	21704320	21705399	Camk2g
chr14	21651692	21659155	chr14	21663179	21670293	Plau
chr14	21651692	21659155	chr14	21688296	21700120	Plau
chr14	22803045	22812647	chr14	23626552	23628717	Zfp503
chr14	24885042	24891472	chr14	25087069	25093087	Gm6158
chr14	24885042	24891472	chr14	25093088	25095635	Gm6158
chr14	26526379	26528326	chr14	26624835	26636515	1700054O19Rik
chr14	29311865	29321447	chr14	28624363	28625370	Wnt5a
chr14	31947223	31949792	chr14	31978668	31981043	Nt5dc2
chr14	32642641	32649962	chr14	32743149	32747374	Ankrd28
chr14	32893733	32906308	chr14	32466254	32473573	Dph3/Oxnad1
chr14	32893733	32906308	chr14	32473574	32475958	Dph3/Oxnad1
chr14	33129051	33136059	chr14	33222802	33229358	Ogdhl
chr14	34018468	34029289	chr14	34114749	34120483	Arhgap22
chr14	35111756	35128731	chr14	35134915	35140028	Fam35a/Glud1
chr14	35111756	35128731	chr14	35175520	35177272	Fam35a/Glud1
chr14	41772041	41780927	chr14	41727618	41729341	Tspan14
chr14	41772041	41780927	chr14	41729372	41735601	Tspan14
chr14	41772041	41780927	chr14	41751622	41756791	Tspan14
chr14	41772041	41780927	chr14	41767962	41771251	Tspan14
chr14	45937625	45940888	chr14	46157397	46160106	Ero1l
chr14	47500422	47506012	chr14	47614736	47624614	Samd4
chr14	48281044	48284432	chr14	48214568	48218847	Ktn1
chr14	48281044	48284432	chr14	48268441	48280324	Ktn1
chr14	48738319	48742398	chr14	48367512	48377050	Peli2
chr14	51515550	51517887	chr14	51528862	51534272	A930018M24Rik
chr14	52602859	52607683	chr14	52514054	52517204	Arhgef40
chr14	52602859	52607683	chr14	52517205	52523341	Arhgef40
chr14	52602859	52607683	chr14	52626181	52631077	Arhgef40
chr14	52631078	52641275	chr14	52514054	52517204	G630016D24Rik/Zfp219
chr14	52631078	52641275	chr14	52517205	52523341	G630016D24Rik/Zfp219
chr14	52631078	52641275	chr14	52875023	52877456	G630016D24Rik/Zfp219
chr14	52723155	52724169	chr14	52641276	52647340	Hnrnpc
chr14	52723155	52724169	chr14	52764143	52771911	Hnrnpc
chr14	52723155	52724169	chr14	52809708	52813420	Hnrnpc
chr14	52723155	52724169	chr14	52875023	52877456	Hnrnpc
chr14	52946322	52951536	chr14	52875023	52877456	Sall2
chr14	54869755	54878550	chr14	54680983	54683874	Dad1
chr14	54869755	54878550	chr14	54683875	54688071	Dad1
chr14	54869755	54878550	chr14	55004045	55013412	Dad1
chr14	54869755	54878550	chr14	55013413	55022454	Dad1
chr14	55029762	55040603	chr14	54841955	54848614	Slc7a7
chr14	55040604	55047477	chr14	54841955	54848614	Mrpl52
chr14	55040604	55047477	chr14	54850906	54854022	Mrpl52
chr14	55056361	55058891	chr14	54841955	54848614	Gm11067
chr14	55135001	55139638	chr14	54841955	54848614	Prmt5
chr14	55135001	55139638	chr14	54850906	54854022	Prmt5
chr14	55135001	55139638	chr14	55142715	55162120	Prmt5
chr14	55172342	55173350	chr14	55142715	55162120	Haus4
chr14	55172342	55173350	chr14	55174978	55190787	Haus4
chr14	55172342	55173350	chr14	55190788	55192401	Haus4
chr14	55172342	55173350	chr14	55202509	55215337	Haus4
chr14	55172342	55173350	chr14	55220594	55223405	Haus4
chr14	55172342	55173350	chr14	55228372	55233716	Haus4
chr14	55172342	55173350	chr14	55293858	55298533	Haus4
chr14	55252424	55262331	chr14	55190788	55192401	Cdh24/Gm17606
chr14	55252424	55262331	chr14	55228372	55233716	Cdh24/Gm17606
chr14	55329913	55333399	chr14	55371695	55389961	Cebpe
chr14	55329913	55333399	chr14	55456579	55459316	Cebpe
chr14	55329913	55333399	chr14	55556410	55567911	Cebpe
chr14	55391373	55402225	chr14	55353616	55359929	Slc7a8
chr14	56097378	56105096	chr14	55764581	55768757	Dhrs4
chr14	56383370	56397656	chr14	56485948	56491933	Ltb4r1
chr14	56402637	56409036	chr14	56485948	56491933	Adcy4/Ripk3
chr14	58279017	58290416	chr14	58526898	58529006	Xpo4
chr14	58314036	58325340	chr14	58526898	58529006	Lats2
chr14	58370781	58378274	chr14	58368401	58368848	Lats2
chr14	63377542	63381840	chr14	63444778	63455813	Ints6
chr14	63732850	63747575	chr14	63748314	63749740	Ctsb
chr14	65883433	65885682	chr14	65785511	65790959	Fbxo16
chr14	65975190	65978513	chr14	65957506	65964849	Zfp395
chr14	65975190	65978513	chr14	65987685	65989306	Zfp395
chr14	65975190	65978513	chr14	65995486	65997000	Zfp395
chr14	65975190	65978513	chr14	66000079	66003393	Zfp395
chr14	66960038	66963827	chr14	67418395	67426563	Stmn4
chr14	70238399	70244781	chr14	70501097	70515033	Pebp4
chr14	70474534	70482808	chr14	70253247	70261437	Egr3
chr14	70474534	70482808	chr14	70261438	70272919	Egr3
chr14	70499657	70501096	chr14	70253247	70261437	Bin3
chr14	70499657	70501096	chr14	70261438	70272919	Bin3
chr14	70552654	70554251	chr14	70253247	70261437	2610301G19Rik
chr14	70552654	70554251	chr14	70261438	70272919	2610301G19Rik
chr14	70558913	70560526	chr14	70253247	70261437	9930012K11Rik
chr14	70558913	70560526	chr14	70261438	70272919	9930012K11Rik
chr14	70576255	70580353	chr14	70253247	70261437	Pdlim2
chr14	70576255	70580353	chr14	70261438	70272919	Pdlim2
chr14	70604013	70609642	chr14	70704536	70712410	Sorbs3
chr14	76955541	76970295	chr14	77178420	77181454	Serp2
chr14	76955541	76970295	chr14	77399933	77405340	Serp2
chr14	79248619	79250939	chr14	79500567	79511879	1300010F03Rik
chr14	79880276	79884074	chr14	79959755	79963816	Elf1/Wbp4
chr14	79880276	79884074	chr14	79963817	79973954	Elf1/Wbp4
chr14	79880276	79884074	chr14	79979934	79986997	Elf1/Wbp4
chr14	99694639	99698694	chr14	100292998	100294541	Klf5
chr14	103468977	103474055	chr14	103495288	103498720	Cln5
chr14	121304271	121314111	chr14	121231163	121236589	Ipo5
chr14	121304271	121314111	chr14	121236590	121244232	Ipo5
chr14	121433749	121436350	chr14	121598509	121599880	Farp1
chr14	122185935	122199740	chr14	122176742	122184803	Dock9
chr15	7078535	7090209	chr15	6855906	6860079	Lifr
chr15	7078535	7090209	chr15	6860080	6863723	Lifr
chr15	7078535	7090209	chr15	7067479	7075870	Lifr
chr15	8388172	8400452	chr15	8533817	8540672	Nipbl
chr15	10637798	10645145	chr15	10522259	10529481	Rai14
chr15	25550960	25555405	chr15	25368961	25377120	Myo10
chr15	25550960	25555405	chr15	25625011	25629608	Myo10
chr15	25765926	25774657	chr15	25886853	25889720	Fam134b
chr15	27953613	27958152	chr15	27850449	27854003	Trio
chr15	27953613	27958152	chr15	27854004	27858420	Trio
chr15	27953613	27958152	chr15	27861789	27876119	Trio
chr15	27953613	27958152	chr15	27876747	27885292	Trio
chr15	27953613	27958152	chr15	27927291	27932859	Trio
chr15	27953613	27958152	chr15	27932860	27936088	Trio
chr15	27953613	27958152	chr15	28058177	28064048	Trio
chr15	31383094	31385144	chr15	31514417	31518974	Ropn1l
chr15	31383094	31385144	chr15	31519458	31522308	Ropn1l
chr15	31458030	31461403	chr15	31514417	31518974	2020-03-06
chr15	31458030	31461403	chr15	31519458	31522308	2020-03-06
chr15	36719674	36724857	chr15	36827916	36834073	Ywhaz
chr15	37352034	37356234	chr15	37833321	37836390	4930447A16Rik
chr15	39685562	39690057	chr15	39958458	39966271	Dpys
chr15	39771820	39777141	chr15	39958458	39966271	Lrp12
chr15	54239326	54244703	chr15	53901647	53903640	Colec10
chr15	54239326	54244703	chr15	53903641	53906225	Colec10
chr15	54940369	54946503	chr15	55100083	55102169	Deptor/Gm9920
chr15	54940369	54946503	chr15	55119562	55122648	Deptor/Gm9920
chr15	57971742	57980088	chr15	58236687	58242416	Wdyhv1
chr15	58044549	58047987	chr15	58236687	58242416	Fbxo32
chr15	58703862	58719281	chr15	58289482	58291065	Trmt12
chr15	58703862	58719281	chr15	58307070	58317060	Trmt12
chr15	58760370	58767028	chr15	59164679	59171073	Ndufb9/Tatdn1
chr15	58912538	58918185	chr15	59034200	59036236	Mtss1
chr15	59037120	59045933	chr15	59034200	59036236	Gm5045
chr15	59478434	59487507	chr15	59214028	59218908	Trib1
chr15	59478434	59487507	chr15	59218909	59226394	Trib1
chr15	59478434	59487507	chr15	59226967	59229165	Trib1
chr15	66711922	66733696	chr15	66503581	66509096	Wisp1
chr15	66801009	66804201	chr15	66871279	66875132	Ndrg1
chr15	73012773	73019365	chr15	72895344	72904423	Eif2c2
chr15	74466484	74481014	chr15	74532604	74539260	1700016M24Rik
chr15	75692749	75700969	chr15	75676559	75684652	Gsdmd
chr15	75737435	75741597	chr15	75661792	75665772	Eef1d
chr15	75841837	75846111	chr15	75986241	75987655	Fam83h
chr15	75891307	75914305	chr15	75978608	75985064	Puf60/Scrib
chr15	75891307	75914305	chr15	75986241	75987655	Puf60/Scrib
chr15	75918149	75930141	chr15	75966584	75978607	Nrbp2
chr15	75918149	75930141	chr15	75986241	75987655	Nrbp2
chr15	76057195	76063782	chr15	76020762	76026185	Plec
chr15	76057195	76063782	chr15	76029101	76040737	Plec
chr15	76172264	76181931	chr15	76020762	76026185	Cyc1/Maf1/Sharpin
chr15	76193180	76202265	chr15	76020762	76026185	Fam203a
chr15	76285521	76304642	chr15	76324376	76330196	Scx
chr15	76341472	76347268	chr15	76225895	76233698	Dgat1
chr15	76341472	76347268	chr15	76319902	76322614	Dgat1
chr15	76620716	76630202	chr15	76609598	76619230	Arhgap39/Gm17271
chr15	76691495	76702723	chr15	76542311	76547609	Zfp251
chr15	77134298	77138620	chr15	77166026	77168934	Rbfox2
chr15	77580431	77586434	chr15	77742979	77751158	Apol8
chr15	77580431	77586434	chr15	77761482	77764184	Apol8
chr15	77670879	77674267	chr15	77645988	77660270	Myh9
chr15	77670879	77674267	chr15	77740094	77741499	Myh9
chr15	77670879	77674267	chr15	77742979	77751158	Myh9
chr15	77753015	77759748	chr15	77615399	77618173	Txn2
chr15	77753015	77759748	chr15	77629714	77632301	Txn2
chr15	78736977	78746116	chr15	78790619	78800239	Pdxp
chr15	78754719	78765407	chr15	78746117	78747481	Lgals1/Nol12
chr15	79912235	79913960	chr15	79575384	79584971	Rpl3
chr15	80084204	80096414	chr15	80535707	80537737	Atf4/Rps19bp1
chr15	80117285	80119701	chr15	80512720	80514190	Cacna1i
chr15	80117285	80119701	chr15	80535707	80537737	Cacna1i
chr15	80117285	80119701	chr15	80540368	80542803	Cacna1i
chr15	81018879	81023970	chr15	80899154	80908532	Mkl1
chr15	81295940	81297423	chr15	81435710	81436456	Rbx1
chr15	81631087	81654980	chr15	81656806	81664169	Tef
chr15	81763463	81769750	chr15	81757075	81759760	Csdc2
chr15	81763463	81769750	chr15	81782455	81787404	Csdc2
chr15	81763463	81769750	chr15	81818817	81822850	Csdc2
chr15	81790065	81791997	chr15	81782455	81787404	Pmm1
chr15	81790065	81791997	chr15	81818817	81822850	Pmm1
chr15	81817466	81818816	chr15	81782455	81787404	Xrcc6
chr15	81817466	81818816	chr15	81787868	81790064	Xrcc6
chr15	81873890	81882085	chr15	81782455	81787404	Nhp2l1
chr15	81873890	81882085	chr15	82058854	82062602	Nhp2l1
chr15	81873890	81882085	chr15	82065002	82069302	Nhp2l1
chr15	81899039	81906763	chr15	82065002	82069302	Mei1
chr15	82105185	82106093	chr15	82879764	82883484	2020-09-03
chr15	82105185	82106093	chr15	82883485	82889998	2020-09-03
chr15	84753348	84754722	chr15	84537672	84543524	Nup50
chr15	85410026	85414247	chr15	85062723	85071879	Wnt7b
chr15	85410026	85414247	chr15	85217297	85221068	Wnt7b
chr15	85857581	85866548	chr15	85759172	85766630	Celsr1
chr15	85857581	85866548	chr15	85766631	85776799	Celsr1
chr15	88563144	88568773	chr15	88907381	88919452	Brd1
chr15	88649186	88651197	chr15	88702383	88711721	Alg12/Creld2
chr15	88649186	88651197	chr15	88907381	88919452	Alg12/Creld2
chr15	88691478	88696255	chr15	88907381	88919452	Pim3
chr15	88691478	88696255	chr15	89008169	89010694	Pim3
chr15	88887826	88902944	chr15	88765727	88774855	Panx2
chr15	88887826	88902944	chr15	88907381	88919452	Panx2
chr15	88902945	88906835	chr15	88907381	88919452	Trabd
chr15	88952436	88957384	chr15	88907381	88919452	Hdac10/Tubgcp6
chr15	88961332	88984279	chr15	88907381	88919452	Mapk11/Mapk12
chr15	88961332	88984279	chr15	88992112	89008168	Mapk11/Mapk12
chr15	88961332	88984279	chr15	89035456	89044324	Mapk11/Mapk12
chr15	89010695	89014497	chr15	88686083	88691477	Plxnb2
chr15	89010695	89014497	chr15	88907381	88919452	Plxnb2
chr15	89010695	89014497	chr15	88992112	89008168	Plxnb2
chr15	89164214	89165933	chr15	88907381	88919452	Miox
chr15	89169981	89189343	chr15	88907381	88919452	Lmf2/Ncaph2
chr15	89202854	89207889	chr15	88907381	88919452	Sco2/Tymp
chr15	93424009	93431782	chr15	94040645	94043400	Prickle1
chr15	98492211	98502225	chr15	98598676	98604303	Ddx23
chr15	98504535	98509125	chr15	98521968	98524945	Rnd1
chr15	98534292	98543805	chr15	98521968	98524945	Ccdc65
chr15	98552965	98561047	chr15	98567256	98578466	Fkbp11
chr15	98615317	98621983	chr15	98432975	98434003	Wnt1
chr15	98615317	98621983	chr15	98521968	98524945	Wnt1
chr15	98615317	98621983	chr15	98567256	98578466	Wnt1
chr15	98615317	98621983	chr15	98598676	98604303	Wnt1
chr15	98700209	98703586	chr15	98752733	98761868	Mll2
chr15	98700209	98703586	chr15	98821520	98825055	Mll2
chr15	98700209	98703586	chr15	98827812	98831167	Mll2
chr15	98710299	98722580	chr15	98752733	98761868	Rhebl1
chr15	98710299	98722580	chr15	98817304	98820563	Rhebl1
chr15	98710299	98722580	chr15	98827812	98831167	Rhebl1
chr15	98724338	98729164	chr15	98827812	98831167	Dhh
chr15	98745847	98752732	chr15	98827812	98831167	Lmbr1l
chr15	99428680	99432765	chr15	99493235	99496382	Aqp6
chr15	99428680	99432765	chr15	99504003	99511516	Aqp6
chr15	99499066	99501970	chr15	99326964	99332117	Accn2
chr15	99499066	99501970	chr15	99413831	99416508	Accn2
chr15	101122523	101124412	chr15	101063411	101071320	6030408B16Rik
chr15	101289073	101299332	chr15	101813787	101814897	Krt81
chr15	101387368	101398999	chr15	101813787	101814897	4732456N10Rik
chr15	101856668	101860783	chr15	101144504	101155480	Krt18
chr15	101972449	101980428	chr15	101933878	101938454	Igfbp6
chr15	101972449	101980428	chr15	101946728	101951677	Igfbp6
chr15	101972449	101980428	chr15	102042885	102046070	Igfbp6
chr15	101980429	101983658	chr15	101933878	101938454	Soat2
chr15	101980429	101983658	chr15	101945879	101946719	Soat2
chr15	101980429	101983658	chr15	101946728	101951677	Soat2
chr15	101980429	101983658	chr15	101992770	102004625	Soat2
chr15	101980429	101983658	chr15	102042885	102046070	Soat2
chr15	102053943	102066861	chr15	101933878	101938454	Itgb7
chr15	102053943	102066861	chr15	101938455	101944441	Itgb7
chr15	102053943	102066861	chr15	101946728	101951677	Itgb7
chr15	102053943	102066861	chr15	102005204	102007407	Itgb7
chr15	102053943	102066861	chr15	102007408	102010000	Itgb7
chr15	102103281	102112673	chr15	102068615	102080770	Mfsd5
chr15	102125460	102130145	chr15	102005204	102007407	Espl1
chr15	102125460	102130145	chr15	102205933	102211737	Espl1
chr15	102269712	102281606	chr15	102205933	102211737	Amhr2
chr15	102782463	102785402	chr15	102996139	103001323	Hoxc11
chr15	102789352	102798431	chr15	102996139	103001323	Hoxc10
chr15	102789352	102798431	chr15	103001324	103003838	Hoxc10
chr15	102803233	102811254	chr15	102991246	102995823	Hoxc9
chr15	102803233	102811254	chr15	102996139	103001323	Hoxc9
chr15	102803233	102811254	chr15	103001324	103003838	Hoxc9
chr15	102818109	102825323	chr15	102991246	102995823	Hoxc8
chr15	102818109	102825323	chr15	102996139	103001323	Hoxc8
chr15	102818109	102825323	chr15	103001324	103003838	Hoxc8
chr15	102828235	102835401	chr15	102991246	102995823	Hoxc6
chr15	102828235	102835401	chr15	102996139	103001323	Hoxc6
chr15	102828235	102835401	chr15	103001324	103003838	Hoxc6
chr15	102843784	102847039	chr15	102991246	102995823	Hoxc5
chr15	102843784	102847039	chr15	102996139	103001323	Hoxc5
chr15	102843784	102847039	chr15	103001324	103003838	Hoxc5
chr15	102848726	102851471	chr15	102991246	102995823	Hoxc4
chr15	102848726	102851471	chr15	102996139	103001323	Hoxc4
chr15	103086053	103091033	chr15	103121374	103123250	Nfe2
chr15	103086053	103091033	chr15	103125060	103137904	Nfe2
chr15	103196430	103205739	chr15	103175542	103183533	Itga5
chr15	103196430	103205739	chr15	103206921	103214700	Itga5
chr16	4593139	4597123	chr16	4605550	4607499	Glis2
chr16	4639320	4642875	chr16	4625610	4633587	Dnaja3/Vasn
chr16	4639320	4642875	chr16	4655330	4659379	Dnaja3/Vasn
chr16	4886125	4889859	chr16	4913571	4914647	Mgrn1
chr16	4937760	4939363	chr16	4922925	4926882	Nudt16l1
chr16	8814175	8835710	chr16	8811157	8813524	1810013L24Rik
chr16	13250792	13257369	chr16	13157980	13160800	Mkl2
chr16	14704030	14706319	chr16	15084904	15088641	Snai2
chr16	16297393	16304799	chr16	15885165	15889379	Yars2
chr16	17206410	17210064	chr16	17233671	17238290	Rimbp3
chr16	17206410	17210064	chr16	17238785	17244761	Rimbp3
chr16	17206410	17210064	chr16	17249144	17253834	Rimbp3
chr16	17206410	17210064	chr16	17253835	17263505	Rimbp3
chr16	17796541	17801526	chr16	17725494	17733364	Scarf2
chr16	17902152	17915933	chr16	17918836	17923199	Dgcr14/Gsc2
chr16	18126827	18134513	chr16	18176042	18178222	Rtn4r
chr16	18126827	18134513	chr16	18190576	18196620	Rtn4r
chr16	18126827	18134513	chr16	18223435	18233810	Rtn4r
chr16	18215142	18220444	chr16	18223435	18233810	Gm7873
chr16	18247940	18250612	chr16	18235994	18238657	Ranbp1/Trmt2a
chr16	18585200	18588626	chr16	18456457	18459563	Tbx1
chr16	18585200	18588626	chr16	18459564	18472286	Tbx1
chr16	18585200	18588626	chr16	18473797	18479632	Tbx1
chr16	18585200	18588626	chr16	18479633	18485049	Tbx1
chr16	18620344	18625947	chr16	18381092	18406778	Gp1bb
chr16	18620344	18625947	chr16	18406779	18413329	Gp1bb
chr16	18620344	18625947	chr16	18438235	18451558	Gp1bb
chr16	18620344	18625947	chr16	18456457	18459563	Gp1bb
chr16	18620344	18625947	chr16	18459564	18472286	Gp1bb
chr16	18620344	18625947	chr16	18473797	18479632	Gp1bb
chr16	18620344	18625947	chr16	18479633	18485049	Gp1bb
chr16	18627299	18631398	chr16	18438235	18451558	2020-09-05
chr16	18627299	18631398	chr16	18456457	18459563	2020-09-05
chr16	18627299	18631398	chr16	18479633	18485049	2020-09-05
chr16	18627299	18631398	chr16	18796103	18797787	2020-09-05
chr16	19879817	19885070	chr16	20087454	20093858	A930003A15Rik
chr16	20497587	20508241	chr16	20697785	20702036	Eif2b5
chr16	20645589	20657061	chr16	20508242	20512725	Psmd2
chr16	20662469	20672297	chr16	20508242	20512725	Eif4g1
chr16	20685507	20696944	chr16	20508242	20512725	Eif4g1/Fam131a
chr16	20685507	20696944	chr16	20697785	20702036	Eif4g1/Fam131a
chr16	21202908	21212434	chr16	21395564	21400449	Ephb3
chr16	21202908	21212434	chr16	21413962	21421600	Ephb3
chr16	22159293	22173812	chr16	22125169	22131855	Igf2bp2
chr16	22433037	22440024	chr16	22542730	22545358	Etv5
chr16	22433037	22440024	chr16	22545359	22547322	Etv5
chr16	22806484	22812059	chr16	22545359	22547322	Crygs
chr16	23983052	23989601	chr16	25060011	25064139	Bcl6
chr16	23983052	23989601	chr16	25064140	25067256	Bcl6
chr16	23983052	23989601	chr16	25067257	25075260	Bcl6
chr16	24392723	24395006	chr16	23989729	23994330	Lpp
chr16	24392723	24395006	chr16	25064140	25067256	Lpp
chr16	24392723	24395006	chr16	25067257	25075260	Lpp
chr16	29960152	29962798	chr16	29971175	29974305	Gm1968
chr16	29960152	29962798	chr16	30235776	30242719	Gm1968
chr16	30062860	30068916	chr16	29725533	29730646	Hes1
chr16	30062860	30068916	chr16	30184102	30188004	Hes1
chr16	30309354	30312928	chr16	30515391	30519120	Gp5
chr16	30386668	30393155	chr16	30504025	30515390	Atp13a3
chr16	30587019	30593634	chr16	30961374	30970703	Lsg1
chr16	30587019	30593634	chr16	30970704	30981870	Lsg1
chr16	30587019	30593634	chr16	31023651	31025670	Lsg1
chr16	30587019	30593634	chr16	31025671	31030661	Lsg1
chr16	30587019	30593634	chr16	31052811	31060108	Lsg1
chr16	30597597	30607914	chr16	30961374	30970703	Fam43a
chr16	30597597	30607914	chr16	30970704	30981870	Fam43a
chr16	31078907	31081644	chr16	30595260	30597596	AI480653
chr16	37538275	37539883	chr16	37682809	37686785	Gtf2e1
chr16	38335826	38343707	chr16	38465624	38480024	4932425I24Rik
chr16	38335826	38343707	chr16	38480025	38486054	4932425I24Rik
chr16	38335826	38343707	chr16	38486055	38492945	4932425I24Rik
chr16	38343708	38349611	chr16	38465624	38480024	Cox17
chr16	38343708	38349611	chr16	38480025	38486054	Cox17
chr16	38343708	38349611	chr16	38486055	38492945	Cox17
chr16	38361205	38362563	chr16	38480025	38486054	Popdc2
chr16	38361205	38362563	chr16	38486055	38492945	Popdc2
chr16	38450807	38453701	chr16	38355015	38361204	Adprh
chr16	38458730	38463507	chr16	38355015	38361204	Cd80
chr16	38458730	38463507	chr16	38465624	38480024	Cd80
chr16	43885448	43889897	chr16	44059463	44064404	Qtrtd1
chr16	44337627	44357937	chr16	44238360	44240330	Spice1
chr16	44337627	44357937	chr16	44240331	44244267	Spice1
chr16	44722634	44725608	chr16	44484040	44492997	BC027231
chr16	44722634	44725608	chr16	44493894	44496325	BC027231
chr16	44722634	44725608	chr16	44496326	44499128	BC027231
chr16	50428695	50433628	chr16	50736490	50742640	Bbx
chr16	57227238	57234706	chr16	57574169	57584547	Tbc1d23
chr16	57603525	57608954	chr16	57245771	57247500	2610528E23Rik
chr16	85170045	85174923	chr16	84967754	84972554	App
chr16	85798086	85804647	chr16	87244767	87250545	Adamts1
chr16	90214056	90226089	chr16	90228691	90231020	Sod1
chr16	90214056	90226089	chr16	90231021	90234815	Sod1
chr16	93675970	93684933	chr16	93769401	93773692	Cbr3
chr16	93675970	93684933	chr16	93782943	93787772	Cbr3
chr16	93675970	93684933	chr16	93787773	93793988	Cbr3
chr16	93675970	93684933	chr16	93798348	93808574	Cbr3
chr17	5838331	5842660	chr17	5844578	5846095	Snx9
chr17	5938310	5948125	chr17	5929159	5937194	Synj2
chr17	5938310	5948125	chr17	6018499	6024448	Synj2
chr17	6986710	6999557	chr17	7035225	7040674	Ezr
chr17	12569811	12572227	chr17	12237264	12241489	Plg
chr17	13892556	13900230	chr17	13813982	13817751	Mllt4/Tcte2
chr17	13892556	13900230	chr17	13817752	13819798	Mllt4/Tcte2
chr17	14828271	14832058	chr17	14838724	14842413	Thbs2
chr17	15513815	15518130	chr17	15187038	15195086	Dll1
chr17	15513815	15518130	chr17	15202628	15203804	Dll1
chr17	15513815	15518130	chr17	15204249	15207962	Dll1
chr17	15513815	15518130	chr17	15230331	15233823	Dll1
chr17	15513815	15518130	chr17	15243879	15249101	Dll1
chr17	15513815	15518130	chr17	15331455	15333767	Dll1
chr17	17536062	17540945	chr17	17557991	17562232	Lix1
chr17	17536062	17540945	chr17	17647251	17655204	Lix1
chr17	17536062	17540945	chr17	17703908	17708642	Lix1
chr17	17536062	17540945	chr17	17708854	17710827	Lix1
chr17	17536062	17540945	chr17	17710828	17716729	Lix1
chr17	17536062	17540945	chr17	17716730	17725109	Lix1
chr17	17536062	17540945	chr17	17725110	17740279	Lix1
chr17	17536062	17540945	chr17	17748276	17751746	Lix1
chr17	17761416	17762810	chr17	17533479	17536061	Lnpep
chr17	17761416	17762810	chr17	17541318	17557990	Lnpep
chr17	17761416	17762810	chr17	17557991	17562232	Lnpep
chr17	17761416	17762810	chr17	17577860	17584631	Lnpep
chr17	17761416	17762810	chr17	17971546	17976826	Lnpep
chr17	17967594	17969262	chr17	17901972	17904811	Ncrna00085
chr17	17967594	17969262	chr17	17957871	17967009	Ncrna00085
chr17	17967594	17969262	chr17	17971546	17976826	Ncrna00085
chr17	23809765	23813310	chr17	23834118	23837551	Hcfc1r1/Thoc6
chr17	23813615	23817379	chr17	23834118	23837551	Cldn6/Tnfrsf12a
chr17	23860237	23867833	chr17	23837552	23859342	Pkmyt1
chr17	23947746	23972384	chr17	24135812	24138985	Tceb2
chr17	24305188	24321585	chr17	24338794	24340608	Atp6v0c
chr17	24614585	24617309	chr17	24608711	24610448	Mlst8
chr17	24623626	24636364	chr17	24658035	24658762	Caskin1
chr17	24650150	24658034	chr17	24658763	24660170	Traf7
chr17	24810236	24828459	chr17	24608711	24610448	Syngr3
chr17	24810236	24828459	chr17	24725930	24730199	Syngr3
chr17	24810236	24828459	chr17	24737774	24741537	Syngr3
chr17	24810236	24828459	chr17	24741538	24744965	Syngr3
chr17	24810236	24828459	chr17	24744966	24755772	Syngr3
chr17	25603708	25613319	chr17	25534897	25551825	Tekt4
chr17	26642107	26655736	chr17	26764591	26769930	Dusp1
chr17	26673227	26680256	chr17	26662636	26668042	Gm8225
chr17	26673227	26680256	chr17	26668043	26670351	Gm8225
chr17	27631907	27655064	chr17	27283479	27291502	Grm4
chr17	28461797	28466431	chr17	28363441	28369408	Rpl10a
chr17	29654506	29660203	chr17	29503615	29509129	Gm17657
chr17	29654506	29660203	chr17	29520965	29526705	Gm17657
chr17	29654506	29660203	chr17	29528022	29541245	Gm17657
chr17	31811494	31817545	chr17	32120385	32124580	Cryaa
chr17	31811494	31817545	chr17	32155292	32158306	Cryaa
chr17	32168013	32171897	chr17	31817546	31829354	Hsf2bp
chr17	34160450	34184723	chr17	34253136	34254544	Col11a2/H2
chr17	35146031	35158867	chr17	35169173	35174418	D17H6S56E
chr17	35146031	35158867	chr17	35174419	35179605	D17H6S56E
chr17	35161166	35165562	chr17	35169173	35174418	Ng23
chr17	35161166	35165562	chr17	35174419	35179605	Ng23
chr17	35182886	35186616	chr17	35169173	35174418	Msh5
chr17	35186617	35186914	chr17	35169173	35174418	Clic1
chr17	35218408	35223587	chr17	35169173	35174418	Ly6g6f
chr17	35235529	35248576	chr17	35169173	35174418	Abhd16a/Ly6g5c
chr17	35257609	35262628	chr17	35169173	35174418	Csnk2b/Gpank1
chr17	35257609	35262628	chr17	35174419	35179605	Csnk2b/Gpank1
chr17	35262629	35274001	chr17	35169173	35174418	Apom/Bag6/D17H6S53E
chr17	35755903	35768220	chr17	35770146	35774049	Gm9573
chr17	35780318	35782935	chr17	35874003	35876751	Dpcr1
chr17	35801534	35814622	chr17	35860736	35863081	Gtf2h4/Vars2
chr17	35832606	35841548	chr17	35856077	35860735	Ddr1
chr17	35832606	35841548	chr17	35874003	35876751	Ddr1
chr17	35832606	35841548	chr17	36004125	36011814	Ddr1
chr17	35841549	35847932	chr17	35856077	35860735	Ddr1
chr17	35841549	35847932	chr17	35860736	35863081	Ddr1
chr17	35841549	35847932	chr17	35874003	35876751	Ddr1
chr17	35955763	35959221	chr17	35874003	35876751	Ier3
chr17	35955763	35959221	chr17	35883932	35887074	Ier3
chr17	35955763	35959221	chr17	36004125	36011814	Ier3
chr17	35959222	35968926	chr17	35856077	35860735	Flot1
chr17	35959222	35968926	chr17	35860736	35863081	Flot1
chr17	35959222	35968926	chr17	36004125	36011814	Flot1
chr17	35968927	35976576	chr17	36004125	36011814	Tubb5
chr17	36046598	36056241	chr17	35874003	35876751	Atat1/Mrps18b/Ppp1r10
chr17	36046598	36056241	chr17	36004125	36011814	Atat1/Mrps18b/Ppp1r10
chr17	36046598	36056241	chr17	36024541	36033189	Atat1/Mrps18b/Ppp1r10
chr17	36095624	36099526	chr17	36056242	36061212	Abcf1
chr17	36103738	36111560	chr17	36056242	36061212	Abcf1
chr17	36116378	36117782	chr17	36056242	36061212	Gnl1/Prr3
chr17	37029999	37044393	chr17	37207730	37211917	Trim31
chr17	37135313	37141339	chr17	37145457	37152660	Zfp57
chr17	37152960	37171696	chr17	37145457	37152660	Mog
chr17	37181734	37186289	chr17	37056747	37058555	Gabbr1
chr17	37181734	37186289	chr17	37063867	37067421	Gabbr1
chr17	37181734	37186289	chr17	37145457	37152660	Gabbr1
chr17	37339464	37351977	chr17	37207730	37211917	Olfr95
chr17	43398039	43409718	chr17	43594273	43597672	Gpr110
chr17	45685675	45699402	chr17	45764001	45767038	Nfkbie/Tmem151b
chr17	45700213	45703114	chr17	45764001	45767038	Slc35b2
chr17	45700213	45703114	chr17	45767039	45774170	Slc35b2
chr17	45700213	45703114	chr17	45853852	45861613	Slc35b2
chr17	45706335	45711569	chr17	45764001	45767038	Hsp90ab1
chr17	45721315	45726554	chr17	45764001	45767038	Slc29a1
chr17	45721315	45726554	chr17	45767039	45774170	Slc29a1
chr17	45729471	45737963	chr17	45764001	45767038	Slc29a1
chr17	45737964	45740490	chr17	45764001	45767038	Gm7325
chr17	45737964	45740490	chr17	45767039	45774170	Gm7325
chr17	45791687	45796582	chr17	45711570	45718774	Capn11
chr17	45791687	45796582	chr17	45718775	45720508	Capn11
chr17	45791687	45796582	chr17	45764001	45767038	Capn11
chr17	46166800	46176313	chr17	45853852	45861613	Vegfa
chr17	46166800	46176313	chr17	45871475	45880239	Vegfa
chr17	46166800	46176313	chr17	45880240	45890824	Vegfa
chr17	46166800	46176313	chr17	45901663	45915791	Vegfa
chr17	46166800	46176313	chr17	45935408	45938143	Vegfa
chr17	46166800	46176313	chr17	46005520	46012037	Vegfa
chr17	46245439	46249633	chr17	45853852	45861613	Mrps18a
chr17	46245439	46249633	chr17	45871475	45880239	Mrps18a
chr17	46520159	46521626	chr17	46401668	46403704	Zfp318
chr17	46963592	46972432	chr17	46977953	46981173	BC032203
chr17	47502457	47507690	chr17	47282232	47285425	Mrps10
chr17	47745087	47749448	chr17	47647821	47649204	Bysl/Gm20517/Med20
chr17	47745087	47749448	chr17	47649205	47653036	Bysl/Gm20517/Med20
chr17	47745087	47749448	chr17	47653037	47658806	Bysl/Gm20517/Med20
chr17	47745087	47749448	chr17	47813491	47818681	Bysl/Gm20517/Med20
chr17	47765770	47770001	chr17	47649205	47653036	Usp49
chr17	47765770	47770001	chr17	47813491	47818681	Usp49
chr17	47765770	47770001	chr17	47818958	47820763	Usp49
chr17	48059337	48065113	chr17	48010387	48014356	Foxp4
chr17	48059337	48065113	chr17	48014357	48024158	Foxp4
chr17	48059337	48065113	chr17	48046020	48048569	Foxp4
chr17	48059337	48065113	chr17	48125474	48133873	Foxp4
chr17	48059337	48065113	chr17	48139286	48146314	Foxp4
chr17	48059337	48065113	chr17	48157237	48163723	Foxp4
chr17	48059337	48065113	chr17	48164380	48172619	Foxp4
chr17	56411392	56416905	chr17	56417923	56421306	Ticam1
chr17	56411392	56416905	chr17	56422617	56428568	Ticam1
chr17	56411392	56416905	chr17	56732295	56734330	Ticam1
chr17	56411392	56416905	chr17	56801758	56808099	Ticam1
chr17	56428569	56432079	chr17	56417923	56421306	Plin3
chr17	56428569	56432079	chr17	56801758	56808099	Plin3
chr17	56723207	56732294	chr17	56548891	56565557	Safb/Safb2
chr17	56735607	56749511	chr17	56493546	56501836	2410015M20Rik
chr17	56735607	56749511	chr17	56548891	56565557	2410015M20Rik
chr17	56735607	56749511	chr17	56732295	56734330	2410015M20Rik
chr17	56735607	56749511	chr17	56801758	56808099	2410015M20Rik
chr17	56749512	56756130	chr17	56801758	56808099	Rpl36
chr17	56759431	56766583	chr17	56801758	56808099	Lonp1
chr17	56960831	56971304	chr17	56976894	56980288	Rfx2
chr17	57121365	57125904	chr17	56971305	56976893	Acer1
chr17	65960683	65964260	chr17	66051281	66053100	Vapa
chr17	65960683	65964260	chr17	66053101	66057876	Vapa
chr17	65960683	65964260	chr17	66086533	66100342	Vapa
chr17	65960683	65964260	chr17	66118125	66120584	Vapa
chr17	65991105	66002347	chr17	65966967	65971293	Txndc2
chr17	65991105	66002347	chr17	66051281	66053100	Txndc2
chr17	66120585	66125066	chr17	66051281	66053100	Rab31
chr17	66233833	66235791	chr17	66285324	66289347	Ralbp1
chr17	66233833	66235791	chr17	66293609	66297591	Ralbp1
chr17	66233833	66235791	chr17	66415695	66420158	Ralbp1
chr17	66423275	66428500	chr17	66218705	66220212	Ankrd12
chr17	66423275	66428500	chr17	66235792	66236531	Ankrd12
chr17	66423275	66428500	chr17	66285324	66289347	Ankrd12
chr17	66423275	66428500	chr17	66293609	66297591	Ankrd12
chr17	66423275	66428500	chr17	66415695	66420158	Ankrd12
chr17	66450435	66452334	chr17	66218705	66220212	Ndufv2
chr17	66472084	66474674	chr17	66218705	66220212	Ddx11
chr17	66796248	66802552	chr17	66708131	66710681	1110012J17Rik
chr17	69505561	69510227	chr17	69606094	69610975	Epb4.1l3
chr17	71201981	71218506	chr17	71057515	71059395	Tgif1
chr17	71338370	71344639	chr17	71081233	71088698	Myl12b
chr17	71529129	71536091	chr17	71408447	71411872	Lpin2
chr17	71529129	71536091	chr17	71435441	71445303	Lpin2
chr17	75400543	75406624	chr17	75210208	75216195	Ltbp1
chr17	80108262	80115125	chr17	80220564	80224648	Cyp1b1
chr17	80292081	80304285	chr17	80372748	80376908	Atl2
chr17	80878580	80880320	chr17	80952360	80953000	Sos1
chr17	80878580	80880320	chr17	80953001	80953317	Sos1
chr17	80878580	80880320	chr17	80953318	80958425	Sos1
chr17	83612639	83622600	chr17	83439095	83446146	Pkdcc
chr17	84028500	84032806	chr17	84235816	84245979	Kcng3
chr17	84028500	84032806	chr17	84252095	84261491	Kcng3
chr17	84584600	84588268	chr17	84362526	84366315	Zfp36l2
chr17	84584600	84588268	chr17	84388202	84390495	Zfp36l2
chr17	84584600	84588268	chr17	84408792	84413844	Zfp36l2
chr17	84584600	84588268	chr17	84421570	84435013	Zfp36l2
chr17	86561137	86571173	chr17	86840044	86846733	Prkce
chr17	86561137	86571173	chr17	86853944	86858316	Prkce
chr17	86561137	86571173	chr17	86869373	86872566	Prkce
chr17	86889384	86904816	chr17	87200540	87203332	Gm10309/Prkce
chr17	86889384	86904816	chr17	87305263	87309402	Gm10309/Prkce
chr17	87418939	87428519	chr17	87305263	87309402	Cript/Pigf
chr17	87681341	87703477	chr17	87968234	87973671	Ttc7
chr17	88929074	88930532	chr17	88653810	88659630	Klraq1
chr17	88929074	88930532	chr17	89026538	89029730	Klraq1
chr18	6487773	6500299	chr18	6238128	6240777	Epc1
chr18	11050552	11056587	chr18	11507231	11512453	Gata6
chr18	32195382	32205106	chr18	32212090	32216694	Myo7b
chr18	32225493	32236498	chr18	32212090	32216694	Iws1
chr18	32293641	32299307	chr18	32302744	32311716	Proc
chr18	35273883	35279839	chr18	35177861	35189322	Ctnna1
chr18	35862557	35865521	chr18	35888635	35899890	1700066B19Rik/Dnajc18
chr18	35899891	35902694	chr18	35865522	35868275	Tmem173
chr18	36669516	36688385	chr18	36487464	36494887	Hbegf/Slc4a9
chr18	36669516	36688385	chr18	36561476	36576468	Hbegf/Slc4a9
chr18	36894078	36899476	chr18	36848140	36854921	Tmco6
chr18	36918862	36921375	chr18	36908216	36915709	Wdr55
chr18	37647218	37651965	chr18	38042532	38044516	Pcdhb18
chr18	37654123	37661157	chr18	38010463	38014022	Pcdhb19
chr18	37654123	37661157	chr18	38035792	38042476	Pcdhb19
chr18	38366389	38375018	chr18	38160791	38175563	Pcdh1
chr18	38366389	38375018	chr18	38175564	38181487	Pcdh1
chr18	38404404	38415346	chr18	38417929	38421401	0610009O20Rik/Gm10268
chr18	46754821	46758234	chr18	46889409	46894746	Eif1a/Tmed7
chr18	46886902	46889408	chr18	46758235	46762752	Cdo1
chr18	46886902	46889408	chr18	46762764	46768730	Cdo1
chr18	46886902	46889408	chr18	46772091	46781836	Cdo1
chr18	46897839	46907930	chr18	46758235	46762752	Ap3s1/Atg12
chr18	46897839	46907930	chr18	46762764	46768730	Ap3s1/Atg12
chr18	46897839	46907930	chr18	47068140	47070172	Ap3s1/Atg12
chr18	49990785	49993369	chr18	49904063	49914887	Dmxl1
chr18	49990785	49993369	chr18	49921338	49931140	Dmxl1
chr18	53903541	53904967	chr18	54109653	54113139	Cep120
chr18	56864501	56876084	chr18	56772891	56775118	Lmnb1
chr18	57291636	57293138	chr18	57444451	57449393	Megf10
chr18	60719751	60722372	chr18	60835430	60844496	Rbm22
chr18	60746563	60751716	chr18	60828426	60833632	Myoz3
chr18	60746563	60751716	chr18	60835430	60844496	Myoz3
chr18	60902531	60910591	chr18	60755432	60757695	Ndst1
chr18	60902531	60910591	chr18	60764124	60768590	Ndst1
chr18	60902531	60910591	chr18	60870342	60878125	Ndst1
chr18	60902531	60910591	chr18	60878126	60881768	Ndst1
chr18	60902531	60910591	chr18	60881769	60885260	Ndst1
chr18	60902531	60910591	chr18	60885261	60894048	Ndst1
chr18	60902531	60910591	chr18	60922208	60924558	Ndst1
chr18	60902531	60910591	chr18	60925065	60929883	Ndst1
chr18	60929884	60940127	chr18	60881769	60885260	Rps14
chr18	60929884	60940127	chr18	60885261	60894048	Rps14
chr18	60929884	60940127	chr18	61136698	61138372	Rps14
chr18	60929884	60940127	chr18	61225907	61232846	Rps14
chr18	60940128	60967719	chr18	60881769	60885260	Cd74
chr18	61006515	61013829	chr18	61136698	61138372	Tcof1
chr18	61006515	61013829	chr18	61138373	61138751	Tcof1
chr18	61077367	61089028	chr18	61054706	61057887	Camk2a
chr18	61714593	61716773	chr18	61783164	61786507	Csnk1a1
chr18	61714593	61716773	chr18	61786508	61791155	Csnk1a1
chr18	61714593	61716773	chr18	61791156	61801709	Csnk1a1
chr18	61714593	61716773	chr18	61801710	61805162	Csnk1a1
chr18	61714593	61716773	chr18	61825653	61837532	Csnk1a1
chr18	61714593	61716773	chr18	61857393	61861419	Csnk1a1
chr18	61837665	61850228	chr18	61665050	61669641	Il17b
chr18	61837665	61850228	chr18	61700909	61710932	Il17b
chr18	61837665	61850228	chr18	61801710	61805162	Il17b
chr18	61861420	61872861	chr18	61665050	61669641	Pcyox1l
chr18	64640649	64651414	chr18	64635672	64639728	Fech
chr18	65738546	65749492	chr18	65679001	65686658	Zfp532
chr18	67624262	67632362	chr18	67923310	67931794	Slmo1
chr18	70726966	70730760	chr18	70664458	70668685	Mbd2
chr18	70726966	70730760	chr18	70735901	70741133	Mbd2
chr18	74012439	74021121	chr18	73803414	73809249	Mro
chr18	75521901	75529337	chr18	75531008	75537006	Smad7
chr18	75521901	75529337	chr18	75757618	75760336	Smad7
chr18	75975270	75984641	chr18	76299357	76312517	Zbtb7c
chr18	75975270	75984641	chr18	76312518	76319094	Zbtb7c
chr18	78332076	78340309	chr18	78225367	78229780	Slc14a1
chr18	80206613	80209673	chr18	80314955	80322483	Gm10528
chr18	81127622	81139138	chr18	81140107	81146464	Atp9b
chr18	83079444	83082186	chr18	82921159	82927936	Zfp516
chr18	83079444	83082186	chr18	82927937	82933457	Zfp516
chr18	83079444	83082186	chr18	82933458	82942843	Zfp516
chr18	83079444	83082186	chr18	82957767	82960886	Zfp516
chr18	83079444	83082186	chr18	82972633	82981885	Zfp516
chr18	83079444	83082186	chr18	82981886	82983915	Zfp516
chr18	83079444	83082186	chr18	82987777	82997527	Zfp516
chr18	83079444	83082186	chr18	83034456	83039452	Zfp516
chr18	84251339	84259130	chr18	84703599	84709043	Tshz1/Zadh2
chr18	85120594	85130773	chr18	85016421	85020453	1700034H14Rik/Fbxo15
chr19	3684447	3693103	chr19	3641694	3647950	Lrp5
chr19	3929553	3942472	chr19	3923878	3926628	Aldh3b1/Unc93b1
chr19	4094018	4111394	chr19	4113231	4120412	Cdk2ap2/Pitpnm1
chr19	4197998	4213517	chr19	4017754	4021393	Rad9
chr19	4624900	4626399	chr19	4739337	4749922	Rce1
chr19	4624900	4626399	chr19	4921996	4927905	Rce1
chr19	5270727	5275438	chr19	5165180	5175384	Pacs1
chr19	5632335	5643576	chr19	5651923	5658740	Rela
chr19	5762904	5775543	chr19	5745967	5752620	Scyl1
chr19	5893075	5894460	chr19	5782551	5788004	Tigd3
chr19	5911866	5915023	chr19	5955828	5961019	Dpf2
chr19	5911866	5915023	chr19	5965269	5967130	Dpf2
chr19	5918614	5919209	chr19	5955828	5961019	Cdc42ep2
chr19	6012805	6025814	chr19	5965269	5967130	Capn1
chr19	6067935	6073559	chr19	5965269	5967130	1110014N23Rik/Tm7sf2
chr19	6251963	6270212	chr19	6325431	6334558	Atg2a
chr19	7176504	7180388	chr19	7189095	7201672	Flrt1
chr19	7176504	7180388	chr19	7214919	7218653	Flrt1
chr19	7278076	7288919	chr19	7136505	7161516	Otub1
chr19	7278076	7288919	chr19	7214919	7218653	Otub1
chr19	7341043	7351583	chr19	7410409	7414354	Rcor2
chr19	7341043	7351583	chr19	7495029	7502350	Rcor2
chr19	7371899	7375354	chr19	7360674	7369227	Gm17227
chr19	7415743	7416376	chr19	7165551	7168636	Mark2
chr19	7415743	7416376	chr19	7360674	7369227	Mark2
chr19	8911272	8915537	chr19	9148035	9156687	Bscl2/Gng3
chr19	8911272	8915537	chr19	9179972	9182972	Bscl2/Gng3
chr19	8911272	8915537	chr19	9182973	9190055	Bscl2/Gng3
chr19	8920382	8927105	chr19	9156990	9159405	Bscl2/Lrrn4cl
chr19	8920382	8927105	chr19	9179972	9182972	Bscl2/Lrrn4cl
chr19	8920382	8927105	chr19	9182973	9190055	Bscl2/Lrrn4cl
chr19	8967325	8973262	chr19	9148035	9156687	Ganab/Ints5
chr19	8967325	8973262	chr19	9179972	9182972	Ganab/Ints5
chr19	8986005	8998527	chr19	9179972	9182972	B3gat3
chr19	9025945	9031693	chr19	9156990	9159405	Tut1
chr19	9025945	9031693	chr19	9179972	9182972	Tut1
chr19	9025945	9031693	chr19	9182973	9190055	Tut1
chr19	9034950	9042523	chr19	8998528	9002823	Eef1g
chr19	9034950	9042523	chr19	9135888	9141314	Eef1g
chr19	9034950	9042523	chr19	9156990	9159405	Eef1g
chr19	9034950	9042523	chr19	9179972	9182972	Eef1g
chr19	9034950	9042523	chr19	9182973	9190055	Eef1g
chr19	9062955	9065521	chr19	9135888	9141314	Ahnak
chr19	9062955	9065521	chr19	9156990	9159405	Ahnak
chr19	9062955	9065521	chr19	9179972	9182972	Ahnak
chr19	9062955	9065521	chr19	9182973	9190055	Ahnak
chr19	10051533	10057785	chr19	10005477	10006800	Fth1
chr19	10051533	10057785	chr19	10257534	10266449	Fth1
chr19	10051533	10057785	chr19	9985200	9990673	Fth1
chr19	10051533	10057785	chr19	9993659	9995486	Fth1
chr19	10065173	10083994	chr19	10109001	10112289	Best1/Rab3il1
chr19	10065173	10083994	chr19	9985200	9990673	Best1/Rab3il1
chr19	10115245	10118317	chr19	10133909	10139815	Fads3
chr19	10115245	10118317	chr19	10257534	10266449	Fads3
chr19	10115245	10118317	chr19	9985200	9990673	Fads3
chr19	10174369	10177460	chr19	10257534	10266449	Fads2
chr19	10174369	10177460	chr19	9985200	9990673	Fads2
chr19	10174369	10177460	chr19	9993659	9995486	Fads2
chr19	10272797	10281950	chr19	10058940	10065172	1810006K21Rik/Fen1
chr19	10272797	10281950	chr19	10109001	10112289	1810006K21Rik/Fen1
chr19	10272797	10281950	chr19	10113546	10115244	1810006K21Rik/Fen1
chr19	10272797	10281950	chr19	10133909	10139815	1810006K21Rik/Fen1
chr19	10272797	10281950	chr19	10165449	10167471	1810006K21Rik/Fen1
chr19	10272797	10281950	chr19	10257534	10266449	1810006K21Rik/Fen1
chr19	10272797	10281950	chr19	9985200	9990673	1810006K21Rik/Fen1
chr19	10272797	10281950	chr19	9993659	9995486	1810006K21Rik/Fen1
chr19	10308060	10317164	chr19	10296440	10300359	Gm98
chr19	10308060	10317164	chr19	10532847	10536340	Gm98
chr19	10308060	10317164	chr19	10575830	10578711	Gm98
chr19	10378213	10381174	chr19	10336357	10342676	Dagla
chr19	10378213	10381174	chr19	10350219	10355140	Dagla
chr19	10378213	10381174	chr19	10358526	10373291	Dagla
chr19	10378213	10381174	chr19	10373292	10376712	Dagla
chr19	10378213	10381174	chr19	10536341	10542829	Dagla
chr19	10378213	10381174	chr19	10575830	10578711	Dagla
chr19	10458734	10464664	chr19	10336357	10342676	Syt7
chr19	10458734	10464664	chr19	10421571	10428702	Syt7
chr19	10516676	10532846	chr19	10336357	10342676	Lrrc10b
chr19	10516676	10532846	chr19	10575830	10578711	Lrrc10b
chr19	10552611	10563491	chr19	10336357	10342676	Ppp1r32
chr19	10624439	10630770	chr19	10661320	10674134	Tmem216
chr19	10624439	10630770	chr19	10682669	10685286	Tmem216
chr19	10646807	10653778	chr19	10638692	10645175	Cybasc3/Tmem138
chr19	10705860	10716354	chr19	10978699	10982261	Vwce
chr19	10705860	10716354	chr19	10982262	10983434	Vwce
chr19	10760900	10766605	chr19	10982262	10983434	Vps37c
chr19	10760900	10766605	chr19	11050877	11059165	Vps37c
chr19	10802613	10818520	chr19	11050877	11059165	A430093F15Rik/Cd5
chr19	10943057	10945009	chr19	10784893	10790430	Tmem132a
chr19	10947831	10956717	chr19	10774084	10782329	Tmem109
chr19	10947831	10956717	chr19	10782330	10784892	Tmem109
chr19	10947831	10956717	chr19	10784893	10790430	Tmem109
chr19	10947831	10956717	chr19	11050877	11059165	Tmem109
chr19	10956718	10970927	chr19	10784893	10790430	Prpf19
chr19	11019585	11024728	chr19	10978699	10982261	Ccdc86
chr19	11019585	11024728	chr19	10985115	10994339	Ccdc86
chr19	11044336	11049939	chr19	10978699	10982261	Ms4a10
chr19	11843495	11847388	chr19	11686097	11687136	Mrpl16
chr19	11892581	11894685	chr19	12077596	12079241	Stx3
chr19	12868627	12872189	chr19	12077596	12079241	Zfp91
chr19	12868627	12872189	chr19	12588419	12595125	Zfp91
chr19	17417785	17431998	chr19	17193823	17198603	Gcnt1
chr19	23208269	23219813	chr19	22990904	22992945	Klf9
chr19	24546565	24552603	chr19	24369552	24378112	Fam122a
chr19	24629066	24637145	chr19	24369552	24378112	Pip5k1b
chr19	24945605	24962595	chr19	24369552	24378112	Gm10053
chr19	26678848	26685725	chr19	25747756	25753527	Smarca2
chr19	29887091	29888147	chr19	29728677	29729957	Ranbp6
chr19	29887091	29888147	chr19	30157040	30165250	Ranbp6
chr19	32559747	32563599	chr19	32245898	32255307	Minpp1
chr19	32830255	32834843	chr19	33295549	33297879	Pten
chr19	34328026	34332531	chr19	34550714	34556238	Acta2
chr19	36193350	36195126	chr19	36422407	36425033	Ankrd1
chr19	37277402	37285437	chr19	37125004	37132185	Cpeb3/March5
chr19	37277402	37285437	chr19	37132186	37138134	Cpeb3/March5
chr19	37770998	37777435	chr19	37949616	37954315	Cyp26a1
chr19	38127221	38130818	chr19	38027986	38034133	Cep55/I830134H01Rik
chr19	40585956	40588691	chr19	40436097	40447014	Sorbs1
chr19	41998671	42008371	chr19	42009125	42013931	Exosc1/Zdhhc16
chr19	41998671	42008371	chr19	42014506	42028240	Exosc1/Zdhhc16
chr19	41998671	42008371	chr19	42100656	42101401	Exosc1/Zdhhc16
chr19	41998671	42008371	chr19	42113081	42117382	Exosc1/Zdhhc16
chr19	42055303	42063740	chr19	42089642	42099567	Mms19/Ubtd1
chr19	42055303	42063740	chr19	42113081	42117382	Mms19/Ubtd1
chr19	42109542	42111914	chr19	42196296	42202583	Ankrd2
chr19	42164652	42168362	chr19	42196296	42202583	Pi4k2a
chr19	44637076	44642550	chr19	44980103	44984273	Hif1an
chr19	46377348	46399658	chr19	46209998	46220195	Nfkb2/Psd
chr19	46411186	46418414	chr19	46209998	46220195	Cuedc2/Tmem180
chr19	46411186	46418414	chr19	46519478	46522329	Cuedc2/Tmem180
chr19	46471111	46471814	chr19	46522330	46529063	Sufu
chr19	46835149	46838650	chr19	46850260	46860669	Cnnm2
[truncated: 1,772 more rows]

## Sheet: ESC enriched
Supplementary Data 2. P-En interaction coordinates and target genes for each cluster in Fig. 2D.
ESC enriched
chr_P	start_P	end_P	chr_En	start_En	end_En	GeneName(s)
chr1	9737798	9745703	chr1	9935478	9941834	Vcpip1
chr1	9737798	9745703	chr1	9943039	9948035	Vcpip1
chr1	9786098	9790232	chr1	9943039	9948035	Sgk3
chr1	13360362	13370273	chr1	13132354	13136013	Ncoa2
chr1	13577754	13581392	chr1	13066222	13071660	Tram1
chr1	13577754	13581392	chr1	13132354	13136013	Tram1
chr1	13645914	13652791	chr1	13132354	13136013	Lactb2
chr1	17590606	17592993	chr10	67557569	67560734	Pi15
chr1	20940533	20945092	chr1	21234921	21247672	Efhc1
chr1	33775875	33779499	chr1	33792019	33799971	Rab23
chr1	36993891	37001808	chr1	37036948	37045820	Tmem131
chr1	36993891	37001808	chr1	37174496	37188695	Tmem131
chr1	37269936	37276529	chr1	36912203	36917816	Cnga3
chr1	37269936	37276529	chr1	36918816	36922109	Cnga3
chr1	37269936	37276529	chr1	36956297	36960241	Cnga3
chr1	39772937	39780645	chr1	39995211	39998435	Rfx8
chr1	39956832	39958927	chr1	39988334	39992763	Map4k4
chr1	44169608	44177488	chr1	44024086	44028416	Bivm/Kdelc1
chr1	51972240	51974925	chr1	51799977	51803678	Myo1b
chr1	51989134	51998532	chr1	51799977	51803678	Gm8420
chr1	54975527	54983482	chr1	54873554	54883061	Ankrd44
chr1	55139648	55145902	chr1	55164819	55166534	Hspd1/Hspe1
chr1	55139648	55145902	chr1	55180315	55187156	Hspd1/Hspe1
chr1	55139648	55145902	chr1	55216130	55221260	Hspd1/Hspe1
chr1	55139648	55145902	chr1	55221261	55223889	Hspd1/Hspe1
chr1	55187157	55188588	chr1	55216130	55221260	Mob4
chr1	58167161	58173150	chr1	57486726	57496872	Aox3
chr1	58167161	58173150	chr1	58155909	58163667	Aox3
chr1	58167161	58173150	chr1	58243498	58247965	Aox3
chr1	59292730	59297166	chr1	59493563	59506738	Als2
chr1	59292730	59297166	chr1	59529038	59531376	Als2
chr1	59292730	59297166	chr1	59576234	59585149	Als2
chr1	59306242	59314520	chr1	59513465	59519101	Cdk15
chr1	59306242	59314520	chr1	59529038	59531376	Cdk15
chr1	59306242	59314520	chr1	59539459	59543924	Cdk15
chr1	59306242	59314520	chr1	59576234	59585149	Cdk15
chr1	59537897	59539458	chr1	59448668	59453831	Fzd7
chr1	59537897	59539458	chr1	59479439	59482542	Fzd7
chr1	59537897	59539458	chr1	59493563	59506738	Fzd7
chr1	59537897	59539458	chr1	59506739	59513464	Fzd7
chr1	59537897	59539458	chr1	59529038	59531376	Fzd7
chr1	59565430	59576233	chr1	59513465	59519101	Gm973
chr1	60618267	60624223	chr1	60886128	60889809	Raph1
chr1	60618267	60624223	chr1	60895014	60897936	Raph1
chr1	63156457	63165979	chr1	63179144	63190052	Ino80d
chr1	63260694	63270718	chr1	63249601	63252222	Gpr1
chr1	72754882	72760724	chr1	72866491	72869814	Rpl37a
chr1	74321770	74333046	chr1	74427199	74434684	Aamp/Gpbar1/Pnkd
chr1	74347848	74355179	chr1	74303821	74307359	Tmbim1
chr1	74813393	74819619	chr1	74858946	74867843	Wnt6
chr1	74930732	74933501	chr1	74854795	74856694	Fev
chr1	74930732	74933501	chr1	75073229	75076832	Fev
chr1	74933502	74940805	chr1	74858946	74867843	Cryba2
chr1	74996801	75003163	chr1	74858946	74867843	Ihh
chr1	75091987	75094737	chr1	74847234	74854794	Nhej1
chr1	75134777	75143130	chr1	75073229	75076832	1810031K17Rik/Fam134a
chr1	75210989	75218227	chr1	75287071	75290414	Tuba4a
chr1	75432309	75439549	chr1	75375687	75386021	Gmppa
chr1	75443247	75449945	chr1	75073229	75076832	Accn4
chr1	75443247	75449945	chr1	75287071	75290414	Accn4
chr1	75443247	75449945	chr1	75386022	75391025	Accn4
chr1	75443247	75449945	chr1	75583254	75589330	Accn4
chr1	75443247	75449945	chr1	75589331	75591973	Accn4
chr1	75475172	75482991	chr1	75550871	75559915	Chpf/Tmem198
chr1	75475172	75482991	chr1	75589331	75591973	Chpf/Tmem198
chr1	75538967	75544581	chr1	75589331	75591973	Slc4a3
chr1	84833078	84837343	chr1	84845119	84854869	Fbxo36/Trip12
chr1	84833078	84837343	chr1	84859084	84865919	Fbxo36/Trip12
chr1	84833078	84837343	chr1	84865920	84871099	Fbxo36/Trip12
chr1	84833078	84837343	chr1	84871100	84882816	Fbxo36/Trip12
chr1	87684355	87695293	chr1	87923742	87929705	Cab39
chr1	87790812	87796276	chr1	87923742	87929705	Itm2c
chr1	87790812	87796276	chr1	87955327	87959713	Itm2c
chr1	87905353	87916782	chr1	87923742	87929705	Spata3
chr1	88008060	88012802	chr1	88025824	88037892	Htr2b
chr1	88184183	88206364	chr1	88147870	88160269	B3gnt7
chr1	88251193	88263600	chr1	88385061	88390550	Ncl
chr1	88251193	88263600	chr1	88426413	88432490	Ncl
chr1	88276497	88286809	chr1	88385061	88390550	Nmur1
chr1	88276497	88286809	chr1	88395213	88404505	Nmur1
chr1	88423275	88426412	chr1	88333944	88336044	Ptma
chr1	88423275	88426412	chr1	88336045	88341839	Ptma
chr1	88423275	88426412	chr1	88385061	88390550	Ptma
chr1	88423275	88426412	chr1	88390551	88394760	Ptma
chr1	88423275	88426412	chr1	88395213	88404505	Ptma
chr1	90108017	90110108	chr1	90175153	90176748	Ugt1a1
chr1	90597310	90602753	chr1	90496946	90502739	Arl4c
chr1	91828537	91830361	chr1	91821750	91824522	Gbx2
chr1	95057205	95058158	chr1	95061040	95066956	2310007B03Rik
chr1	95123342	95136727	chr1	95066957	95070582	Sned1
chr1	95201551	95204277	chr1	95061040	95066956	Mterfd2
chr1	95698206	95710918	chr1	95515248	95525803	Dtymk/Ing5
chr1	108610084	108613988	chr1	107950113	107956420	Bcl2
chr1	120520954	120526803	chr1	120971820	120980032	Tfcp2l1
chr1	120943584	120953391	chr1	121293820	121304806	Gli2
chr1	129731313	129736949	chr1	129883798	129889131	Ysk4
chr1	129731313	129736949	chr1	130084250	130091531	Ysk4
chr1	132991021	132997735	chr1	133052526	133058287	Mapkapk2
chr1	133141037	133143537	chr1	133052526	133058287	Rassf5
chr1	134035181	134036782	chr1	134132789	134134137	Cdk18
chr1	134084449	134088364	chr1	134096861	134100643	Lemd1
chr1	134286289	134290783	chr1	134088365	134094194	Tmcc2
chr1	134636017	134639055	chr1	134875327	134879183	Nfasc
chr1	135496939	135508526	chr1	135160229	135162783	Snrpe
chr1	135496939	135508526	chr1	135330979	135333663	Snrpe
chr1	135496939	135508526	chr1	135386129	135390201	Snrpe
chr1	135588071	135599140	chr1	135958503	135964922	Gm17678
chr1	136227377	136231483	chr1	135997933	136004493	Ppfia4
chr1	136302247	136304005	chr1	135996308	135997932	Cyb5r1
chr1	136302247	136304005	chr1	136315752	136322864	Cyb5r1
chr1	136302247	136304005	chr1	136328835	136331869	Cyb5r1
chr1	136452454	136459736	chr1	136428755	136432511	Kdm5b
chr1	136452454	136459736	chr1	136432512	136439030	Kdm5b
chr1	137812175	137823921	chr1	137448621	137452082	Pkp1
chr1	138154386	138158395	chr1	138121024	138129330	Gpr25
chr1	138521061	138528682	chr1	138458519	138463933	Zfp281
chr1	138521061	138528682	chr1	138633469	138637812	Zfp281
chr1	140742605	140746251	chr1	138844466	138846972	Lhx9
chr1	140742605	140746251	chr1	138846973	138849900	Lhx9
chr1	140742605	140746251	chr1	141067557	141071128	Lhx9
chr1	141341757	141354377	chr1	141390170	141393278	Aspm
chr1	153346940	153349204	chr1	153533113	153537906	Rnf2
chr1	153418141	153421422	chr1	153313019	153316603	Fam129a
chr1	153418141	153421422	chr1	153533113	153537906	Fam129a
chr1	154746668	154753714	chr1	154933269	154942553	Smg7
chr1	154746668	154753714	chr1	154943460	154951883	Smg7
chr1	154746668	154753714	chr1	155115684	155122499	Smg7
chr1	154746668	154753714	chr1	155134552	155136084	Smg7
chr1	154799055	154803851	chr1	154933269	154942553	Nmnat2
chr1	155175623	155181277	chr1	154933269	154942553	Lamc1
chr1	155175623	155181277	chr1	155134552	155136084	Lamc1
chr1	155175623	155181277	chr1	155229571	155234401	Lamc1
chr1	155271092	155274184	chr1	154634849	154640430	1700012A16Rik
chr1	155271092	155274184	chr1	154640431	154646392	1700012A16Rik
chr1	155271092	155274184	chr1	154676477	154681604	1700012A16Rik
chr1	155271092	155274184	chr1	154683624	154688553	1700012A16Rik
chr1	155271092	155274184	chr1	154933269	154942553	1700012A16Rik
chr1	155271092	155274184	chr1	154943460	154951883	1700012A16Rik
chr1	155271092	155274184	chr1	155064840	155067792	1700012A16Rik
chr1	155271092	155274184	chr1	155115684	155122499	1700012A16Rik
chr1	155287188	155293037	chr1	154634849	154640430	1700012A16Rik
chr1	155287188	155293037	chr1	154676477	154681604	1700012A16Rik
chr1	155287188	155293037	chr1	154933269	154942553	1700012A16Rik
chr1	155497357	155501372	chr1	155379804	155390780	Rgs8
chr1	155582624	155588750	chr1	155436388	155441543	Rgs16
chr1	155594711	155596791	chr1	155366091	155379803	Rnasel
chr1	155743197	155749096	chr1	155997858	156009713	5830403L16Rik/Glul
chr1	156944966	156947324	chr1	156931855	156935246	Ier5
chr1	156991470	157001290	chr1	156984197	156989180	Mr1
chr1	157001291	157012030	chr1	156896085	156901677	Stx6
chr1	158134331	158136013	chr1	157918420	157934342	Fam163a
chr1	158868467	158875496	chr1	159007076	159008261	Ralgps2
chr1	164587230	164589002	chr1	164482642	164484986	7420461P10Rik
chr1	165706177	165710366	chr1	165079364	165084454	Kifap3
chr1	172162694	172163956	chr1	172503043	172516226	Sh2d1b2
chr1	172797098	172804265	chr1	172969267	172980157	Atf6
chr1	173032277	173045897	chr1	172969267	172980157	1700009P17Rik
chr1	173032277	173045897	chr1	173383305	173392061	1700009P17Rik
chr1	173032277	173045897	chr1	173405825	173421253	1700009P17Rik
chr1	173124269	173128802	chr1	172969267	172980157	Pcp4l1
chr1	173124269	173128802	chr1	173108862	173115545	Pcp4l1
chr1	173143867	173153998	chr1	172969267	172980157	Nr1i3/Tomm40l
chr1	173143867	173153998	chr1	173304905	173306872	Nr1i3/Tomm40l
chr1	173200400	173202272	chr1	173304905	173306872	B4galt3
chr1	173200400	173202272	chr1	173369044	173372067	B4galt3
chr1	173200400	173202272	chr1	173383305	173392061	B4galt3
chr1	173209053	173211583	chr1	173369044	173372067	Ppox
chr1	173209053	173211583	chr1	173383305	173392061	Ppox
chr1	173211584	173218502	chr1	173405825	173421253	Usp21
chr1	173253116	173261303	chr1	173304905	173306872	Dedd
chr1	173253116	173261303	chr1	173369044	173372067	Dedd
chr1	173253116	173261303	chr1	173383305	173392061	Dedd
chr1	173253116	173261303	chr1	173405825	173421253	Dedd
chr1	173285389	173296854	chr1	173383305	173392061	Klhdc9/Pfdn2
chr1	173300013	173304420	chr1	173304905	173306872	Pvrl4
chr1	173300013	173304420	chr1	173383305	173392061	Pvrl4
chr1	173339735	173357520	chr1	173369044	173372067	Tstd1/Usf1
chr1	173339735	173357520	chr1	173405825	173421253	Tstd1/Usf1
chr1	174255651	174262477	chr1	174127017	174136276	Kcnj9
chr1	174264296	174272510	chr1	173974697	173980034	Kcnj10
chr1	174264296	174272510	chr1	174127017	174136276	Kcnj10
chr1	177420175	177421994	chr1	176955148	176961862	Rgs7
chr1	180246760	180250834	chr1	180299523	180308323	Fam36a
chr1	180266114	180273913	chr1	180299523	180308323	Hnrnpu
chr1	182623374	182633852	chr1	182721690	182726163	Mixl1
chr1	182833906	182835492	chr1	182851624	182861893	Pycr2
chr1	182871842	182873286	chr1	182903898	182911016	Tmem63a
chr1	183948320	183953060	chr1	183839608	183854100	Enah
chr1	183948320	183953060	chr1	184022172	184026146	Enah
chr1	187150741	187156296	chr1	187029730	187034557	Bpnt1/Iars2
chr1	188525987	188541376	chr1	188280697	188283127	Tgfb2
chr1	191744619	191751833	chr1	191552782	191555149	Smyd2
chr1	191744619	191751833	chr1	191729471	191738573	Smyd2
chr1	193219928	193222547	chr1	193636685	193641911	Ppp2r5a
chr1	194680057	194682410	chr1	194590783	194596401	Sertad4
chr10	4538958	4544114	chr10	4784294	4787757	Fbxo5
chr10	4705191	4713880	chr10	4545103	4549000	Vip
chr10	5957841	5959970	chr10	6233111	6236485	Zbtb2
chr10	6076166	6080470	chr10	6085220	6097128	Akap12
chr10	6076166	6080470	chr10	6222642	6224856	Akap12
chr10	6803041	6806881	chr10	6494108	6496298	Iyd
chr10	7076996	7079773	chr10	7148869	7155760	H60c
chr10	12896161	12900411	chr10	13148602	13153550	Fam164b
chr10	20879873	20882210	chr10	20814863	20821616	Myb
chr10	20879873	20882210	chr10	20821617	20822965	Myb
chr10	23827379	23835125	chr10	23698148	23701654	Taar9
chr10	24586792	24592291	chr10	24522077	24529563	Med23
chr10	25077276	25084972	chr10	25086810	25096249	Epb4.1l2
chr10	30519658	30524627	chr10	30444933	30448244	Ncoa7
chr10	33714307	33715250	chr10	33965506	33969224	Gm17567
chr10	33815560	33817376	chr10	33965506	33969224	Fam26e
chr10	34000870	34003909	chr10	33938434	33943346	Tspyl1
chr10	38851937	38859481	chr10	39242100	39244172	1700025K23Rik/Tube1
chr10	38873271	38884888	chr10	39221816	39224219	Wisp3
chr10	38873271	38884888	chr10	39253309	39266248	Wisp3
chr10	39083656	39090567	chr10	38890386	38892373	Fyn
chr10	39331123	39336778	chr10	38957821	38966451	Traf3ip2
chr10	41035801	41038126	chr10	41150585	41165827	Akd1
chr10	41208366	41214946	chr10	41150585	41165827	Ppil6/Smpd2
chr10	41993265	42018813	chr10	41717097	41719201	Foxo3
chr10	42576854	42583386	chr10	42669537	42673683	Scml4
chr10	53314451	53322686	chr10	53096066	53100335	Asf1a
chr10	60292682	60295127	chr10	60526513	60528085	Unc5b
chr10	60551965	60558464	chr10	60283948	60292681	Pcbd1
chr10	60607039	60613011	chr10	60283948	60292681	Sgpl1
chr10	61882317	61885443	chr10	61651750	61657431	Hkdc1
chr10	62358488	62363588	chr10	62310978	62317550	Tet1
chr10	62358488	62363588	chr10	62317551	62324743	Tet1
chr10	62406806	62415956	chr10	62304800	62310977	Dna2
chr10	62461272	62472183	chr10	62455429	62456961	Rufy2
chr10	62461272	62472183	chr10	62456962	62459427	Rufy2
chr10	62562225	62565137	chr10	62456962	62459427	Atoh7
chr10	62666507	62667603	chr10	62652457	62655699	Mypn
chr10	62696231	62709335	chr10	62619223	62622067	1700120B22Rik/Herc4
chr10	74494176	74496338	chr10	74411736	74416600	Rtdr1
chr10	74674406	74677091	chr10	74411736	74416600	Specc1l
chr10	75031104	75039951	chr10	75336037	75340027	Ggt1/Gm17269
chr10	75235688	75245164	chr10	75313029	75314132	Ddt/Gm20441/Gstt3
chr10	75297566	75300557	chr10	75409209	75412840	Gstt2
chr10	75319740	75324245	chr10	75336037	75340027	Mif
chr10	75319740	75324245	chr10	75409209	75412840	Mif
chr10	75346548	75366495	chr10	75409209	75412840	Derl3
chr10	75383667	75384848	chr10	75409209	75412840	Smarcb1
chr10	75412841	75418310	chr10	75096285	75106065	Gm5134
chr10	75412841	75418310	chr10	75146720	75152104	Gm5134
chr10	78048726	78055105	chr10	77723298	77726020	Syde1
chr10	79046761	79051349	chr10	79134312	79139770	Theg
chr10	79062373	79078252	chr10	79115456	79125615	C2cd4c
chr10	79062373	79078252	chr10	79134312	79139770	C2cd4c
chr10	79130793	79133665	chr10	79134312	79139770	Gm16517
chr10	79220943	79230237	chr10	79134312	79139770	Rnf126
chr10	79220943	79230237	chr10	79416441	79419709	Rnf126
chr10	79275113	79287511	chr10	79134312	79139770	9130017N09Rik
chr10	79325322	79335414	chr10	79416441	79419709	BC005764
chr10	79325322	79335414	chr10	79618752	79626838	BC005764
chr10	79335415	79346818	chr10	79416441	79419709	BC005764/Prtn3
chr10	79335415	79346818	chr10	79618752	79626838	BC005764/Prtn3
chr10	79346819	79350138	chr10	79408655	79416440	Elane
chr10	79346819	79350138	chr10	79490345	79496653	Elane
chr10	79350139	79359441	chr10	79618752	79626838	Cfd
chr10	79372328	79388507	chr10	79496654	79499581	C030046I01Rik/Kiss1r
chr10	79448038	79454965	chr10	79559006	79560451	Cnn2
chr10	79448038	79454965	chr10	79618752	79626838	Cnn2
chr10	79448038	79454965	chr10	79626839	79628323	Cnn2
chr10	79505826	79513773	chr10	79496654	79499581	Gpx4
chr10	79505826	79513773	chr10	79534353	79538380	Gpx4
chr10	79505826	79513773	chr10	79618752	79626838	Gpx4
chr10	79505826	79513773	chr10	79626839	79628323	Gpx4
chr10	79632578	79640844	chr10	79416441	79419709	1600002K03Rik/Cirbp
chr10	79688142	79699163	chr10	79618752	79626838	Mum1
chr10	79749883	79757525	chr10	79496654	79499581	Rps15
chr10	79749883	79757525	chr10	79626839	79628323	Rps15
chr10	79788286	79805950	chr10	79626839	79628323	Adamtsl5/Pcsk4/Reep6
chr10	79847915	79853813	chr10	79626839	79628323	Mex3d
chr10	79859674	79873809	chr10	79618752	79626838	Mbd3/Uqcr11
chr10	80258397	80275592	chr10	80454303	80456617	Amh/Plekhj1/Sf3a2
chr10	80357454	80372949	chr10	80449658	80453792	Lmnb2/Timm13
chr10	80471285	80482197	chr10	80735995	80747054	Gng7
chr10	80618996	80631608	chr10	80253577	80258396	Pias4
chr10	80618996	80631608	chr10	80395416	80404708	Pias4
chr10	80661707	80678877	chr10	80735995	80747054	Atcay/Itgb1bp3
chr10	80661707	80678877	chr10	80873909	80878116	Atcay/Itgb1bp3
chr10	80690736	80695553	chr10	80253577	80258396	Atcay
chr10	80690736	80695553	chr10	80735995	80747054	Atcay
chr10	80754218	80758921	chr10	80878117	80889607	Pip5k1c
chr10	80754218	80758921	chr10	80924504	80940393	Pip5k1c
chr10	80788975	80798132	chr10	80924504	80940393	Tbxa2r
chr10	80826646	80829069	chr10	80924504	80940393	4930404N11Rik
chr10	80854883	80858937	chr10	80924504	80940393	2210404O07Rik
chr10	82292658	82298130	chr10	82303857	82308860	Txnrd1
chr10	84839940	84852153	chr10	85002094	85004536	Btbd11
chr10	88147654	88154599	chr10	87968093	87977352	Spic
chr10	88192251	88194571	chr10	88009091	88011576	Arl1
chr10	88287080	88296325	chr10	88247472	88251068	Utp20
chr10	90580874	90585400	chr10	90613419	90619152	Slc25a3
chr10	90580874	90585400	chr10	90638058	90640465	Slc25a3
chr10	95135511	95137494	chr10	95058727	95063476	Gm6843
chr10	98588034	98589187	chr10	99038355	99041750	Phxr2
chr10	107595278	107601126	chr10	107368631	107374070	Ppp1r12a
chr10	110908765	110913388	chr10	110661726	110668455	Nap1l1
chr10	110939810	110944767	chr10	111011277	111015836	Phlda1
chr10	110939810	110944767	chr10	111279759	111284211	Phlda1
chr10	116385154	116389532	chr10	115948548	115951003	Rab3ip
chr10	117145527	117158032	chr10	116779465	116783436	Mdm2
chr10	117182679	117189778	chr10	117389522	117392685	Slc35e3
chr10	117228978	117232488	chr10	117349995	117361831	Nup107
chr10	120797935	120804211	chr10	120942484	120948478	Gns
chr10	121062769	121063716	chr10	120942484	120948478	Xpot
chr10	121078419	121079604	chr10	121432414	121446023	D930020B18Rik
chr10	122633077	122637700	chr10	122224679	122229567	Usp15
chr10	122633077	122637700	chr10	122229568	122237047	Usp15
chr10	122633077	122637700	chr10	122238001	122239753	Usp15
chr10	126409235	126419123	chr10	126422139	126426133	Ctdsp2
chr10	126477333	126485809	chr10	126340927	126347271	Cyp27b1/Fam119b/Mettl1
chr10	126492187	126507068	chr10	126708480	126713542	Cdk4/March9
chr10	126722720	126728057	chr10	126605506	126607749	Ddit3/Mbd6
chr10	126722720	126728057	chr10	126708480	126713542	Ddit3/Mbd6
chr10	126722720	126728057	chr10	127577396	127585048	Ddit3/Mbd6
chr10	126765800	126781624	chr10	126708480	126713542	Gli1
chr10	126958435	126964441	chr10	126605506	126607749	Shmt2
chr10	126958435	126964441	chr10	126706033	126708479	Shmt2
chr10	127105417	127107757	chr10	126605506	126607749	Nab2
chr10	127142029	127147214	chr10	127338322	127346478	Myo1a
chr10	127174741	127179472	chr10	127001196	127007462	Zbtb39
chr10	127193265	127200308	chr10	127327602	127330808	Rdh1/Rdh9
chr10	127492374	127506207	chr10	127619188	127626804	Baz2a/Ptges3
chr10	127616824	127619187	chr10	127556990	127567645	Rbms2
chr10	127616824	127619187	chr10	127574887	127577395	Rbms2
chr10	127616824	127619187	chr10	127585049	127598559	Rbms2
chr10	127641684	127649473	chr10	127577396	127585048	Gls2/Spryd4
chr10	127641684	127649473	chr10	127716673	127722481	Gls2/Spryd4
chr10	127661247	127665087	chr10	127577396	127585048	Mip
chr10	127661247	127665087	chr10	127716673	127722481	Mip
chr10	127665088	127669660	chr10	127556990	127567645	Timeless
chr10	127665088	127669660	chr10	127577396	127585048	Timeless
chr10	127665088	127669660	chr10	127716673	127722481	Timeless
chr10	127755319	127760562	chr10	127924569	127930261	Cnpy2
chr10	127773505	127777388	chr10	127556990	127567645	Cs
chr10	127773505	127777388	chr10	127716673	127722481	Cs
chr10	127773505	127777388	chr10	127936568	127941269	Cs
chr10	127813165	127820024	chr10	127556990	127567645	Ankrd52
chr10	127813165	127820024	chr10	127936568	127941269	Ankrd52
chr10	127837418	127847834	chr10	127924569	127930261	Obfc2b/Slc39a5
chr10	127848231	127850245	chr10	127924569	127930261	Obfc2b/Rnf41
chr10	127930672	127931846	chr10	127577396	127585048	Myl6
chr10	127931847	127936567	chr10	127556990	127567645	Myl6b
chr10	128037648	128052810	chr10	128018435	128021605	Gm9182
chr10	128080537	128084619	chr10	127716673	127722481	Ikzf4
chr10	128080537	128084619	chr10	128182874	128184616	Ikzf4
chr10	128140851	128149804	chr10	127716673	127722481	Cdk2/Pmel
chr11	3091411	3099770	chr10	17287483	17294581	Sfi1
chr11	3099771	3104954	chr11	3191737	3196004	Eif4enif1
chr11	4634775	4650816	chr11	4160278	4173396	Cabp7
chr11	5159066	5167700	chr11	5062308	5079601	Kremen1
chr11	5343091	5346028	chr11	5062308	5079601	Znrf3
chr11	5343091	5346028	chr11	5079978	5087044	Znrf3
chr11	5774541	5778526	chr11	6077505	6083522	Pold2
chr11	5810018	5817272	chr11	6020464	6030221	Gck
chr11	5847595	5850352	chr11	6074622	6077504	Gck
chr11	5855002	5860239	chr11	6020464	6030221	Ykt6
chr11	5855002	5860239	chr11	6057106	6065981	Ykt6
chr11	5855002	5860239	chr11	6077505	6083522	Ykt6
chr11	6098696	6101132	chr11	5924218	5936618	Nudcd3
chr11	6098696	6101132	chr11	5938393	5942704	Nudcd3
chr11	6098696	6101132	chr11	6052771	6054771	Nudcd3
chr11	6191420	6194393	chr11	5938393	5942704	Ogdh
chr11	6191420	6194393	chr11	6304478	6309165	Ogdh
chr11	6282651	6290409	chr11	6259983	6269527	Zmiz2
chr11	6282651	6290409	chr11	6309166	6311308	Zmiz2
chr11	6517182	6520653	chr11	6304478	6309165	Tbrg4
chr11	6520654	6527288	chr11	6320229	6328489	Tbrg4
chr11	6520654	6527288	chr11	6365384	6366615	Tbrg4
chr11	6520654	6527288	chr11	6800222	6805974	Tbrg4
chr11	6557722	6559056	chr11	6797021	6800221	Ramp3
chr11	6962961	6968805	chr11	6797021	6800221	Adcy1
chr11	6962961	6968805	chr11	6800222	6805974	Adcy1
chr11	7112994	7116494	chr11	7319511	7328005	Igfbp3
chr11	9014759	9025104	chr11	8347967	8353969	Upp1
chr11	9014759	9025104	chr11	8479644	8482958	Upp1
chr11	11794784	11799322	chr11	11802631	11805499	Ddc
chr11	16647087	16653473	chr11	16616540	16618374	Egfr
chr11	17081749	17082773	chr11	17061229	17067474	Wdr92
chr11	18911030	18915231	chr11	18774173	18778882	Meis1
chr11	19824356	19831981	chr11	19855717	19861317	Spred2
chr11	19824356	19831981	chr11	19924738	19934209	Spred2
chr11	19824356	19831981	chr11	19934210	19939139	Spred2
chr11	19824356	19831981	chr11	19950125	19954998	Spred2
chr11	20011615	20021696	chr11	19815578	19824355	Actr2
chr11	20096932	20103963	chr11	19815578	19824355	Rab1
chr11	20096932	20103963	chr11	20042610	20046514	Rab1
chr11	20096932	20103963	chr11	20050085	20055444	Rab1
chr11	20148557	20152680	chr11	20042610	20046514	Cep68
chr11	20148557	20152680	chr11	20300090	20308682	Cep68
chr11	20148557	20152680	chr11	20362580	20368041	Cep68
chr11	20148557	20152680	chr11	20540550	20546678	Cep68
chr11	20231637	20235822	chr11	20042610	20046514	Slc1a4
chr11	20235823	20238425	chr11	20021697	20032843	Gm12033
chr11	20989523	20992693	chr11	20858379	20863161	Peli1
chr11	22406490	22418075	chr11	22506805	22514025	Tmem17
chr11	22757685	22761459	chr11	22506805	22514025	B3gnt2
chr11	22757685	22761459	chr11	22516430	22526058	B3gnt2
chr11	22757685	22761459	chr11	22727399	22730446	B3gnt2
chr11	22757685	22761459	chr11	22730517	22733661	B3gnt2
chr11	22757685	22761459	chr11	22748784	22756039	B3gnt2
chr11	22757685	22761459	chr11	22830269	22838559	B3gnt2
chr11	22873011	22877212	chr11	22506805	22514025	Zrsr1
chr11	22889490	22891150	chr11	22516430	22526058	Cct4
chr11	22906639	22912586	chr11	22996604	23004320	Fam161a
chr11	23202869	23213029	chr11	23300456	23308488	Usp34
chr11	23396732	23399365	chr11	23300456	23308488	Ahsa2
chr11	30549246	30558455	chr11	30080842	30085927	Acyp2
chr11	30851401	30854760	chr11	30080842	30085927	Asb3/Erlec1
chr11	33051154	33064452	chr11	33422712	33429094	Npm1
chr11	33051154	33064452	chr11	33442990	33455463	Npm1
chr11	33103216	33107978	chr11	33321186	33331798	Tlx3
chr11	33411891	33416320	chr11	33422712	33429094	Ranbp17
chr11	33411891	33416320	chr11	33442990	33455463	Ranbp17
chr11	34214313	34216587	chr11	34544581	34554489	Fam196b
chr11	35792980	35796263	chr11	35742097	35747852	Wwc1
chr11	45864947	45871688	chr11	45852796	45857987	Adam19/Gm12166
chr11	46048195	46049961	chr11	45833209	45838937	C030019I05Rik
chr11	48610320	48617004	chr11	49463349	49465562	Gnb2l1
chr11	48713503	48716183	chr11	48898490	48902967	Gm5431
chr11	49055755	49059629	chr11	48669304	48671398	Mgat1
chr11	49932165	49945461	chr11	50042550	50045894	Tbc1d9b
chr11	50137889	50139934	chr11	50200910	50210971	Canx
chr11	50165167	50168030	chr11	50080735	50086467	Cby3
chr11	50243229	50246373	chr11	51435431	51442874	Rufy1
chr11	51418804	51421672	chr11	51435431	51442874	Hnrnpab
chr11	51448003	51451755	chr11	51435431	51442874	Rmnd5b
chr11	51500281	51503076	chr11	51617341	51625720	0610009B22Rik
chr11	51668307	51671655	chr11	51435431	51442874	Phf15
chr11	51780595	51783444	chr11	51682426	51690513	Cdkn2aipnl
chr11	51815007	51819936	chr11	51671656	51675689	Cdkl3
chr11	51815007	51819936	chr11	52144859	52147603	Cdkl3
chr11	52043737	52047011	chr11	51942548	51943696	Skp1a
chr11	52047042	52050530	chr11	52147604	52153085	Skp1a
chr11	53283618	53287376	chr11	53575380	53580980	Gm9837
chr11	53604554	53615675	chr11	53575380	53580980	Gm11006/Gm12216
chr11	54058608	54065953	chr11	53830200	53836887	Csf2
chr11	54677004	54680556	chr11	54806943	54820316	Hint1
chr11	54889872	54892791	chr11	54748931	54761872	Ccdc69
chr11	54889872	54892791	chr11	55234899	55246666	Ccdc69
chr11	54964285	54965590	chr11	55234899	55246666	Slc36a3
chr11	57612714	57617863	chr11	57779222	57784330	Sap30l
chr11	57643190	57646712	chr11	57723408	57729355	Hand1
chr11	57643190	57646712	chr11	57746243	57752146	Hand1
chr11	57643190	57646712	chr11	57779222	57784330	Hand1
chr11	57816700	57824508	chr11	57773629	57779221	Larp1
chr11	57816700	57824508	chr11	57779222	57784330	Larp1
chr11	57908121	57920955	chr11	57773629	57779221	Cnot8
chr11	57908121	57920955	chr11	57779222	57784330	Cnot8
chr11	57984849	57989280	chr11	57766018	57773463	Mrpl22
chr11	57984849	57989280	chr11	57779222	57784330	Mrpl22
chr11	58629267	58634151	chr9	21242172	21249541	Olfr313
chr11	59617729	59624516	chr11	59988954	59991631	Flcn
chr11	59858692	59861230	chr11	59702716	59708163	Pemt
chr11	60261808	60282949	chr11	60232422	60239928	Drg2/Myo15
chr11	61155894	61156735	chr11	61221496	61228816	Slc47a2
chr11	61310997	61318927	chr11	61486852	61493609	B9d1
chr11	61391775	61395860	chr11	60740313	60743043	Epn2
chr11	61391775	61395860	chr11	61433211	61436689	Epn2
chr11	61497069	61498837	chr11	61173155	61178715	Fam83g
chr11	62268894	62275312	chr11	62307425	62308313	Ncor1/Pigl
chr11	62268894	62275312	chr11	62308314	62310281	Ncor1/Pigl
chr11	62268894	62275312	chr11	62310282	62313600	Ncor1/Pigl
chr11	62350282	62353331	chr11	62250077	62268893	Cenpv
chr11	62350282	62353331	chr11	62308314	62310281	Cenpv
chr11	62350282	62353331	chr11	62310282	62313600	Cenpv
chr11	62350282	62353331	chr11	62320199	62331633	Cenpv
chr11	62631585	62635917	chr11	62944377	62950145	Trim16
chr11	64246981	64252644	chr11	63706743	63712087	Hs3st3a1
chr11	67087529	67090832	chr11	66917551	66919729	Myh8
chr11	67778541	67781305	chr11	68203080	68204693	Stx8/Wdr16
chr11	67778541	67781305	chr11	68204694	68209063	Stx8/Wdr16
chr11	68209064	68215301	chr11	68203080	68204693	Ntn1
chr11	68780881	68782676	chr11	69396999	69403933	Slc25a35
chr11	68883328	68886358	chr11	68921747	68925528	Tmem107
chr11	68883328	68886358	chr11	69220965	69227027	Tmem107
chr11	68908170	68909614	chr11	68921747	68925528	Per1
chr11	68908170	68909614	chr11	69220965	69227027	Per1
chr11	68930797	68941946	chr11	69220965	69227027	Aloxe3/Hes7
chr11	68930797	68941946	chr11	69364048	69371047	Aloxe3/Hes7
chr11	68930797	68941946	chr11	69396999	69403933	Aloxe3/Hes7
chr11	68930797	68941946	chr11	69524685	69536725	Aloxe3/Hes7
chr11	68968263	68973714	chr11	69252554	69258325	Alox12b
chr11	68968263	68973714	chr11	69285444	69298478	Alox12b
chr11	69010802	69014814	chr11	69283322	69285443	Alox8
chr11	69048081	69051877	chr11	69220965	69227027	Gucy2e
chr11	69048081	69051877	chr11	69252554	69258325	Gucy2e
chr11	69048081	69051877	chr11	69364048	69371047	Gucy2e
chr11	69048081	69051877	chr11	69396999	69403933	Gucy2e
chr11	69134657	69142694	chr11	69220965	69227027	Cntrob/Kcnab3/Trappc1
chr11	69134657	69142694	chr11	69283322	69285443	Cntrob/Kcnab3/Trappc1
chr11	69142695	69154998	chr11	69220965	69227027	Kcnab3
chr11	69142695	69154998	chr11	69228066	69241097	Kcnab3
chr11	69142695	69154998	chr11	69283322	69285443	Kcnab3
chr11	69142695	69154998	chr11	69396999	69403933	Kcnab3
chr11	69159684	69166324	chr11	69220965	69227027	Chd3
chr11	69159684	69166324	chr11	69252554	69258325	Chd3
chr11	69159684	69166324	chr11	69283322	69285443	Chd3
chr11	69177139	69180883	chr11	69283322	69285443	Chd3/Gm17305
chr11	69180884	69183497	chr11	69220965	69227027	Chd3
chr11	69180884	69183497	chr11	69283322	69285443	Chd3
chr11	69180884	69183497	chr11	69285444	69298478	Chd3
chr11	69227028	69228065	chr11	68909615	68911166	Kdm6b
chr11	69227028	69228065	chr11	69283322	69285443	Kdm6b
chr11	69373139	69379972	chr11	69220965	69227027	Efnb3/Wrap53
chr11	69373139	69379972	chr11	69228066	69241097	Efnb3/Wrap53
chr11	69373139	69379972	chr11	69364048	69371047	Efnb3/Wrap53
chr11	69373139	69379972	chr11	69396999	69403933	Efnb3/Wrap53
chr11	69373139	69379972	chr11	69515401	69519018	Efnb3/Wrap53
chr11	69373139	69379972	chr11	69524685	69536725	Efnb3/Wrap53
chr11	69379973	69394153	chr11	69220965	69227027	Trp53/Wrap53
chr11	69427563	69435309	chr11	69220965	69227027	Shbg
chr11	69427563	69435309	chr11	69364048	69371047	Shbg
chr11	69427563	69435309	chr11	69524685	69536725	Shbg
chr11	69445591	69447647	chr11	69220965	69227027	Fxr2
chr11	69445591	69447647	chr11	69364048	69371047	Fxr2
chr11	69445591	69447647	chr11	69396999	69403933	Fxr2
chr11	69445591	69447647	chr11	69515401	69519018	Fxr2
chr11	69445591	69447647	chr11	69524685	69536725	Fxr2
chr11	69466122	69470561	chr11	69396999	69403933	Sox15
chr11	69466122	69470561	chr11	69524685	69536725	Sox15
chr11	69476086	69478360	chr11	69396999	69403933	Mpdu1
chr11	69476086	69478360	chr11	69515401	69519018	Mpdu1
chr11	69476086	69478360	chr11	69524685	69536725	Mpdu1
chr11	69478361	69481824	chr11	69220965	69227027	Cd68/Eif4a1
chr11	69478361	69481824	chr11	69396999	69403933	Cd68/Eif4a1
chr11	69478361	69481824	chr11	69515401	69519018	Cd68/Eif4a1
chr11	69478361	69481824	chr11	69519019	69524684	Cd68/Eif4a1
chr11	69478361	69481824	chr11	69524685	69536725	Cd68/Eif4a1
chr11	69482388	69491954	chr11	69396999	69403933	Eif4a1/Senp3
chr11	69482388	69491954	chr11	69515401	69519018	Eif4a1/Senp3
chr11	69482388	69491954	chr11	69524685	69536725	Eif4a1/Senp3
chr11	69493911	69504487	chr11	69220965	69227027	Senp3/Tnfsf13
chr11	69493911	69504487	chr11	69515401	69519018	Senp3/Tnfsf13
chr11	69493911	69504487	chr11	69519019	69524684	Senp3/Tnfsf13
chr11	69493911	69504487	chr11	69524685	69536725	Senp3/Tnfsf13
chr11	69504488	69512609	chr11	69220965	69227027	BC096441
chr11	69504488	69512609	chr11	69513353	69515400	BC096441
chr11	69649277	69652328	chr11	69220965	69227027	1810027O10Rik/Nlgn2
chr11	69658817	69663242	chr11	69220965	69227027	Plscr3
chr11	69658817	69663242	chr11	69396999	69403933	Plscr3
chr11	69688923	69695655	chr11	69592396	69596216	Kctd11
chr11	69712612	69717847	chr11	69220965	69227027	2810408A11Rik/Neurl4
chr11	69712612	69717847	chr11	69396999	69403933	2810408A11Rik/Neurl4
chr11	69712612	69717847	chr11	69515401	69519018	2810408A11Rik/Neurl4
chr11	69712612	69717847	chr11	69524685	69536725	2810408A11Rik/Neurl4
chr11	69712612	69717847	chr11	69592396	69596216	2810408A11Rik/Neurl4
chr11	69724464	69727866	chr11	69515401	69519018	Gps2/Neurl4
chr11	69728454	69735577	chr11	69396999	69403933	Eif5a/Gps2
chr11	69728454	69735577	chr11	69513353	69515400	Eif5a/Gps2
chr11	69728454	69735577	chr11	69515401	69519018	Eif5a/Gps2
chr11	69728454	69735577	chr11	69524685	69536725	Eif5a/Gps2
chr11	69800191	69813876	chr11	69396999	69403933	Ctdnep1/Gabarap/Phf23
chr11	69800191	69813876	chr11	69592396	69596216	Ctdnep1/Gabarap/Phf23
chr11	69901568	69913789	chr11	70005330	70010525	Asgr2
chr11	69901568	69913789	chr11	70013467	70017688	Asgr2
chr11	70220110	70224358	chr11	70492699	70500626	Pelp1
chr11	70332234	70345334	chr11	70492699	70500626	Gltpd2/Psmb6
chr11	70332234	70345334	chr6	54913553	54926220	Gltpd2/Psmb6
chr11	70352906	70356762	chr11	70558055	70562221	Pld2
chr11	70364189	70381418	chr11	70492699	70500626	Mink1/Pld2
chr11	70464320	70474654	chr11	70529650	70534265	Eno3/Pfn1
chr11	70481000	70486316	chr11	70525479	70529649	Spag7
chr11	70575902	70585146	chr11	70492699	70500626	Zfp3
chr11	71563291	71568763	chr11	71575568	71586428	Wscd1
chr11	72027341	72042624	chr11	72342657	72354667	Med31
chr11	72362853	72364203	chr11	72280895	72282766	Spns3
chr11	72362853	72364203	chr11	72342657	72354667	Spns3
chr11	72989671	72991464	chr11	72957918	72960067	Tax1bp3/Tmem93
chr11	74641705	74648300	chr11	74653884	74661552	Mnt
chr11	74641705	74648300	chr11	74661553	74669146	Mnt
chr11	74708688	74710997	chr11	74637887	74641704	Sgsm2
chr11	74708688	74710997	chr11	74648471	74653883	Sgsm2
chr11	74710998	74712005	chr11	74648471	74653883	Tsr1
chr11	74710998	74712005	chr11	74653884	74661552	Tsr1
chr11	74717784	74719142	chr11	74637887	74641704	Tsr1
chr11	74717784	74719142	chr11	74648471	74653883	Tsr1
chr11	74717784	74719142	chr11	74653884	74661552	Tsr1
chr11	74732492	74740956	chr11	74637887	74641704	Smg6/Srr
chr11	74732492	74740956	chr11	74653884	74661552	Smg6/Srr
chr11	74732492	74740956	chr11	74661553	74669146	Smg6/Srr
chr11	74732492	74740956	chr11	74954821	74958845	Smg6/Srr
chr11	75159847	75164947	chr11	75022368	75028446	Rpa1/Smyd4
chr11	75229256	75245525	chr11	75365205	75371503	Serpinf1
chr11	75229256	75245525	chr11	75419209	75423503	Serpinf1
chr11	75298708	75304765	chr11	74648471	74653883	Prpf8
chr11	75298708	75304765	chr11	74653884	74661552	Prpf8
chr11	75298708	75304765	chr11	75365205	75371503	Prpf8
chr11	75323592	75328022	chr11	75419209	75423503	Rilp/Scarf1
chr11	76052970	76057645	chr11	76174774	76178960	Glod4/Rnmtl1
chr11	76052970	76057645	chr11	76183169	76188742	Glod4/Rnmtl1
chr11	76052970	76057645	chr11	76198057	76202299	Glod4/Rnmtl1
chr11	76209134	76226679	chr11	76102380	76107844	Nxn/Timm22
chr11	76209134	76226679	chr11	76107845	76113894	Nxn/Timm22
chr11	76575858	76577406	chr7	25301075	25304387	Gosr1
chr11	77600965	77601718	chr11	77585523	77593303	Gm10277
chr11	77744209	77747484	chr11	77313297	77321397	Sez6
chr11	77744209	77747484	chr11	77585523	77593303	Sez6
chr11	77744209	77747484	chr11	77610092	77621914	Sez6
chr11	77744209	77747484	chr11	77710494	77714101	Sez6
chr11	77744209	77747484	chr11	77760484	77763273	Sez6
chr11	77968886	77982783	chr11	77714102	77721581	Nek8/Traf4
chr11	77987985	77993911	chr11	77710494	77714101	Nek8/Tlcd1
chr11	77987985	77993911	chr11	77714102	77721581	Nek8/Tlcd1
chr11	78114184	78117639	chr11	78261832	78265232	Spag5
chr11	78153337	78158776	chr11	78261832	78265232	Unc119
chr11	78279142	78282009	chr11	78171887	78185767	Slc46a1
chr11	79102773	79112152	chr11	78847901	78854267	Gm9964
chr11	79805790	79807532	chr11	79788389	79794229	Suz12
chr11	79889276	79903667	chr11	79945345	79948159	Atad5/Crlf3
chr11	79889276	79903667	chr11	79949827	79953598	Atad5/Crlf3
chr11	79953875	79958349	chr11	79906929	79917827	1110002N22Rik
chr11	79953875	79958349	chr11	79949827	79953598	1110002N22Rik
chr11	79994793	79998469	chr11	79906929	79917827	Rnf135
chr11	79994793	79998469	chr11	79945345	79948159	Rnf135
chr11	82700490	82705174	chr11	82647645	82651199	Rad51l3
chr11	83522229	83526325	chr11	83370238	83378526	Expi
chr11	83755072	83758097	chr11	83589644	83590659	Ddx52
chr11	84770879	84772146	chr11	84757743	84763969	Car4
chr11	84770879	84772146	chr11	84994163	84997156	Car4
chr11	85640555	85647901	chr11	85526687	85529304	Tbx2
chr11	85640555	85647901	chr11	85710416	85715064	Tbx2
chr11	87404393	87408311	chr11	87558333	87566843	Mtmr4
chr11	87471935	87478843	chr11	87503331	87506128	Rnf43
chr11	87471935	87478843	chr11	87519293	87524166	Rnf43
chr11	87471935	87478843	chr11	87539763	87541965	Rnf43
chr11	87471935	87478843	chr11	87558333	87566843	Rnf43
chr11	87860305	87862873	chr11	87838837	87842722	Srsf1
chr11	87860305	87862873	chr11	87950973	87953348	Srsf1
chr11	87860305	87862873	chr11	88024169	88029408	Srsf1
chr11	87879841	87883551	chr11	87950973	87953348	Vezf1
chr11	87879841	87883551	chr11	87956723	87981652	Vezf1
chr11	88576464	88581158	chr11	88324886	88326832	Msi2
chr11	88576464	88581158	chr11	88332336	88336246	Msi2
chr11	88576464	88581158	chr11	88344961	88350498	Msi2
chr11	88576464	88581158	chr11	88555424	88563877	Msi2
chr11	88858665	88861995	chr11	88855018	88856765	Trim25
chr11	88858665	88861995	chr11	88879886	88882160	Trim25
chr11	88858665	88861995	chr11	88883691	88890423	Trim25
chr11	93744424	93752895	chr11	93801508	93805412	Mbtd1/Utp18
chr11	93744424	93752895	chr11	93809189	93817484	Mbtd1/Utp18
chr11	93817485	93819383	chr11	93831050	93835824	Nme2
chr11	93826982	93831049	chr11	93989637	93993296	Gm20390/Nme1
chr11	93826982	93831049	chr11	93997708	94011266	Gm20390/Nme1
chr11	94106455	94112501	chr11	94032973	94043601	Wfikkn2
chr11	94328322	94351686	chr11	94230348	94232849	Cacna1g/Spata20
chr11	94351687	94362716	chr11	94195126	94196351	Epn3
chr11	94460950	94468147	chr11	94032973	94043601	Acsf2
chr11	94850682	94856333	chr11	95072606	95077784	Ppp1r9b
chr11	94881666	94898719	chr11	95072606	95077784	Pdk2
chr11	94934599	94939914	chr11	95072606	95077784	Itga3
chr11	94934599	94939914	chr11	95106192	95112721	Itga3
chr11	94934599	94939914	chr11	95126557	95130104	Itga3
chr11	94934599	94939914	chr11	95130105	95135274	Itga3
chr11	94965506	94988561	chr11	95072606	95077784	Dlx3
chr11	94965506	94988561	chr11	95126557	95130104	Dlx3
chr11	95003823	95007583	chr11	95072606	95077784	Dlx4
chr11	95119961	95126556	chr11	94931795	94934598	Tac4
chr11	95119961	95126556	chr11	94940407	94949864	Tac4
chr11	95119961	95126556	chr11	94952049	94965505	Tac4
chr11	95119961	95126556	chr11	95152042	95157847	Tac4
chr11	95196664	95199718	chr11	95175284	95180212	Fam117a
chr11	96049739	96065722	chr11	96221734	96227054	Hoxb13
chr11	96130154	96135714	chr11	96221734	96227054	Hoxb9
chr11	96140028	96143219	chr11	96221734	96227054	Hoxb8
chr11	96143220	96152069	chr11	119068239	119074813	Hoxb7/Hoxb8
chr11	96143220	96152069	chr11	96221734	96227054	Hoxb7/Hoxb8
chr11	96152070	96156685	chr11	96221734	96227054	Hoxb6
chr11	96152070	96156685	chr11	96722378	96730568	Hoxb6
chr11	96163632	96165471	chr11	96268418	96272616	Hoxb5
chr11	96183142	96188590	chr11	96221734	96227054	Hoxb3
chr11	96319025	96327699	chr11	96573608	96580733	Skap1
chr11	96902476	96903922	chr11	96848064	96853304	Lrrc46/Mrpl10
chr11	97171704	97177444	chr11	97474081	97489249	Mrpl45
chr11	97208856	97216889	chr11	97198004	97201915	Gpr179
chr11	97208856	97216889	chr11	97437522	97447814	Gpr179
chr11	97216890	97225903	chr11	97329482	97335760	Socs7
chr11	97216890	97225903	chr11	97437522	97447814	Socs7
chr11	97216890	97225903	chr11	97492556	97497941	Socs7
chr11	97276632	97282576	chr11	97437522	97447814	Arhgap23
chr11	97357064	97364187	chr11	97198004	97201915	4933428G20Rik
chr11	97357064	97364187	chr11	97257889	97273036	4933428G20Rik
chr11	97429704	97437521	chr11	97257889	97273036	Srcin1
chr11	97429704	97437521	chr11	97329482	97335760	Srcin1
chr11	97489250	97492555	chr11	97257889	97273036	E130012A19Rik
chr11	97489250	97492555	chr11	97329482	97335760	E130012A19Rik
chr11	97489250	97492555	chr11	97437522	97447814	E130012A19Rik
chr11	97489250	97492555	chr11	97532516	97535342	E130012A19Rik
chr11	97489250	97492555	chr11	97666905	97679816	E130012A19Rik
chr11	97522529	97528189	chr11	97257889	97273036	Mllt6
chr11	97522529	97528189	chr11	97294504	97305699	Mllt6
chr11	97536645	97555069	chr11	97329482	97335760	Cisd3/Mllt6/Pcgf2
chr11	97536645	97555069	chr11	97532516	97535342	Cisd3/Mllt6/Pcgf2
chr11	97555070	97566359	chr11	97177445	97198003	Pcgf2/Psmb3
chr11	97555070	97566359	chr11	97530584	97532515	Pcgf2/Psmb3
chr11	97555070	97566359	chr11	97793405	97799268	Pcgf2/Psmb3
chr11	97602998	97607829	chr11	97437522	97447814	Gm17413/Pip4k2b
chr11	97602998	97607829	chr11	97474081	97489249	Gm17413/Pip4k2b
chr11	97622270	97631611	chr11	97257889	97273036	Cwc25
chr11	97622270	97631611	chr11	97492556	97497941	Cwc25
chr11	97622270	97631611	chr11	97793405	97799268	Cwc25
chr11	97636567	97641857	chr11	97666905	97679816	1700001P01Rik/Rpl23
chr11	97659861	97664096	chr11	97492556	97497941	Lasp1
chr11	97679817	97702920	chr11	97793405	97799268	B230217C12Rik/Lasp1
chr11	97909367	97919427	chr11	97793405	97799268	Stac2
chr11	98053855	98061306	chr11	97761737	97771042	Med1
chr11	98061307	98065799	chr11	97761737	97771042	Cdk12
chr11	98061307	98065799	chr11	97793405	97799268	Cdk12
chr11	98185159	98192675	chr11	120042124	120049390	Neurod2
chr11	98521036	98528257	chr11	98605676	98611310	Gsdma
chr11	98562145	98562918	chr11	98703336	98708822	Csf3
chr11	98570181	98572739	chr11	98708823	98713238	Med24
chr11	98570181	98572739	chr11	98816506	98828200	Med24
chr11	98656018	98658559	chr11	98605676	98611310	Msl1
chr11	98665031	98668106	chr11	98605676	98611310	Casc3/Msl1
chr11	98669390	98675325	chr11	98605676	98611310	Casc3
chr11	98669390	98675325	chr11	98816506	98828200	Casc3
chr11	98696224	98699778	chr11	98636940	98643155	Rapgefl1
chr11	98877731	98886450	chr11	98977565	98994997	Top2a
chr11	99281700	99290719	chr11	100076171	100083200	Krt12
chr11	99350385	99356707	chr11	100076171	100083200	Krt23
chr11	99350385	99356707	chr11	99924791	99929316	Krt23
chr11	99483247	99491683	chr11	100166541	100173227	Krtap4
chr11	99507579	99511951	chr11	100145626	100152301	Gm11555
chr11	99523136	99531649	chr11	100145626	100152301	Krtap4
chr11	99621546	99626847	chr11	100145626	100152301	Gm14188
chr11	99734308	99738184	chr11	100143474	100145215	Krtap9
chr11	99734308	99738184	chr11	100145626	100152301	Krtap9
chr11	99874385	99881338	chr11	100145626	100152301	Krt33a
chr11	99902116	99903621	chr11	100145626	100152301	Krt34
chr11	99908688	99913310	chr11	100166541	100173227	Krt31
chr11	99947879	99956950	chr11	100145626	100152301	Krt32
chr11	99947879	99956950	chr11	100166541	100173227	Krt32
chr11	100009026	100011341	chr11	100145626	100152301	Krt19
chr11	100051649	100062329	chr11	100145626	100152301	Krt9
chr11	100051649	100062329	chr11	100166541	100173227	Krt9
chr11	100066471	100069962	chr11	100143474	100145215	Krt14
chr11	100066471	100069962	chr11	100145626	100152301	Krt14
chr11	100127305	100131741	chr11	100133466	100143473	Krt42
chr11	100217202	100220584	chr11	100232530	100241931	Hap1
chr11	100217202	100220584	chr11	100359870	100365969	Hap1
chr11	100255796	100259823	chr11	100232530	100241931	Jup
chr11	100274562	100283488	chr11	100232530	100241931	Fkbp10/Leprel4
chr11	100274562	100283488	chr11	100395478	100403034	Fkbp10/Leprel4
chr11	100300973	100303631	chr11	100232530	100241931	Klhl10/Nt5c3l
chr11	100330835	100338379	chr11	100232530	100241931	Klhl11
chr11	100330835	100338379	chr11	100359870	100365969	Klhl11
chr11	100330835	100338379	chr11	100383372	100388328	Klhl11
chr11	100389057	100395189	chr11	100232530	100241931	Acly
chr11	100403035	100407210	chr11	100232530	100241931	Ttc25
chr11	100403035	100407210	chr11	100359870	100365969	Ttc25
chr11	100415886	100437555	chr11	100359870	100365969	Cnp
chr11	100477065	100481198	chr11	100232530	100241931	Dnajc7/Nkiras2
chr11	100477065	100481198	chr11	100283489	100292700	Dnajc7/Nkiras2
chr11	100477065	100481198	chr11	100359870	100365969	Dnajc7/Nkiras2
chr11	100477065	100481198	chr11	100395478	100403034	Dnajc7/Nkiras2
chr11	100481199	100482854	chr11	100359870	100365969	Dnajc7/Nkiras2
chr11	100552214	100555350	chr11	100232530	100241931	Zfp385c
chr11	100552214	100555350	chr11	100283489	100292700	Zfp385c
chr11	100552214	100555350	chr11	100395478	100403034	Zfp385c
chr11	100552214	100555350	chr11	100539957	100547094	Zfp385c
chr11	100573426	100577466	chr11	100232530	100241931	Hspb9/Kat2a
chr11	100573426	100577466	chr11	100383372	100388328	Hspb9/Kat2a
chr11	100594463	100600541	chr11	100359870	100365969	Rab5c
chr11	100619218	100625913	chr11	100818274	100820882	Hcrt/Kcnh4
chr11	100619218	100625913	chr11	100860116	100863103	Hcrt/Kcnh4
chr11	100829907	100832561	chr11	101047352	101052351	Ptrf
chr11	100829907	100832561	chr11	101052352	101065324	Ptrf
chr11	100867030	100872208	chr11	100911202	100918678	Atp6v0a1
chr11	100867030	100872208	chr11	100918679	100926424	Atp6v0a1
chr11	100937238	100940626	chr11	100832562	100839909	Hsd17b1
chr11	100952657	100957235	chr11	101098008	101103392	Psmc3ip
chr11	100980421	100984169	chr11	101018998	101025100	Fam134c/Tubg1
chr11	100980421	100984169	chr11	101047352	101052351	Fam134c/Tubg1
chr11	100980421	100984169	chr11	101052352	101065324	Fam134c/Tubg1
chr11	101087055	101090556	chr11	101047352	101052351	Ezh1
chr11	101120664	101129630	chr11	101311527	101314215	Wnk4
chr11	101593811	101597853	chr11	101540338	101542339	Dhx8
chr11	101623739	101658767	chr11	101777297	101793971	Etv4
chr11	101844478	101853543	chr11	101956077	101961045	1700006E09Rik/Dusp3
chr11	102002473	102009797	chr11	101956077	101961045	Nags
chr11	102038806	102063271	chr11	102499027	102502799	G6pc3/Hdac5/Lsm12
chr11	102089938	102093720	chr11	101956077	101961045	Hdac5
chr11	102290358	102303259	chr11	102201001	102210600	Fam171a2/Grn
chr11	102307467	102327543	chr11	102148099	102152858	Fam171a2/Itga2b
chr11	102307467	102327543	chr11	102499027	102502799	Fam171a2/Itga2b
chr11	102307467	102327543	chr11	102511810	102518652	Fam171a2/Itga2b
chr11	102733120	102749832	chr11	102499027	102502799	Ccdc103/Eftud2/Fam187a
chr11	102962377	102963509	chr11	103001575	103003443	Acbd4/Plcd3
chr11	103628485	103639541	chr11	103759855	103764355	Wnt3
chr11	103822750	103837738	chr11	104153266	104160632	Arf2
chr11	104047283	104049003	chr11	103867095	103869364	4933407P14Rik
chr11	104469068	104470446	chr11	104480674	104483061	Itgb3
chr11	104987515	104989048	chr11	104470496	104480673	Mettl2
chr11	106115339	106118402	chr11	106122659	106132002	Ftsj3/Psmc5
chr11	106135745	106142399	chr11	106465339	106468183	Tcam1
chr11	106218589	106229165	chr11	106122659	106132002	2310007L24Rik
chr11	106218589	106229165	chr11	106426195	106435274	2310007L24Rik
chr11	106248652	106252935	chr11	106501439	106509174	Icam2
chr11	106609772	106611960	chr11	106426195	106435274	Pecam1
chr11	106609772	106611960	chr11	106509175	106520322	Pecam1
chr11	106609772	106611960	chr11	106523267	106541173	Pecam1
chr11	106858415	106864881	chr11	106122659	106132002	Kpna2
chr11	106986017	106999270	chr11	107009776	107015802	Bptf
chr11	107331413	107333647	chr11	107136219	107141809	Pitpnc1
chr11	107331413	107333647	chr11	107235577	107241307	Pitpnc1
chr11	107407821	107410505	chr11	107371035	107372663	Helz
chr11	109299076	109307276	chr11	109452924	109456633	Amz2
chr11	109684515	109692279	chr11	109530708	109539405	1700012B07Rik
chr11	114588559	114605041	chr11	114680807	114684631	Dnaic2
chr11	114625947	114627624	chr11	114729461	114738965	Kif19a
chr11	114625947	114627624	chr11	114958265	114963838	Kif19a
chr11	114650330	114663222	chr11	114958265	114963838	Btbd17/Gpr142
chr11	114919648	114925421	chr11	114929407	114932641	Cd300e
chr11	114992168	115003409	chr11	114958265	114963838	Cd300lf
chr11	115126349	115128927	chr11	114729461	114738965	Grin2c
chr11	115126349	115128927	chr11	114932642	114942453	Grin2c
chr11	115126349	115128927	chr11	115031382	115035255	Grin2c
chr11	115126349	115128927	chr11	115090883	115103314	Grin2c
chr11	115137615	115138451	chr11	114958265	114963838	Fdxr
chr11	115220475	115231938	chr11	115031382	115035255	C630004H02Rik
chr11	115300824	115308052	chr11	115031382	115035255	4933422H20Rik
chr11	115626239	115638610	chr11	115498479	115513392	2310067B10Rik
chr11	115763151	115777694	chr11	115848383	115871000	1110017F19Rik/Recql5
chr11	115935730	115940082	chr11	115964409	115972496	Unc13d
chr11	115993087	116003207	chr11	116047563	116048877	Mrpl38
chr11	115993087	116003207	chr11	116428621	116436707	Mrpl38
chr11	116017056	116034865	chr11	115964409	115972496	Fbf1
chr11	116017056	116034865	chr11	116428621	116436707	Fbf1
chr11	116058908	116062053	chr11	115964409	115972496	2310004N24Rik/Acox1
chr11	116138892	116146259	chr11	115964409	115972496	Galr2
chr11	116161218	116170250	chr11	115964409	115972496	Exoc7
chr11	116269933	116277921	chr11	115964409	115972496	Rnf157
chr11	116269933	116277921	chr11	116177010	116183120	Rnf157
chr11	116353217	116359877	chr11	115964409	115972496	Prpsap1
chr11	116392017	116398444	chr11	115964409	115972496	Sphk1
chr11	116713164	116715410	chr11	116950537	116954981	Mfsd11/Srsf2
chr11	116777111	116784560	chr11	116863437	116868234	Mgat5b
chr11	116777111	116784560	chr11	116892334	116893999	Mgat5b
chr11	117512175	117521878	chr11	117342353	117345499	Tnrc6c
chr11	117512175	117521878	chr11	117382429	117388975	Tnrc6c
chr11	117721374	117726177	chr11	117850109	117855408	Cldn27
chr11	117721374	117726177	chr11	117868905	117881392	Cldn27
chr11	117721374	117726177	chr11	117881393	117891654	Cldn27
chr11	117726178	117740901	chr11	117868905	117881392	Tha1
chr11	117845173	117848724	chr11	117765471	117777052	Pgs1
chr11	117845173	117848724	chr11	117797190	117804348	Pgs1
chr11	118893496	118904211	chr11	118913167	118929760	Cbx8
chr11	118893496	118904211	chr11	120042124	120049390	Cbx8
chr11	118941523	118948942	chr11	120042124	120049390	Cbx4
chr11	120010420	120016589	chr11	120166940	120169777	Slc38a10
chr11	120088048	120094761	chr11	119793000	119798535	Bahcc1
chr11	120232351	120246697	chr11	120246807	120249772	2310003H01Rik/Nploc4
chr11	120309776	120315338	chr11	120635614	120638485	Pde6g
chr11	120346431	120354421	chr11	120561697	120566998	Slc25a10
chr11	120390041	120407097	chr11	120561697	120566998	Gcgr
chr11	120390041	120407097	chr11	120635614	120638485	Gcgr
chr11	120407098	120412752	chr11	120361919	120369888	Fam195b/Ppp1r27
chr11	120407098	120412752	chr11	120635614	120638485	Fam195b/Ppp1r27
chr11	120438955	120451600	chr11	120561697	120566998	Arhgdia
chr11	120438955	120451600	chr11	120635614	120638485	Arhgdia
chr11	120438955	120451600	chr11	120638486	120639193	Arhgdia
chr11	120438955	120451600	chr11	120659809	120666456	Arhgdia
chr11	120455074	120467387	chr11	120539043	120554598	Alyref/Anapc11
chr11	120455074	120467387	chr11	120561697	120566998	Alyref/Anapc11
chr11	120455074	120467387	chr11	120635614	120638485	Alyref/Anapc11
chr11	120467388	120470886	chr11	120474596	120478037	Npb
chr11	120467388	120470886	chr11	120561697	120566998	Npb
chr11	120467388	120470886	chr11	120635614	120638485	Npb
chr11	120467388	120470886	chr11	120638486	120639193	Npb
chr11	120478038	120491251	chr11	120555659	120561696	Pcyt2/Sirt7
chr11	120478038	120491251	chr11	120635614	120638485	Pcyt2/Sirt7
chr11	120501161	120509094	chr11	120561697	120566998	Myadml2/Pycr1
chr11	120501161	120509094	chr11	120635614	120638485	Myadml2/Pycr1
chr11	120501161	120509094	chr11	120638486	120639193	Myadml2/Pycr1
chr11	120509095	120512350	chr11	120635614	120638485	Myadml2
chr11	120568743	120579726	chr11	120635614	120638485	Aspscr1/Lrrc45/Stra13
chr11	120679946	120689066	chr11	120561697	120566998	Fasn
chr11	120679946	120689066	chr11	120635614	120638485	Fasn
chr11	120940853	120943074	chr11	120944819	120952498	Sectm1a
chr12	3308104	3310564	chr12	3383031	3395287	Rab10
chr12	3858544	3877106	chr12	3877262	3877527	Dnmt3a
chr12	3953725	3955776	chr12	3659226	3663517	Pomc
chr12	4481799	4493506	chr12	4163265	4168447	Ncoa1
chr12	12913432	12919413	chr12	12781356	12794274	Rpl36
chr12	12913432	12919413	chr12	12796182	12804334	Rpl36
chr12	12913432	12919413	chr12	12815196	12820988	Rpl36
chr12	12913432	12919413	chr12	12829494	12834393	Rpl36
chr12	12913432	12919413	chr12	12910375	12912806	Rpl36
chr12	12948418	12949988	chr12	12781356	12794274	Mycn
chr12	12948418	12949988	chr12	12829494	12834393	Mycn
chr12	16896679	16903355	chr12	16597112	16599343	Rock2
chr12	17182246	17183840	chr12	16859894	16865204	Kcnf1
chr12	17350385	17357454	chr12	16859894	16865204	Nol10
chr12	17350385	17357454	chr12	17289150	17299107	Nol10
chr12	21291083	21297725	chr12	17768831	17771051	Cpsf3/Itgb1bp1
chr12	21291083	21297725	chr12	21140000	21145534	Cpsf3/Itgb1bp1
chr12	21291083	21297725	chr12	21171827	21173320	Cpsf3/Itgb1bp1
chr12	21291083	21297725	chr12	21173321	21173540	Cpsf3/Itgb1bp1
chr12	21291083	21297725	chr12	21173541	21174562	Cpsf3/Itgb1bp1
chr12	21291083	21297725	chr12	21324007	21329461	Cpsf3/Itgb1bp1
chr12	21291083	21297725	chr12	21409432	21412026	Cpsf3/Itgb1bp1
chr12	21291083	21297725	chr12	21441770	21448765	Cpsf3/Itgb1bp1
chr12	21291083	21297725	chr12	21466412	21469047	Cpsf3/Itgb1bp1
chr12	21291083	21297725	chr12	21469048	21478804	Cpsf3/Itgb1bp1
chr12	21319418	21324006	chr12	21173541	21174562	Iah1
chr12	21319418	21324006	chr12	21429652	21432916	Iah1
chr12	21319418	21324006	chr12	21441770	21448765	Iah1
chr12	21319418	21324006	chr12	21469048	21478804	Iah1
chr12	21420379	21424739	chr12	21409432	21412026	Ywhaq
chr12	21420379	21424739	chr12	21429652	21432916	Ywhaq
chr12	21420379	21424739	chr12	21432917	21433665	Ywhaq
chr12	21420379	21424739	chr12	21433666	21441769	Ywhaq
chr12	21420379	21424739	chr12	21441770	21448765	Ywhaq
chr12	21420379	21424739	chr12	21466412	21469047	Ywhaq
chr12	21420379	21424739	chr12	21469048	21478804	Ywhaq
chr12	21420379	21424739	chr12	21478805	21485026	Ywhaq
chr12	25256033	25258376	chr12	25405715	25409307	Grhl1
chr12	25330299	25337156	chr12	25409308	25414235	Klf11
chr12	25363534	25371331	chr12	25272863	25283127	Cys1
chr12	25513859	25517231	chr12	25616133	25620545	Mboat2
chr12	25653616	25660727	chr12	25409308	25414235	Kidins220
chr12	33777050	33784091	chr12	33757277	33768923	Cdhr3
chr12	33827677	33835611	chr12	33757277	33768923	Atxn7l1
chr12	40762615	40765298	chr12	40466376	40469690	Arl4a
chr12	40948673	40951194	chr12	41553888	41565872	Gm7008/Ifrd1
chr12	55302696	55305464	chr12	55408615	55417949	Egln3
chr12	56081300	56088438	chr12	55887616	55894171	Baz1a/Gm20403
chr12	56589724	56596601	chr12	56534446	56536762	Nfkbia
chr12	56589724	56596601	chr12	56570695	56578859	Nfkbia
chr12	66171775	66185555	chr12	66215678	66219498	Fancm/Fkbp3
chr12	70292737	70300570	chr12	70462995	70466525	1110034A24Rik
chr12	70781626	70784391	chr12	70602118	70603406	Sos2
chr12	70781626	70784391	chr12	70698581	70711376	Sos2
chr12	71925507	71928703	chr12	71879605	71885483	Frmd6
chr12	74031313	74044686	chr12	73874267	73879723	4930447C04Rik/Six6
chr12	74146106	74148565	chr12	74205817	74209638	Six1
chr12	74146106	74148565	chr12	74483665	74486419	Six1
chr12	74146106	74148565	chr12	74545954	74554241	Six1
chr12	74210140	74214629	chr12	74136553	74139934	Six4
chr12	74210140	74214629	chr12	74483665	74486419	Six4
chr12	76693517	76700421	chr12	76553265	76566772	Ppp2r5e
chr12	76768312	76772721	chr12	77331487	77332789	Wdr89
chr12	77355001	77360696	chr12	77331487	77332789	Mthfd1
chr12	77355001	77360696	chr12	77349712	77354986	Mthfd1
chr12	77498634	77507707	chr12	77479868	77482747	Hspa2
chr12	77631887	77635364	chr12	77635372	77650324	Plekhg3
chr12	77631887	77635364	chr12	77693355	77699659	Plekhg3
chr12	77631887	77635364	chr12	77793158	77799422	Plekhg3
chr12	77631887	77635364	chr12	77966671	77972552	Plekhg3
chr12	77809004	77811852	chr12	77479868	77482747	Spnb1
chr12	77809004	77811852	chr12	77670883	77681305	Spnb1
chr12	77809004	77811852	chr12	77693355	77699659	Spnb1
chr12	78057704	78064997	chr12	77991037	77997233	Max
chr12	80104450	80117326	chr12	80010181	80024997	Tmem229b
chr12	85313073	85323610	chr12	85577590	85581719	Gm17673
chr12	85599844	85603659	chr12	85502393	85503625	Gm5436
chr12	86517458	86521543	chr12	86642135	86646815	Pgf
chr12	86714230	86719046	chr12	86828211	86830414	Tmed10
chr12	88217271	88230854	chr12	88124121	88129504	6430527G18Rik
chr12	88217271	88230854	chr12	88207016	88208685	6430527G18Rik
chr12	88283856	88290801	chr12	88145346	88146444	2310044G17Rik
chr12	88283856	88290801	chr12	88146445	88148708	2310044G17Rik
chr12	88283856	88290801	chr12	88157604	88162188	2310044G17Rik
chr12	88283856	88290801	chr12	88162189	88168707	2310044G17Rik
chr12	88283856	88290801	chr12	88170880	88177335	2310044G17Rik
chr12	88283856	88290801	chr12	88177504	88180390	2310044G17Rik
chr12	88283856	88290801	chr12	88208686	88213380	2310044G17Rik
chr12	88283856	88290801	chr12	88213381	88216058	2310044G17Rik
chr12	88283856	88290801	chr12	88238229	88241841	2310044G17Rik
chr12	88283856	88290801	chr12	88241929	88248193	2310044G17Rik
chr12	88326343	88332405	chr12	88129505	88137248	Zdhhc22
chr12	88326343	88332405	chr12	88137249	88145345	Zdhhc22
chr12	88326343	88332405	chr12	88162189	88168707	Zdhhc22
chr12	88360185	88366300	chr12	88101593	88112658	Tmem63c
chr12	88360185	88366300	chr12	88112659	88114102	Tmem63c
chr12	88371111	88380093	chr12	88023247	88028824	Tmem63c
chr12	88371111	88380093	chr12	88112659	88114102	Tmem63c
chr12	88487947	88489000	chr12	88749898	88753860	Gstz1/Pomt2
chr12	88539145	88549055	chr12	88615908	88621590	Samd15/Tmed8
chr12	88539145	88549055	chr12	88641963	88646777	Samd15/Tmed8
chr12	88569993	88575885	chr12	88615908	88621590	4933437F05Rik
chr12	88569993	88575885	chr12	88749898	88753860	4933437F05Rik
chr12	88637143	88641962	chr12	88615908	88621590	Ism2
chr12	88637143	88641962	chr12	88622853	88624640	Ism2
chr12	88637143	88641962	chr12	88624641	88625565	Ism2
chr12	88637143	88641962	chr12	88654412	88667139	Ism2
chr12	88637143	88641962	chr12	88749898	88753860	Ism2
chr12	88778088	88783209	chr12	88162189	88168707	Alkbh1
chr12	88778088	88783209	chr12	88615908	88621590	Alkbh1
chr12	88778088	88783209	chr12	88749898	88753860	Alkbh1
chr12	91973818	91977827	chr12	92540175	92543809	Dio2
chr12	92826400	92829095	chr12	92845114	92846494	Gtf2a1
chr12	92826400	92829095	chr12	92906456	92908230	Gtf2a1
chr12	93025597	93028234	chr12	92837387	92845113	Ston2
chr12	101102835	101123644	chr12	100598119	100605343	2610021K21Rik/Tdp1
chr12	101430631	101441794	chr12	101655115	101658949	Calm1
chr12	103701546	103709558	chr12	103968359	103976882	Golga5
chr12	103993782	103998434	chr12	103734088	103746671	AK010878/Moap1/Ubr7
chr12	105709244	105715849	chr12	106137868	106140859	Gm10000/Gsc
chr12	105985815	105993866	chr12	106235804	106241110	Dicer1
chr12	106833589	106842994	chr12	106852528	106856051	Bdkrb1
chr12	109424309	109430343	chr12	109525142	109542515	Ccnk
chr12	111684152	111686582	chr12	111768095	111781656	Ppp2r5c
chr12	111684152	111686582	chr12	111786878	111793294	Ppp2r5c
chr12	111899868	111906964	chr12	111650270	111656922	Dync1h1
chr12	111899868	111906964	chr12	111732535	111737426	Dync1h1
chr12	111939960	111941417	chr12	111701377	111716336	Hsp90aa1
chr12	113384393	113386536	chr12	113841572	113844534	Kif26a
chr12	113995150	114010651	chr12	113980382	113986357	Pld4
chr12	114032638	114049293	chr12	111768095	111781656	Ahnak2/BC022687
chr12	114158959	114172954	chr12	113980382	113986357	Jag2
chr12	114158959	114172954	chr12	114139621	114143664	Jag2
chr12	114177927	114194083	chr12	114353714	114363541	Nudt14
chr12	114210131	114216992	chr12	114259940	114265297	Btbd6
chr12	114234867	114239115	chr12	114353714	114363541	Brf1
chr12	114251898	114257129	chr12	114136663	114139620	Pacs2
chr12	114315690	114339370	chr12	114110326	114118948	Mta1
chr12	114315690	114339370	chr12	114296200	114301158	Mta1
chr12	114389457	114393669	chr12	114339371	114341051	Crip1
chr12	114389457	114393669	chr12	114341250	114353713	Crip1
chr12	114394003	114395284	chr12	114341250	114353713	4930427A07Rik
chr13	4272556	4280867	chr13	4032071	4036154	Akr1c12
chr13	5854805	5862592	chr13	5700228	5701895	Klf6
chr13	9091873	9097245	chr13	8978915	8989280	Larp4b
chr13	12340507	12352411	chr13	12162760	12169397	Mtr
chr13	21807357	21809484	chr13	21258044	21266053	Hist1h2ai/Hist1h2bl
chr13	21807357	21809484	chr13	21497314	21500338	Hist1h2ai/Hist1h2bl
chr13	21807357	21809484	chr13	21546151	21556341	Hist1h2ai/Hist1h2bl
chr13	21807357	21809484	chr13	22111149	22114277	Hist1h2ai/Hist1h2bl
chr13	21843032	21853903	chr13	21546151	21556341	Hist1h2ak/Hist1h2bn
chr13	21872437	21876542	chr13	21546151	21556341	Hist1h1b/Hist1h3i
chr13	21872437	21876542	chr13	23686810	23690742	Hist1h1b/Hist1h3i
chr13	22032558	22037967	chr13	22118364	22120612	Zfp184
chr13	22064468	22074590	chr13	22120613	22123378	Pom121l2
chr13	22099763	22104810	chr13	23602259	23603843	Prss16
chr13	22132679	22135014	chr13	23600946	23602258	Hist1h2ag/Hist1h4i
chr13	22132679	22135014	chr13	23668163	23672098	Hist1h2ag/Hist1h4i
chr13	22566175	22569106	chr13	23081525	23091369	Vmn1r201
chr13	23460117	23461453	chr13	22111149	22114277	Zfp322a
chr13	23460117	23461453	chr13	22120613	22123378	Zfp322a
chr13	23553047	23563216	chr13	22008707	22012376	Btn1a1
chr13	23553047	23563216	chr13	22120613	22123378	Btn1a1
chr13	23578009	23581698	chr13	22008707	22012376	Btn2a2
chr13	23578009	23581698	chr13	22120613	22123378	Btn2a2
chr13	23609299	23631870	chr13	21973179	21974021	Hist1h2af/Hist1h3g/Hist1h4h
chr13	23641804	23645681	chr13	21974022	21976533	Hist1h4f
chr13	23641804	23645681	chr13	22114278	22118363	Hist1h4f
chr13	23641804	23645681	chr13	22120613	22123378	Hist1h4f
chr13	23641804	23645681	chr13	23686810	23690742	Hist1h4f
chr13	23646421	23646948	chr13	23686810	23690742	Hist1h1d
chr13	23648312	23658485	chr13	22114278	22118363	Hist1h3e
chr13	23648312	23658485	chr13	22120613	22123378	Hist1h3e
chr13	23648312	23658485	chr13	23686810	23690742	Hist1h3e
chr13	23658486	23663244	chr13	22120613	22123378	Hist1h2ae
chr13	23663245	23664674	chr13	23676241	23678113	Hist1h2bg
chr13	23664675	23668162	chr13	22120613	22123378	Hist1h2ad/Hist1h2bf/Hist1h3d
chr13	23664675	23668162	chr13	23678245	23682970	Hist1h2ad/Hist1h2bf/Hist1h3d
chr13	23664675	23668162	chr13	23686810	23690742	Hist1h2ad/Hist1h2bf/Hist1h3d
chr13	23672099	23675185	chr13	23686810	23690742	Gm17658/Hist1h4d
chr13	23784904	23788213	chr13	23676241	23678113	Hist1h1t
chr13	23784904	23788213	chr13	23678245	23682970	Hist1h1t
chr13	23789920	23791092	chr13	23676241	23678113	Hist1h4c
chr13	29037071	29043083	chr13	28871898	28879525	Sox4
chr13	34125182	34133066	chr13	34243478	34251663	Bphl
chr13	34221326	34224102	chr13	34153583	34160555	Tubb2b
chr13	34741704	34747476	chr13	34329714	34333554	1300014I06Rik
chr13	36824025	36827966	chr13	37570374	37573930	Nrn1
chr13	36824025	36827966	chr13	37921594	37923305	Nrn1
chr13	37866065	37872917	chr13	37525243	37530419	Rreb1
chr13	37866065	37872917	chr13	37543047	37546418	Rreb1
chr13	37866065	37872917	chr13	37546419	37555952	Rreb1
chr13	37866065	37872917	chr13	37570374	37573930	Rreb1
chr13	38084551	38088992	chr13	37525243	37530419	Ssr1
chr13	38241035	38246696	chr13	38056819	38061065	Dsp/Gm10129
chr13	44824678	44829882	chr13	44794270	44801687	Jarid2
chr13	48757533	48761570	chr13	48620281	48623949	Barx1
chr13	48757533	48761570	chr13	48623950	48626943	Barx1
chr13	48757533	48761570	chr13	49105769	49115395	Barx1
chr13	49412228	49422672	chr13	49472153	49478299	Fgd3
chr13	51195411	51203313	chr13	51057552	51063048	Spin1
chr13	51195411	51203313	chr13	51495866	51498450	Spin1
chr13	51296634	51298638	chr13	51495866	51498450	Hist1h2al
chr13	51498451	51504042	chr13	51057552	51063048	S1pr3
chr13	51660859	51665868	chr13	51057552	51063048	Shc3
chr13	51660859	51665868	chr13	51710822	51713708	Shc3
chr13	51887491	51890326	chr13	51822233	51827790	Sema4d
chr13	54709979	54717523	chr13	54696166	54702683	Cltb
chr13	55048548	55059333	chr13	55275246	55281763	Unc5a
chr13	55121627	55123237	chr13	55275246	55281763	Hk3
chr13	55464364	55474354	chr13	55552568	55556921	Rgs14
chr13	55511638	55523542	chr13	55552568	55556921	Pfn3
chr13	55671429	55675561	chr13	55437210	55439111	Fam193b
chr13	59794716	59798756	chr13	59746350	59750110	4921517D22Rik
chr13	59813121	59816167	chr13	59750228	59758228	Gm4934
chr13	59842322	59845458	chr13	59750228	59758228	1700014D04Rik
chr13	62956782	62962498	chr13	62981269	62982959	Fbp2
chr13	62985315	62990553	chr13	62981269	62982959	Fbp1/Gm17367
chr13	63431617	63435255	chr13	63190597	63196914	Fancc
chr13	63431617	63435255	chr13	63373143	63380450	Fancc
chr13	63670706	63676067	chr13	63823530	63837241	Ptch1
chr13	73759993	73767484	chr13	73470445	73484117	Tert
chr13	73811013	73821243	chr13	73901861	73911501	Slc6a18
chr13	73984655	73987466	chr13	73901861	73911501	Nkd2
chr13	74034701	74037158	chr13	73885560	73889738	Gm17368
chr13	74073150	74075852	chr13	73911643	73921455	Brd9/Trip13
chr13	74073150	74075852	chr13	73930875	73938022	Brd9/Trip13
chr13	75844493	75848306	chr13	75598411	75601811	Ell2
chr13	90228354	90230247	chr13	91009659	91013612	Tmem167/Xrcc4
chr13	95644508	95648217	chr13	95469751	95478810	Otp
chr13	95644508	95648217	chr13	95629831	95644155	Otp
chr13	98000564	98011910	chr13	98206617	98220643	Enc1
chr13	98000564	98011910	chr13	98260127	98266870	Enc1
chr13	98000564	98011910	chr13	98346754	98364042	Enc1
chr13	98000564	98011910	chr13	98369291	98374212	Enc1
chr13	99118982	99126910	chr13	95629831	95644155	Foxd1
chr13	102536594	102541201	chr13	103445382	103456762	Pik3r1
chr13	108677159	108683693	chr13	108459451	108466704	Zswim6
chr13	108677159	108683693	chr13	108738211	108748407	Zswim6
chr13	113263853	113265282	chr13	113134694	113147589	Il6st
chr13	115246491	115252812	chr13	114669022	114684177	Fst
chr14	8911518	8919379	chr14	8665007	8667535	Rpp14
chr14	8911518	8919379	chr14	8769793	8775172	Rpp14
chr14	8911518	8919379	chr14	8870523	8879748	Rpp14
chr14	8930155	8932075	chr14	8662045	8665006	Pxk
chr14	8930155	8932075	chr14	8766606	8769792	Pxk
chr14	8930155	8932075	chr14	8783301	8789225	Pxk
chr14	8930155	8932075	chr14	8870523	8879748	Pxk
chr14	8930155	8932075	chr14	8879749	8894453	Pxk
chr14	8930155	8932075	chr14	8894454	8898775	Pxk
chr14	9004352	9007573	chr14	8783301	8789225	Pdhb
chr14	9004352	9007573	chr14	8879749	8894453	Pdhb
chr14	9004352	9007573	chr14	8894454	8898775	Pdhb
chr14	9004352	9007573	chr14	9036583	9043677	Pdhb
chr14	9043678	9050072	chr14	8879749	8894453	Kctd6
chr14	9043678	9050072	chr14	8894454	8898775	Kctd6
chr14	20568552	20573123	chr14	20676618	20678826	Nid2
chr14	20568552	20573123	chr14	20804238	20806363	Nid2
chr14	20568552	20573123	chr14	20806364	20812856	Nid2
chr14	20568552	20573123	chr14	20866213	20869007	Nid2
chr14	20642112	20644070	chr14	20590357	20596780	2700060E02Rik
chr14	20642112	20644070	chr14	21038310	21041472	2700060E02Rik
chr14	20899556	20906059	chr14	20590357	20596780	1810063B07Rik
chr14	20899556	20906059	chr14	20676618	20678826	1810063B07Rik
chr14	20899556	20906059	chr14	20806364	20812856	1810063B07Rik
chr14	20899556	20906059	chr14	21033481	21036454	1810063B07Rik
chr14	20899556	20906059	chr14	21036455	21038309	1810063B07Rik
chr14	20899556	20906059	chr14	21038310	21041472	1810063B07Rik
chr14	20999826	21006480	chr14	20806364	20812856	Kcnk5
chr14	20999826	21006480	chr14	21033481	21036454	Kcnk5
chr14	20999826	21006480	chr14	21036455	21038309	Kcnk5
chr14	20999826	21006480	chr14	21038310	21041472	Kcnk5
chr14	21088054	21094954	chr14	20894292	20899555	Kcnk16
chr14	21088054	21094954	chr14	20973049	20976792	Kcnk16
chr14	21436718	21438501	chr14	21427702	21432561	Usp54
chr14	21521245	21527372	chr14	21614925	21619911	2310021P13Rik/Chchd1
chr14	21609268	21614924	chr14	21688296	21700120	Camk2g
chr14	21609268	21614924	chr14	21849141	21854941	Camk2g
chr14	21651692	21659155	chr14	21584812	21590508	Plau
chr14	22315078	22324215	chr14	22275711	22283049	Myst4
chr14	28239767	28247708	chr14	28157069	28163037	D14Abb1e
chr14	28239767	28247708	chr14	28163038	28169576	D14Abb1e
chr14	31283058	31293440	chr14	30823252	30833509	Dcp1a
chr14	31296215	31304902	chr14	31341712	31347286	Cacna1d
chr14	31352246	31364833	chr14	31341712	31347286	Tkt
chr14	31947223	31949792	chr14	32003736	32016522	Nt5dc2
chr14	32839737	32843558	chr14	32466254	32473573	Galntl2
chr14	35168572	35175519	chr14	35134915	35140028	Fam25c
chr14	35168572	35175519	chr14	35177273	35178707	Fam25c
chr14	35483964	35487849	chr14	35433776	35439463	Wapal
chr14	41702685	41706825	chr14	41767962	41771251	Sh2d4b
chr14	45837301	45840548	chr14	45453647	45458492	Gpr137c/Txndc16
chr14	45937625	45940888	chr14	46170997	46173587	Ero1l
chr14	47500422	47506012	chr14	47630996	47637558	Samd4
chr14	47987277	47987555	chr14	47972467	47985770	Lgals3
chr14	48086923	48094779	chr14	48156277	48157732	Fbxo34
chr14	51489625	51492554	chr14	51528862	51534272	Tep1
chr14	51511363	51513161	chr14	51528862	51534272	Klhl33
chr14	51616594	51627960	chr14	51528862	51534272	Rnase10
chr14	51666177	51673073	chr14	51528862	51534272	Rnase11
chr14	51673074	51679324	chr14	51528862	51534272	Rnase12
chr14	51690158	51698553	chr14	51528862	51534272	Olfr750
chr14	52508500	52514053	chr14	52517205	52523341	Slc39a2
chr14	52508500	52514053	chr14	52626181	52631077	Slc39a2
chr14	52602859	52607683	chr14	52558466	52562543	Arhgef40
chr14	52602859	52607683	chr14	52623003	52626180	Arhgef40
chr14	52631078	52641275	chr14	52679311	52681800	G630016D24Rik/Zfp219
chr14	52631078	52641275	chr14	52725783	52728775	G630016D24Rik/Zfp219
chr14	52723155	52724169	chr14	52517205	52523341	Hnrnpc
chr14	52723155	52724169	chr14	52626181	52631077	Hnrnpc
chr14	52723155	52724169	chr14	52679311	52681800	Hnrnpc
chr14	52723155	52724169	chr14	52725783	52728775	Hnrnpc
chr14	52849132	52858078	chr14	52517205	52523341	Chd8
chr14	52924392	52928155	chr14	52517205	52523341	Mettl3
chr14	52924392	52928155	chr14	52809708	52813420	Mettl3
chr14	55040604	55047477	chr14	55228372	55233716	Mrpl52
chr14	55076481	55085701	chr14	54841955	54848614	Lrp10
chr14	55135001	55139638	chr14	54677625	54680982	Prmt5
chr14	55135001	55139638	chr14	55174978	55190787	Prmt5
chr14	55135001	55139638	chr14	55202509	55215337	Prmt5
chr14	55247559	55252423	chr14	54841955	54848614	CT009512.1
chr14	55329913	55333399	chr14	55703167	55706418	Cebpe
chr14	55628455	55640620	chr14	55696844	55701071	Ngdn
chr14	55628455	55640620	chr14	55703167	55706418	Ngdn
chr14	55712193	55715471	chr14	55703167	55706418	Thtpa
chr14	56097378	56105096	chr14	55696844	55701071	Dhrs4
chr14	56156581	56160222	chr14	55696844	55701071	Pck2
chr14	56171643	56181262	chr14	55696844	55701071	A730061H03Rik/Dcaf11
chr14	56171643	56181262	chr14	55703167	55706418	A730061H03Rik/Dcaf11
chr14	56193774	56205391	chr14	55703167	55706418	Fam158a/Fitm1/Psme1
chr14	56232215	56242211	chr14	56458900	56466065	Rec8
chr14	56268898	56274787	chr14	56342202	56351915	Tssk4
chr14	56268898	56274787	chr14	56485948	56491933	Tssk4
chr14	56402637	56409036	chr14	56458900	56466065	Adcy4/Ripk3
chr14	58314036	58325340	chr14	58463927	58469015	Lats2
chr14	58508666	58515590	chr14	58526898	58529006	Zdhhc20
chr14	60869463	60872045	chr14	61350691	61356662	Nupl1
chr14	65267047	65272425	chr14	65258852	65263613	Kif13b
chr14	65878667	65883432	chr14	65785511	65790959	Fzd3
chr14	65975190	65978513	chr14	65948922	65951114	Zfp395
chr14	70499657	70501096	chr14	70310297	70317070	Bin3
chr14	70552654	70554251	chr14	70585296	70596567	2610301G19Rik
chr14	70576255	70580353	chr14	70568329	70575671	Pdlim2
chr14	70604013	70609642	chr14	70261438	70272919	Sorbs3
chr14	70604013	70609642	chr14	71027503	71032981	Sorbs3
chr14	70745873	70753086	chr14	70568329	70575671	Slc39a14
chr14	70951730	70957298	chr14	70568329	70575671	Hr
chr14	70951730	70957298	chr14	71027503	71032981	Hr
chr14	70997480	71001391	chr14	71027503	71032981	Fam160b2
chr14	76241449	76248878	chr14	76223692	76236553	Tpt1
chr14	76353796	76358571	chr14	76294651	76299478	Kctd4
chr14	76811063	76823642	chr14	76640563	76645393	Tsc22d1
chr14	76811063	76823642	chr14	76662153	76669786	Tsc22d1
chr14	76955541	76970295	chr14	76981858	76986427	Serp2
chr14	76955541	76970295	chr14	77012375	77017541	Serp2
chr14	78707121	78711364	chr14	77389193	77391275	Tnfsf11
chr14	79248619	79250939	chr14	79170401	79173656	1300010F03Rik
chr14	99497552	99503474	chr14	99734793	99739532	Dis3/Pibf1
chr14	103468977	103474055	chr14	103476288	103479331	Cln5
chr14	105895318	105901179	chr14	106314631	106325470	4930449E01Rik
chr14	121774643	121781985	chr14	121767561	121771119	Stk24
chr14	122845399	122854852	chr14	122656207	122657819	Gm5089
chr14	122872564	122876900	chr14	122656207	122657819	Zic2
chr14	122872564	122876900	chr14	122658064	122666740	Zic2
chr14	122872564	122876900	chr14	122667130	122671353	Zic2
chr14	122872564	122876900	chr14	122738771	122752355	Zic2
chr14	122872564	122876900	chr14	122812209	122817826	Zic2
chr14	122872564	122876900	chr14	122833353	122835056	Zic2
chr15	7078535	7090209	chr15	6852256	6854312	Lifr
chr15	12250031	12253773	chr15	12127666	12134458	Golph3
chr15	12666913	12670936	chr15	12205269	12206951	Pdzd2
chr15	25550960	25555405	chr15	25688596	25691322	Myo10
chr15	25550960	25555405	chr15	25699391	25709669	Myo10
chr15	27559253	27561123	chr15	27548629	27551683	Fam105b
chr15	27953613	27958152	chr15	28000125	28001663	Trio
chr15	34011832	34013148	chr15	33969473	33978073	Mtdh
chr15	34011832	34013148	chr15	33983782	33988987	Mtdh
chr15	36537255	36542679	chr15	36643544	36646396	Pabpc1
chr15	37722045	37724269	chr15	37505272	37513613	Ncald
chr15	37886689	37892275	chr15	37998617	38001283	Rrm2b
chr15	37886689	37892275	chr15	38001284	38007054	Rrm2b
chr15	38007055	38011669	chr15	38226003	38230316	Ubr5
chr15	38007055	38011669	chr15	38318465	38322784	Ubr5
chr15	38587151	38592425	chr15	38226003	38230316	Atp6v1c1
chr15	54902531	54912080	chr15	55119562	55122648	Taf2
chr15	57522410	57528817	chr15	57668796	57678401	Zhx2
chr15	57721286	57725393	chr15	57587757	57592716	Derl1
chr15	57858924	57866465	chr15	57844919	57854795	9130401M01Rik
chr15	57971742	57980088	chr15	58748056	58754407	Wdyhv1
chr15	58195576	58207159	chr15	58024699	58028539	Anxa13
chr15	58912538	58918185	chr15	59164679	59171073	Mtss1
chr15	59478434	59487507	chr15	59164679	59171073	Trib1
chr15	63891039	63892872	chr15	63828336	63835715	Fam49b
chr15	74544930	74545339	chr15	74414107	74424496	Psca
chr15	75576260	75591869	chr15	75676559	75684652	Mafa
chr15	75667877	75676558	chr15	75713066	75721470	Zc3h3
chr15	75841837	75846111	chr15	75774302	75781033	Fam83h
chr15	75918149	75930141	chr15	75774302	75781033	Nrbp2
chr15	76877173	76883300	chr15	76908169	76916757	Apol6/Mb
chr15	77134298	77138620	chr15	76908169	76916757	Rbfox2
chr15	77134298	77138620	chr15	76981291	76989940	Rbfox2
chr15	77134298	77138620	chr15	77121198	77124646	Rbfox2
chr15	77134298	77138620	chr15	77187712	77191875	Rbfox2
chr15	77580431	77586434	chr15	77708113	77712175	Apol8
chr15	77998608	78011786	chr15	77829008	77835307	Ift27
chr15	79220611	79237320	chr15	79310505	79312408	Tmem184b
chr15	81295940	81297423	chr15	81474845	81492530	Rbx1
chr15	81571267	81579099	chr15	81782455	81787404	Zc3h7b
chr15	81671134	81678025	chr15	81199094	81209624	Gm8444
chr15	81671134	81678025	chr15	81782455	81787404	Gm8444
chr15	81686955	81694787	chr15	81782455	81787404	Tob2
chr15	81702322	81703195	chr15	81797265	81800409	Aco2/Phf5a
chr15	81746952	81757074	chr15	81782455	81787404	Polr3h
chr15	81790065	81791997	chr15	81797265	81800409	Pmm1
chr15	81807791	81812972	chr15	81782455	81787404	1700029P11Rik
chr15	81817466	81818816	chr15	81792198	81797264	Xrcc6
chr15	81817466	81818816	chr15	82015697	82023430	Xrcc6
chr15	81873890	81882085	chr15	82015697	82023430	Nhp2l1
chr15	82120481	82134179	chr15	83005467	83009169	Wbp2nl
chr15	82622928	82626178	chr15	82839280	82843022	Cyp2d26
chr15	82918517	82921510	chr15	82727691	82732306	Serhl
chr15	83175123	83186679	chr15	83297307	83303893	Arfgap3
chr15	88563144	88568773	chr15	88542627	88548871	Brd1
chr15	88649186	88651197	chr15	88711722	88728996	Alg12/Creld2
chr15	88649186	88651197	chr15	88992112	89008168	Alg12/Creld2
chr15	88649186	88651197	chr15	89035456	89044324	Alg12/Creld2
chr15	88691478	88696255	chr15	88992112	89008168	Pim3
chr15	88887826	88902944	chr15	88679569	88685119	Panx2
chr15	88887826	88902944	chr15	88702383	88711721	Panx2
chr15	88887826	88902944	chr15	88711722	88728996	Panx2
chr15	88887826	88902944	chr15	88992112	89008168	Panx2
chr15	88887826	88902944	chr15	89035456	89044324	Panx2
chr15	88952436	88957384	chr15	88702383	88711721	Hdac10/Tubgcp6
chr15	88952436	88957384	chr15	89035456	89044324	Hdac10/Tubgcp6
chr15	88957803	88960261	chr15	89035456	89044324	Hdac10
chr15	88961332	88984279	chr15	88702383	88711721	Mapk11/Mapk12
chr15	89010695	89014497	chr15	88702383	88711721	Plxnb2
chr15	89010695	89014497	chr15	88711722	88728996	Plxnb2
chr15	89010695	89014497	chr15	89035456	89044324	Plxnb2
chr15	89141240	89145869	chr15	88992112	89008168	Sbf1
chr15	89164214	89165933	chr15	88992112	89008168	Miox
chr15	89169981	89189343	chr15	89035456	89044324	Lmf2/Ncaph2
chr15	89202854	89207889	chr15	88992112	89008168	Sco2/Tymp
chr15	89239342	89242986	chr15	89035456	89044324	Syce3
chr15	96468595	96473993	chr15	96314320	96321715	Slc38a1
chr15	97075526	97080195	chr15	97423239	97429950	Amigo2/Fam113b
chr15	97920279	97925528	chr15	97983518	97986983	Pfkm/Senp1
chr15	98606642	98611550	chr15	98414622	98416157	Wnt10b
chr15	98606642	98611550	chr15	99096263	99113327	Wnt10b
chr15	98615317	98621983	chr15	98449815	98454325	Wnt1
chr15	98615317	98621983	chr15	98821520	98825055	Wnt1
chr15	98625097	98638587	chr15	98502226	98504534	Ddn
chr15	98659763	98663288	chr15	98449815	98454325	Prkag1
chr15	98659763	98663288	chr15	98821520	98825055	Prkag1
chr15	98700209	98703586	chr15	98651589	98656980	Mll2
chr15	98700209	98703586	chr15	98800444	98808510	Mll2
chr15	98700209	98703586	chr15	98817304	98820563	Mll2
chr15	98745847	98752732	chr15	98651589	98656980	Lmbr1l
chr15	98919507	98928736	chr15	98651589	98656980	Dnajc22
chr15	98919507	98928736	chr15	98965178	98971614	Dnajc22
chr15	99199851	99207706	chr15	98965178	98971614	Fmnl3
chr15	99199851	99207706	chr15	99096263	99113327	Fmnl3
chr15	99300151	99306127	chr15	99251199	99253037	Bcdin3d
chr15	99550973	99558548	chr15	99247715	99251198	2310016M24Rik
chr15	100458032	100468304	chr15	100301977	100305279	Smagp
chr15	101054287	101063410	chr15	101905011	101910601	Grasp
chr15	101122523	101124412	chr15	101074791	101085260	6030408B16Rik
chr15	101122523	101124412	chr15	101905011	101910601	6030408B16Rik
chr15	101300838	101306409	chr15	101164833	101170740	Krt86
chr15	101319580	101322128	chr15	101144504	101155480	5430421N21Rik
chr15	101592158	101595007	chr15	101205247	101208482	Krt74
chr15	101592158	101595007	chr15	101802229	101813569	Krt74
chr15	101980429	101983658	chr15	102068615	102080770	Soat2
chr15	102053943	102066861	chr15	102068615	102080770	Itgb7
chr15	102086019	102093134	chr15	102042885	102046070	Rarg
chr15	102086019	102093134	chr15	102068615	102080770	Rarg
chr15	102103281	102112673	chr15	101933878	101938454	Mfsd5
chr15	102103281	102112673	chr15	101992770	102004625	Mfsd5
chr15	102103281	102112673	chr15	102005204	102007407	Mfsd5
chr15	102103281	102112673	chr15	102007408	102010000	Mfsd5
chr15	102125460	102130145	chr15	102007408	102010000	Espl1
chr15	102125460	102130145	chr15	102042885	102046070	Espl1
chr15	102125460	102130145	chr15	102068615	102080770	Espl1
chr15	102156467	102159559	chr15	102068615	102080770	Pfdn5
chr15	102159560	102176758	chr15	102007408	102010000	Myg1
chr15	102159560	102176758	chr15	102042885	102046070	Myg1
chr15	102177431	102188211	chr15	102005204	102007407	Aaas
chr15	102177431	102188211	chr15	102042885	102046070	Aaas
chr15	102177431	102188211	chr15	102068615	102080770	Aaas
chr15	102192957	102198573	chr15	102068615	102080770	Sp7
chr15	102213392	102232922	chr15	102007408	102010000	Gm17671
chr15	102236303	102248934	chr15	102068615	102080770	Sp1
chr15	102333819	102334758	chr15	102007408	102010000	Gm10337
chr15	102749793	102753286	chr15	102996139	103001323	Gm17649/Hoxc13
chr15	102782463	102785402	chr15	102991246	102995823	Hoxc11
chr15	102803233	102811254	chr15	102572331	102582908	Hoxc9
chr15	102843784	102847039	chr15	103194800	103196429	Hoxc5
chr15	103367606	103369551	chr15	103353901	103367577	Ppp1r1a
chr16	4033230	4044447	chr16	4655330	4659379	Dnase1
chr16	4078226	4081586	chr16	4597124	4605549	Trap1
chr16	4557711	4566789	chr16	4597124	4605549	Tfap4
chr16	4557711	4566789	chr16	4877468	4880017	Tfap4
chr16	4593139	4597123	chr16	4546963	4557710	Glis2
chr16	4788759	4794096	chr16	4877468	4880017	5730403B10Rik
chr16	8735832	8743488	chr16	8719444	8725439	Usp7
chr16	8790878	8795476	chr16	8726768	8732482	Usp7
chr16	8790878	8795476	chr16	8772023	8774964	Usp7
chr16	13666002	13678713	chr16	13783553	13788034	3110001I22Rik/Bfar/Parn
chr16	13727767	13734581	chr16	13716138	13727498	Pla2g10
chr16	13780677	13782842	chr16	13716138	13727498	Rrn3
chr16	13780677	13782842	chr16	13783553	13788034	Rrn3
chr16	14704030	14706319	chr16	15100459	15106451	Snai2
chr16	16145189	16149812	chr16	15885165	15889379	2310008H04Rik
chr16	16893994	16908145	chr16	16877971	16884438	Ppm1f
chr16	17199944	17206345	chr16	17249144	17253834	Ube2l3
chr16	17206410	17210064	chr16	17212409	17221259	Rimbp3
chr16	17206410	17210064	chr16	17244762	17249143	Rimbp3
chr16	17232728	17233670	chr16	17212409	17221259	Hic2
chr16	17232728	17233670	chr16	17244762	17249143	Hic2
chr16	17273349	17282117	chr16	17212409	17221259	Pi4ka/Tmem191c
chr16	17559299	17565123	chr16	17725494	17733364	4930451C15Rik/P2rx6
chr16	17574411	17578649	chr16	17554896	17558880	Slc7a4
chr16	17902152	17915933	chr16	18025637	18033451	Dgcr14/Gsc2
chr16	18280122	18285723	chr16	18271319	18275612	Dgcr8
chr16	18585200	18588626	chr16	18603369	18606861	Tbx1
chr16	18585200	18588626	chr16	18735277	18739259	Tbx1
chr16	18620344	18625947	chr16	18735277	18739259	Gp1bb
chr16	18627299	18631398	chr16	18473797	18479632	2020-09-05
chr16	18627299	18631398	chr16	18735277	18739259	2020-09-05
chr16	20535171	20541732	chr16	20697785	20702036	Ap2m1
chr16	20542994	20549516	chr16	20697785	20702036	Abcf3
chr16	20613912	20626950	chr16	20508242	20512725	Camk2n2
chr16	20613912	20626950	chr16	20697785	20702036	Camk2n2
chr16	20677047	20679219	chr16	20697785	20702036	Eif4g1
chr16	20680556	20685506	chr16	20508242	20512725	Eif4g1
chr16	20727764	20735674	chr16	20697785	20702036	Chrd/Thpo
chr16	21202908	21212434	chr16	21375901	21383366	Ephb3
chr16	22433037	22440024	chr16	22407425	22412778	Etv5
chr16	23108031	23109738	chr16	22407425	22412778	Eif4a2
chr16	23890177	23891667	chr16	23451949	23456926	Sst
chr16	24392723	24395006	chr16	23977279	23981174	Lpp
chr16	29960152	29962798	chr16	30034193	30041654	Gm1968
chr16	29960152	29962798	chr16	30068917	30076302	Gm1968
chr16	29960152	29962798	chr16	30188782	30194624	Gm1968
chr16	29960152	29962798	chr16	30206952	30212567	Gm1968
chr16	29960152	29962798	chr16	30212568	30215337	Gm1968
chr16	30274969	30288627	chr16	30515391	30519120	Lrrc15
chr16	30587019	30593634	chr16	30936517	30945138	Lsg1
chr16	31200510	31202655	chr16	31286507	31290986	Acap2
chr16	32277352	32278465	chr16	32113823	32118566	Rnf168
chr16	32601382	32609039	chr16	32500974	32513005	Tfrc
chr16	32601382	32609039	chr16	32514379	32516377	Tfrc
chr16	32601382	32609039	chr16	32516378	32518736	Tfrc
chr16	32657345	32676191	chr16	32500974	32513005	Tnk2
chr16	32876011	32879990	chr16	32810227	32817893	1700021K19Rik/Fyttd1
chr16	35489767	35494609	chr16	35146012	35150201	Pdia5
chr16	35540531	35546850	chr16	35146012	35150201	Sema5b
chr16	35974161	35986740	chr16	35969573	35973177	Kpna1
chr16	37649821	37655000	chr16	37682809	37686785	Ndufb4
chr16	38343708	38349611	chr16	38408047	38416145	Cox17
chr16	38361205	38362563	chr16	38408047	38416145	Popdc2
chr16	38439265	38450806	chr16	38355015	38361204	Gm17497
chr16	38450807	38453701	chr16	38465624	38480024	Adprh
chr16	43618241	43628565	chr16	43800588	43804081	Zbtb20
chr16	48282267	48284971	chr16	48304259	48310169	Dppa4
chr16	50428695	50433628	chr16	50459429	50462339	Bbx
chr16	64848119	64857028	chr16	64871480	64879940	Cggbp1
chr16	87437033	87442086	chr16	87710540	87713386	Rwdd2b
chr16	90214056	90226089	chr16	89855716	89861760	Sod1
chr16	90214056	90226089	chr16	89937971	89945647	Sod1
chr16	90282455	90288953	chr16	90520934	90524476	Scaf4
chr16	90385887	90389256	chr16	90520934	90524476	Hunk
chr16	90550003	90562347	chr16	90546036	90548894	1110008E08Rik
chr16	91267099	91274336	chr16	91211052	91223415	Olig1
chr16	91930606	91937215	chr16	91695252	91697295	Atp5o
chr16	91930606	91937215	chr16	91718861	91727005	Atp5o
chr16	92286510	92293014	chr16	92097764	92105647	Kcne2
chr16	92824141	92826876	chr16	92946326	92956454	Runx1
chr16	94007832	94009759	chr16	93917108	93920763	Cldn14
chr16	94007832	94009759	chr16	93942499	93958144	Cldn14
chr16	94533604	94536116	chr16	93901861	93917107	Hlcs
chr16	94590239	94593360	chr16	93917108	93920763	Pigp/Ttc3
chr16	96205055	96216913	chr16	95844657	95849858	Psmg1
chr16	97983425	97992195	chr16	97999061	98000145	Ripk4
chr17	5491192	5498421	chr17	5975570	5984380	Zdhhc14
chr17	8019387	8024165	chr17	7716097	7726630	Fndc1
chr17	8019387	8024165	chr17	7726631	7732579	Fndc1
chr17	10509475	10515182	chr17	10098243	10103548	Qk
chr17	12306871	12312884	chr17	12237264	12241489	Agpat4
chr17	14828271	14832058	chr17	14307926	14315878	Thbs2
chr17	15513815	15518130	chr17	15384080	15390947	Dll1
chr17	15513815	15518130	chr17	15390948	15401345	Dll1
chr17	15663509	15668720	chr17	15885265	15888298	Pdcd2
chr17	17761416	17762810	chr17	17647251	17655204	Lnpep
chr17	17761416	17762810	chr17	17872514	17879055	Lnpep
chr17	23686493	23691978	chr17	23763183	23772181	Gm5146
chr17	23686493	23691978	chr17	23817380	23819939	Gm5146
chr17	23726338	23737658	chr17	23676561	23678390	Zfp13
chr17	23726338	23737658	chr17	23678391	23681492	Zfp13
chr17	23726338	23737658	chr17	23681853	23686492	Zfp13
chr17	23726338	23737658	chr17	23716410	23725802	Zfp13
chr17	23726338	23737658	chr17	23763183	23772181	Zfp13
chr17	23726338	23737658	chr17	23817380	23819939	Zfp13
chr17	23726338	23737658	chr17	23834118	23837551	Zfp13
chr17	23737659	23747300	chr17	23678391	23681492	Zscan10
chr17	23737659	23747300	chr17	23681853	23686492	Zscan10
chr17	23737659	23747300	chr17	23763183	23772181	Zscan10
chr17	23797446	23798768	chr17	23678391	23681492	Ccdc64b
chr17	23797446	23798768	chr17	23681853	23686492	Ccdc64b
chr17	23797446	23798768	chr17	23716410	23725802	Ccdc64b
chr17	23797446	23798768	chr17	23763183	23772181	Ccdc64b
chr17	23797446	23798768	chr17	23817380	23819939	Ccdc64b
chr17	23797446	23798768	chr17	23834118	23837551	Ccdc64b
chr17	23809765	23813310	chr17	23676561	23678390	Hcfc1r1/Thoc6
chr17	23809765	23813310	chr17	23681853	23686492	Hcfc1r1/Thoc6
chr17	23809765	23813310	chr17	23716410	23725802	Hcfc1r1/Thoc6
chr17	23809765	23813310	chr17	23763183	23772181	Hcfc1r1/Thoc6
chr17	23809765	23813310	chr17	23817380	23819939	Hcfc1r1/Thoc6
chr17	23813615	23817379	chr17	23678391	23681492	Cldn6/Tnfrsf12a
chr17	23813615	23817379	chr17	23681853	23686492	Cldn6/Tnfrsf12a
chr17	23813615	23817379	chr17	23716410	23725802	Cldn6/Tnfrsf12a
chr17	23813615	23817379	chr17	23763183	23772181	Cldn6/Tnfrsf12a
chr17	23860237	23867833	chr17	23716410	23725802	Pkmyt1
chr17	23860237	23867833	chr17	23763183	23772181	Pkmyt1
chr17	23876680	23881078	chr17	23763183	23772181	Paqr4
chr17	23881079	23884879	chr17	23716410	23725802	Kremen2
chr17	23881079	23884879	chr17	23763183	23772181	Kremen2
chr17	23881079	23884879	chr17	23817380	23819939	Kremen2
chr17	23902414	23911624	chr17	23716410	23725802	Flywch1
chr17	23918414	23930235	chr17	23681853	23686492	Flywch2
chr17	23918414	23930235	chr17	23763183	23772181	Flywch2
chr17	23947746	23972384	chr17	23763183	23772181	Tceb2
chr17	24300655	24304235	chr17	24338794	24340608	Amdhd2/Atp6v0c
chr17	24650150	24658034	chr17	24617310	24620250	Traf7
chr17	24767865	24771590	chr17	24725930	24730199	Nthl1/Tsc2
chr17	24767865	24771590	chr17	24741538	24744965	Nthl1/Tsc2
chr17	24767865	24771590	chr17	24744966	24755772	Nthl1/Tsc2
chr17	24839804	24844871	chr17	24725930	24730199	Tbl3
chr17	24839804	24844871	chr17	24737774	24741537	Tbl3
chr17	25603708	25613319	chr17	25798447	25802095	Tekt4
chr17	26693006	26698997	chr17	26639361	26642106	Ergic1
chr17	28214970	28218918	chr17	28363441	28369408	Tcp11
chr17	28708598	28730675	chr17	28363441	28369408	Lhfpl5/Srpk1
chr17	29077061	29079885	chr1	121985607	121993480	Pxt1
chr17	29372384	29375657	chr17	29193964	29195465	Cpne5
chr17	29372384	29375657	chr17	29321635	29325035	Cpne5
chr17	29395550	29401462	chr17	29199297	29202699	Ppil1
chr17	29395550	29401462	chr17	29202700	29205813	Ppil1
chr17	29395550	29401462	chr17	29321635	29325035	Ppil1
chr17	29395550	29401462	chr17	29520965	29526705	Ppil1
chr17	29484006	29498872	chr17	29321635	29325035	Fgd2/Mtch1
chr17	29484006	29498872	chr17	29667439	29671128	Fgd2/Mtch1
chr17	29654506	29660203	chr17	29290672	29306816	Gm17657
chr17	29654506	29660203	chr17	29321635	29325035	Gm17657
chr17	29654506	29660203	chr17	29415353	29425981	Gm17657
chr17	33204965	33205720	chr17	33199995	33202831	4921501E09Rik
chr17	33774806	33778606	chr17	33732008	33742980	Pram1
chr17	33823766	33824633	chr17	33931007	33943758	Hnrnpm
chr17	34041018	34047619	chr17	33952589	33957240	Daxx
chr17	34041018	34047619	chr17	34058487	34062817	Daxx
chr17	34041018	34047619	chr17	34253136	34254544	Daxx
chr17	34050465	34058486	chr17	33952589	33957240	Daxx/Tapbp/Zbtb22
chr17	34087203	34088679	chr17	33952589	33957240	B3galt4
chr17	34088680	34094780	chr17	33952589	33957240	Rps18/Vps52
chr17	34727296	34729839	chr17	34262391	34271057	Pbx2
chr17	34782474	34793701	chr17	34262391	34271057	Atf6b
chr17	35297298	35300039	chr17	35039453	35040445	Prrc2a
chr17	35297298	35300039	chr17	35169173	35174418	Prrc2a
chr17	35641097	35643149	chr17	36004125	36011814	Pou5f1
chr17	35652108	35659415	chr17	35627527	35633982	Cchcr1/Tcf19
chr17	35652108	35659415	chr17	35822273	35832605	Cchcr1/Tcf19
chr17	35669781	35671793	chr17	35627527	35633982	Psors1c2
chr17	35669781	35671793	chr17	35674742	35683173	Psors1c2
chr17	35780318	35782935	chr17	35770146	35774049	Dpcr1
chr17	35801534	35814622	chr17	35770146	35774049	Gtf2h4/Vars2
chr17	35801534	35814622	chr17	36004125	36011814	Gtf2h4/Vars2
chr17	35841549	35847932	chr17	36004125	36011814	Ddr1
chr17	35955763	35959221	chr17	35856077	35860735	Ier3
chr17	35959222	35968926	chr17	35814623	35822272	Flot1
chr17	35968927	35976576	chr17	35627527	35633982	Tubb5
chr17	35968927	35976576	chr17	35814623	35822272	Tubb5
chr17	35968927	35976576	chr17	35822273	35832605	Tubb5
chr17	35968927	35976576	chr17	36056242	36061212	Tubb5
chr17	35977603	35988578	chr17	36004125	36011814	Mdc1
chr17	35996804	36004124	chr17	35822273	35832605	Nrm/Ppp1r18
chr17	36033190	36034671	chr17	36004125	36011814	2310061I04Rik
chr17	36095624	36099526	chr17	35822273	35832605	Abcf1
chr17	36095624	36099526	chr17	36004125	36011814	Abcf1
chr17	36095624	36099526	chr17	36064607	36079913	Abcf1
chr17	36095624	36099526	chr17	45588571	45595339	Abcf1
chr17	36116378	36117782	chr17	35822273	35832605	Gnl1/Prr3
chr17	36970150	36975058	chr17	37207730	37211917	Trim26
chr17	36997812	37018285	chr17	37207730	37211917	Trim10/Trim15
chr17	37025784	37029998	chr17	37207730	37211917	Trim40
chr17	37079474	37088897	chr17	37207730	37211917	Ppp1r11/Rnf39
chr17	37079474	37088897	chr17	37211918	37217239	Ppp1r11/Rnf39
chr17	37090957	37109556	chr17	37207730	37211917	Znrd1/Znrd1as
chr17	37090957	37109556	chr17	37211918	37217239	Znrd1/Znrd1as
chr17	37121420	37135312	chr17	37207730	37211917	H2
chr17	37135313	37141339	chr17	37207730	37211917	Zfp57
chr17	37181734	37186289	chr17	37207730	37211917	Gabbr1
chr17	37181734	37186289	chr17	37211918	37217239	Gabbr1
chr17	37181734	37186289	chr17	37218919	37220271	Gabbr1
chr17	37331229	37336422	chr17	37207730	37211917	Olfr94
chr17	45595340	45606335	chr17	45711570	45718774	Gm9104/Spats1
chr17	45611288	45612385	chr17	45767039	45774170	Spats1
chr17	45641280	45644345	chr17	45618084	45632545	Aars2
chr17	45655972	45661453	chr17	45588571	45595339	Tcte1
chr17	45655972	45661453	chr17	45618084	45632545	Tcte1
chr17	45673142	45685674	chr17	45612386	45614870	Gm17441
chr17	45685675	45699402	chr17	45588571	45595339	Nfkbie/Tmem151b
chr17	45685675	45699402	chr17	45612386	45614870	Nfkbie/Tmem151b
chr17	45685675	45699402	chr17	45618084	45632545	Nfkbie/Tmem151b
chr17	45685675	45699402	chr17	45767039	45774170	Nfkbie/Tmem151b
chr17	45700213	45703114	chr17	45588571	45595339	Slc35b2
chr17	45700213	45703114	chr17	45612386	45614870	Slc35b2
chr17	45700213	45703114	chr17	45618084	45632545	Slc35b2
chr17	45700213	45703114	chr17	45638961	45640469	Slc35b2
chr17	45700213	45703114	chr17	45711570	45718774	Slc35b2
chr17	45700213	45703114	chr17	45718775	45720508	Slc35b2
chr17	45721315	45726554	chr17	45618084	45632545	Slc29a1
chr17	45729471	45737963	chr17	45767039	45774170	Slc29a1
chr17	45737964	45740490	chr17	45588571	45595339	Gm7325
chr17	45737964	45740490	chr17	45618084	45632545	Gm7325
chr17	45791687	45796582	chr17	45588571	45595339	Capn11
chr17	45791687	45796582	chr17	45767039	45774170	Capn11
chr17	45791687	45796582	chr17	46211662	46220829	Capn11
chr17	46384398	46396892	chr17	45764001	45767038	Gm88/Polr1c/Yipf3
chr17	46384398	46396892	chr17	45853852	45861613	Gm88/Polr1c/Yipf3
chr17	46384398	46396892	chr17	46589644	46600949	Gm88/Polr1c/Yipf3
chr17	46432537	46436245	chr17	46589644	46600949	Dlk2
chr17	46520159	46521626	chr17	46589644	46600949	Zfp318
chr17	46625461	46643483	chr17	46401668	46403704	BC048355
chr17	46680426	46687100	chr17	45871475	45880239	Cul9
chr17	46680426	46687100	chr17	46403705	46411992	Cul9
chr17	46916728	46926506	chr17	47010462	47014800	Rpl7l1
chr17	46963592	46972432	chr17	46933429	46938403	BC032203
chr17	46963592	46972432	chr17	46975634	46977952	BC032203
chr17	47522210	47527156	chr17	47618347	47622313	Guca1b
chr17	47527157	47538569	chr17	48051793	48059131	Guca1a
chr17	47637229	47639404	chr17	48051793	48059131	Taf8
chr17	47640947	47647590	chr17	48051793	48059131	Ccnd3
chr17	47745087	47749448	chr17	47618347	47622313	Bysl/Gm20517/Med20
chr17	47745087	47749448	chr17	47733579	47736129	Bysl/Gm20517/Med20
chr17	47745087	47749448	chr17	48014357	48024158	Bysl/Gm20517/Med20
chr17	47765770	47770001	chr17	47844524	47850703	Usp49
chr17	47765770	47770001	chr17	48051793	48059131	Usp49
chr17	47822288	47827544	chr17	48051793	48059131	Frs3/Tomm6
chr17	47829482	47833638	chr17	47844524	47850703	Frs3/Prickle4
chr17	47829482	47833638	chr17	48010387	48014356	Frs3/Prickle4
chr17	47829482	47833638	chr17	48051793	48059131	Frs3/Prickle4
chr17	47829482	47833638	chr17	48125474	48133873	Frs3/Prickle4
chr17	47833639	47844523	chr17	48051793	48059131	Frs3
chr17	47863431	47885493	chr17	48051793	48059131	Pgc/Tfeb
chr17	47967399	47973022	chr17	48046020	48048569	Mdfi
chr17	47967399	47973022	chr17	48051793	48059131	Mdfi
chr17	47967399	47973022	chr17	48067434	48075254	Mdfi
chr17	47967399	47973022	chr17	48125474	48133873	Mdfi
chr17	47967399	47973022	chr17	48164380	48172619	Mdfi
chr17	48059337	48065113	chr17	47844524	47850703	Foxp4
chr17	48059337	48065113	chr17	48001040	48010386	Foxp4
chr17	48059337	48065113	chr17	48051793	48059131	Foxp4
chr17	48209898	48227283	chr17	48051793	48059131	1700067P10Rik
chr17	48402436	48405683	chr17	48051793	48059131	Treml4
chr17	48539863	48551300	chr17	48051793	48059131	AI314976/Nfya
chr17	56215158	56219916	chr17	56422617	56428568	Hdgfrp2
chr17	56215158	56219916	chr17	56801758	56808099	Hdgfrp2
chr17	56240589	56250903	chr17	56422617	56428568	Plin4
chr17	56255091	56260895	chr17	56400966	56411391	Plin5
chr17	56255091	56260895	chr17	56801758	56808099	Plin5
chr17	56260896	56265557	chr17	56400966	56411391	Lrg1
chr17	56260896	56265557	chr17	56422617	56428568	Lrg1
chr17	56260896	56265557	chr17	56865662	56873772	Lrg1
chr17	56278578	56281626	chr17	56400966	56411391	Sema6b
chr17	56278578	56281626	chr17	56417923	56421306	Sema6b
chr17	56278578	56281626	chr17	56865662	56873772	Sema6b
chr17	56299913	56302347	chr17	56219917	56224730	Tnfaip8l1
chr17	56299913	56302347	chr17	56422617	56428568	Tnfaip8l1
chr17	56357704	56360282	chr17	56422617	56428568	Dpp9
chr17	56411392	56416905	chr17	56397183	56400965	Ticam1
chr17	56411392	56416905	chr17	56865662	56873772	Ticam1
chr17	56641894	56658385	chr17	56422617	56428568	Znrf4
chr17	56641894	56658385	chr17	56865662	56873772	Znrf4
chr17	56723207	56732294	chr17	56400966	56411391	Safb/Safb2
chr17	56723207	56732294	chr17	56422617	56428568	Safb/Safb2
chr17	56723207	56732294	chr17	56801758	56808099	Safb/Safb2
chr17	56723207	56732294	chr17	56844147	56849141	Safb/Safb2
chr17	56723207	56732294	chr17	56849657	56852393	Safb/Safb2
chr17	56723207	56732294	chr17	56865662	56873772	Safb/Safb2
chr17	56735607	56749511	chr17	56400966	56411391	2410015M20Rik
chr17	56735607	56749511	chr17	56422617	56428568	2410015M20Rik
chr17	56735607	56749511	chr17	56844147	56849141	2410015M20Rik
chr17	56735607	56749511	chr17	56849142	56849656	2410015M20Rik
chr17	56735607	56749511	chr17	56849657	56852393	2410015M20Rik
chr17	56735607	56749511	chr17	56865662	56873772	2410015M20Rik
chr17	56735607	56749511	chr17	56971305	56976893	2410015M20Rik
chr17	56749512	56756130	chr17	56844147	56849141	Rpl36
chr17	56749512	56756130	chr17	56849657	56852393	Rpl36
chr17	56749512	56756130	chr17	56865662	56873772	Rpl36
chr17	56759431	56766583	chr17	56400966	56411391	Lonp1
chr17	56759431	56766583	chr17	56422617	56428568	Lonp1
chr17	56759431	56766583	chr17	56844147	56849141	Lonp1
chr17	56808100	56816294	chr17	56493546	56501836	Ranbp3
chr17	56808100	56816294	chr17	56548891	56565557	Ranbp3
chr17	56854048	56865661	chr17	56422617	56428568	Ndufa11/Vmac
chr17	56893334	56904860	chr17	56844147	56849141	Dus3l/Nrtn
chr17	56893334	56904860	chr17	56849657	56852393	Dus3l/Nrtn
chr17	56893334	56904860	chr17	56865662	56873772	Dus3l/Nrtn
chr17	56893334	56904860	chr17	56980289	56985701	Dus3l/Nrtn
chr17	56893334	56904860	chr17	57022674	57025933	Dus3l/Nrtn
chr17	56960831	56971304	chr17	57022674	57025933	Rfx2
chr17	57013968	57017603	chr17	56971305	56976893	1700061G19Rik
chr17	57013968	57017603	chr17	56980289	56985701	1700061G19Rik
chr17	57071195	57075456	chr17	56865662	56873772	Mllt1
chr17	57121365	57125904	chr17	56865662	56873772	Acer1
chr17	57121365	57125904	chr17	56976894	56980288	Acer1
chr17	57121365	57125904	chr17	56980289	56985701	Acer1
chr17	57121365	57125904	chr17	56990161	57009961	Acer1
chr17	57121365	57125904	chr17	57022674	57025933	Acer1
chr17	57121365	57125904	chr17	57107108	57115897	Acer1
chr17	57125905	57147237	chr17	56865662	56873772	Alkbh7/Clpp/Pspn
chr17	57125905	57147237	chr17	56971305	56976893	Alkbh7/Clpp/Pspn
chr17	57365649	57367616	chr17	57235386	57240925	C3
chr17	65960683	65964260	chr17	66072352	66080441	Vapa
chr17	66120585	66125066	chr17	66072352	66080441	Rab31
chr17	66131430	66133697	chr17	66050195	66051280	Ppp4r1
chr17	66131430	66133697	chr17	66051281	66053100	Ppp4r1
chr17	66131430	66133697	chr17	66072352	66080441	Ppp4r1
chr17	66233833	66235791	chr17	66051281	66053100	Ralbp1
chr17	66233833	66235791	chr17	66834353	66839653	Ralbp1
chr17	66297592	66308523	chr17	66289348	66293608	Twsg1
chr17	66423275	66428500	chr17	66289348	66293608	Ankrd12
chr17	66423275	66428500	chr17	66834353	66839653	Ankrd12
chr17	66450435	66452334	chr17	66805428	66812311	Ndufv2
chr17	66450435	66452334	chr17	66828418	66834218	Ndufv2
chr17	66450435	66452334	chr17	66834353	66839653	Ndufv2
chr17	66457178	66463109	chr17	66834353	66839653	ORF19
chr17	66472084	66474674	chr17	66793902	66796247	Ddx11
chr17	66472084	66474674	chr17	66828418	66834218	Ddx11
chr17	66796248	66802552	chr17	66828418	66834218	1110012J17Rik
chr17	66796248	66802552	chr17	66834353	66839653	1110012J17Rik
chr17	69505561	69510227	chr17	69625946	69628476	Epb4.1l3
chr17	71201981	71218506	chr17	71242516	71246165	Tgif1
chr17	71201981	71218506	chr17	71246943	71255198	Tgif1
chr17	71338370	71344639	chr17	71073442	71081232	Myl12b
chr17	71359898	71373154	chr17	71081233	71088698	Myom1
chr17	80012122	80015243	chr17	80220564	80224648	Fam82a1
chr17	80108262	80115125	chr17	80348030	80352056	Cyp1b1
chr17	80878580	80880320	chr17	80893636	80897274	Sos1
chr17	80878580	80880320	chr17	80897275	80900108	Sos1
chr17	83612639	83622600	chr17	84151551	84154439	Pkdcc
chr17	84028500	84032806	chr17	83674452	83679788	Kcng3
chr17	84028500	84032806	chr17	84130517	84132888	Kcng3
chr17	84028500	84032806	chr17	84144507	84151243	Kcng3
chr17	84028500	84032806	chr17	84151551	84154439	Kcng3
chr17	84028500	84032806	chr17	84261492	84264374	Kcng3
chr17	84101460	84109623	chr17	84063426	84067816	Mta3
chr17	84584600	84588268	chr17	84401890	84408430	Zfp36l2
chr17	84584600	84588268	chr17	84504991	84508292	Zfp36l2
chr17	84584600	84588268	chr17	84548538	84551216	Zfp36l2
chr17	86889384	86904816	chr17	87191624	87200539	Gm10309/Prkce
chr17	87313930	87319639	chr17	87373015	87377278	1700090G07Rik
chr17	87313930	87319639	chr17	87643339	87650690	1700090G07Rik
chr17	87505122	87509344	chr17	87643339	87650690	Socs5
chr17	87681341	87703477	chr17	87373015	87377278	Ttc7
chr17	88190439	88203588	chr17	88332706	88339584	Kcnk12
chr17	88373459	88377258	chr17	88096528	88101258	Msh6
chr18	9211407	9217640	chr18	8191609	8195168	Fzd8
chr18	20715098	20719331	chr18	20115293	20119885	Dsg2
chr18	20715098	20719331	chr18	20970551	20975695	Dsg2
chr18	20816447	20825090	chr18	20970551	20975695	Ttr
chr18	20838922	20847617	chr18	20967646	20970550	Gm10269
chr18	20838922	20847617	chr18	20970551	20975695	Gm10269
chr18	20897445	20907452	chr18	20970551	20975695	B4galt6
chr18	24147984	24151320	chr18	24151341	24161356	Zfp35
chr18	24276581	24288584	chr18	24273586	24275192	Ino80c
chr18	32069543	32074871	chr18	32212090	32216694	Sft2d3
chr18	32293641	32299307	chr18	32094939	32099344	Proc
chr18	34362619	34388115	chr18	34264690	34269009	Apc
chr18	34490001	34491972	chr18	34264690	34269009	Srp19
chr18	34807746	34813210	chr18	34938717	34950330	Cdc23
chr18	35089646	35092406	chr18	35065018	35067178	Etf1
chr18	35112471	35114711	chr18	35177861	35189322	Hspa9
chr18	35812954	35821300	chr18	35766675	35774025	Gm1614
chr18	35989182	35991720	chr18	35973485	35986135	Cxxc5
chr18	35989182	35991720	chr18	36042008	36047342	Cxxc5
chr18	36354829	36357128	chr18	36047343	36049649	Nrg2
chr18	36436064	36441960	chr18	35910033	35920198	Pura
chr18	36436064	36441960	chr18	36047343	36049649	Pura
chr18	36503708	36506376	chr18	36113841	36119296	0610010O12Rik
chr18	36503708	36506376	chr18	36119297	36122492	0610010O12Rik
chr18	36894078	36899476	chr18	36890266	36891749	Tmco6
chr18	38128773	38134470	chr18	38417929	38421401	Fchsd1
chr18	38155810	38160790	chr18	38417929	38421401	Arap3
chr18	38366389	38375018	chr18	38035792	38042476	Pcdh1
chr18	38366389	38375018	chr18	38206422	38208241	Pcdh1
chr18	38366389	38375018	chr18	38305901	38313650	Pcdh1
chr18	38366389	38375018	chr18	38333006	38336383	Pcdh1
chr18	38440008	38447033	chr18	38160791	38175563	Pcdh12
chr18	38497328	38503266	chr18	38524077	38530935	Gnpda1
chr18	38497328	38503266	chr18	38536100	38542219	Gnpda1
chr18	38497328	38503266	chr18	38730084	38732630	Gnpda1
chr18	38497328	38503266	chr18	39065612	39073332	Gnpda1
chr18	38755615	38763068	chr18	38730084	38732630	9630014M24Rik/Arhgap26/Spry4
chr18	38755615	38763068	chr18	38732631	38735847	9630014M24Rik/Arhgap26/Spry4
chr18	38755615	38763068	chr18	38794208	38796029	9630014M24Rik/Arhgap26/Spry4
chr18	38755615	38763068	chr18	38948187	38953963	9630014M24Rik/Arhgap26/Spry4
chr18	38755615	38763068	chr18	39058219	39065145	9630014M24Rik/Arhgap26/Spry4
chr18	38755615	38763068	chr18	39065612	39073332	9630014M24Rik/Arhgap26/Spry4
chr18	39077819	39089992	chr18	38732631	38735847	Fgf1
chr18	42425426	42439905	chr18	42624525	42629815	Rbm27
chr18	47084547	47086717	chr18	46829211	46840434	Gm949
chr18	47084547	47086717	chr18	47078297	47082987	Gm949
chr18	49914888	49919577	chr18	49921338	49931140	Dtwd2
chr18	49990785	49993369	chr18	50270846	50274570	Dmxl1
chr18	53618049	53625594	chr18	53409149	53414609	Prdm6
chr18	56721826	56727387	chr18	56517320	56520671	Aldh7a1/Phax
chr18	60719751	60722372	chr18	60885261	60894048	Rbm22
chr18	60902531	60910591	chr18	60782234	60787041	Ndst1
chr18	61006515	61013829	chr18	61111505	61118146	Tcof1
chr18	61695333	61697349	chr18	61857393	61861419	Arhgef37
chr18	61939600	61953473	chr18	61665050	61669641	Afap1l1
chr18	65738546	65749492	chr18	65755548	65759767	Zfp532
chr18	65738546	65749492	chr18	65769441	65773160	Zfp532
chr18	67443665	67450543	chr18	67483937	67486048	Impa2
chr18	67883031	67887473	chr18	67868709	67879723	Ptpn2
chr18	67883031	67887473	chr18	67923310	67931794	Ptpn2
chr18	67932323	67936163	chr18	67789875	67796961	Seh1l
chr18	67932323	67936163	chr18	67868709	67879723	Seh1l
chr18	67932323	67936163	chr18	67923310	67931794	Seh1l
chr18	67955867	67960218	chr18	67923310	67931794	Cep192
chr18	73912834	73918185	chr18	73803414	73809249	Elac1
chr18	75521901	75529337	chr18	75487217	75490407	Smad7
chr18	75521901	75529337	chr18	75537007	75545133	Smad7
chr18	75521901	75529337	chr18	75550357	75558603	Smad7
chr18	75521901	75529337	chr18	75625181	75627796	Smad7
chr18	77285136	77286518	chr18	77288840	77295447	Katnal2
chr18	80393693	80397866	chr18	80387584	80389373	Rbfa
chr18	82860791	82872029	chr18	83131584	83141252	Zfp236
chr19	3765852	3771891	chr19	3718341	3721717	Suv420h1
chr19	4125737	4127026	chr19	4327782	4329057	Aip
chr19	4299924	4313816	chr19	4017754	4021393	Adrbk1
chr19	4299924	4313816	chr19	4183104	4188194	Adrbk1
chr19	4624900	4626399	chr19	4455532	4467847	Rce1
chr19	4809503	4813815	chr19	4826758	4833936	Rbm14
chr19	4902682	4909874	chr19	4826758	4833936	Bbs1
chr19	5762904	5775543	chr19	5965269	5967130	Scyl1
chr19	5893075	5894460	chr19	5745967	5752620	Tigd3
chr19	5893075	5894460	chr19	5799099	5800807	Tigd3
chr19	5893075	5894460	chr19	5965269	5967130	Tigd3
chr19	5911866	5915023	chr19	5800808	5804332	Dpf2
chr19	5984323	5989897	chr19	6325431	6334558	Slc22a20
chr19	6083246	6088780	chr19	5965269	5967130	Cdca5/Zfpl1
chr19	6099612	6108910	chr19	5965269	5967130	Naaladl1
chr19	6115651	6118917	chr19	5965269	5967130	Sac3d1
chr19	7006180	7015781	chr19	6414226	6418130	Gpr137/Kcnk4
chr19	7041969	7045909	chr19	6411727	6413510	Plcb3
chr19	7087977	7095845	chr19	7264503	7278075	Fermt3
chr19	7176504	7180388	chr19	7226835	7229389	Flrt1
chr19	7176504	7180388	chr19	7385714	7395955	Flrt1
chr19	7341043	7351583	chr19	7380935	7384210	Rcor2
chr19	7624382	7633462	chr19	8785311	8796950	Pla2g16
chr19	7685783	7687899	chr19	8746913	8756931	Hrasls5
chr19	8689564	8702252	chr19	8746913	8756931	Slc22a6
chr19	8736898	8739976	chr19	8746913	8756931	Chrm1
chr19	8796951	8800215	chr19	8769001	8782969	Slc3a2
chr19	8801694	8811336	chr19	8785311	8796950	Wdr74
chr19	8801694	8811336	chr19	9044311	9055859	Wdr74
chr19	8811337	8821386	chr19	8785311	8796950	1700092M07Rik/Stx5a
chr19	8811337	8821386	chr19	9044311	9055859	1700092M07Rik/Stx5a
chr19	8811337	8821386	chr19	9055860	9062954	1700092M07Rik/Stx5a
chr19	8830836	8832701	chr19	8785311	8796950	Nxf1
chr19	8830836	8832701	chr19	9179972	9182972	Nxf1
chr19	8845296	8846219	chr19	8785311	8796950	Tmem223
chr19	8848695	8850160	chr19	8785311	8796950	Tmem179b
chr19	8848695	8850160	chr19	9055860	9062954	Tmem179b
chr19	8850161	8871044	chr19	9055860	9062954	Taf6l
chr19	8911272	8915537	chr19	8785311	8796950	Bscl2/Gng3
chr19	8911272	8915537	chr19	9044311	9055859	Bscl2/Gng3
chr19	8911272	8915537	chr19	9055860	9062954	Bscl2/Gng3
chr19	8911272	8915537	chr19	9065522	9068127	Bscl2/Gng3
chr19	8920382	8927105	chr19	9044311	9055859	Bscl2/Lrrn4cl
chr19	8948061	8956461	chr19	9055860	9062954	AI462493
chr19	8948061	8956461	chr19	9179972	9182972	AI462493
chr19	8962584	8965215	chr19	9044311	9055859	1810009A15Rik
chr19	8967325	8973262	chr19	8785311	8796950	Ganab/Ints5
chr19	8967325	8973262	chr19	9044311	9055859	Ganab/Ints5
chr19	8967325	8973262	chr19	9055860	9062954	Ganab/Ints5
chr19	8967325	8973262	chr19	9068128	9078007	Ganab/Ints5
chr19	8967325	8973262	chr19	9156990	9159405	Ganab/Ints5
chr19	8986005	8998527	chr19	9055860	9062954	B3gat3
chr19	8986005	8998527	chr19	9156990	9159405	B3gat3
chr19	9002824	9008857	chr19	8785311	8796950	Eml3/Rom1
chr19	9002824	9008857	chr19	9044311	9055859	Eml3/Rom1
chr19	9002824	9008857	chr19	9055860	9062954	Eml3/Rom1
chr19	9002824	9008857	chr19	9148035	9156687	Eml3/Rom1
chr19	9002824	9008857	chr19	9156990	9159405	Eml3/Rom1
chr19	9002824	9008857	chr19	9179972	9182972	Eml3/Rom1
chr19	9025945	9031693	chr19	8785311	8796950	Tut1
chr19	9025945	9031693	chr19	9044311	9055859	Tut1
chr19	9025945	9031693	chr19	9055860	9062954	Tut1
chr19	9025945	9031693	chr19	9065522	9068127	Tut1
chr19	9034950	9042523	chr19	8785311	8796950	Eef1g
chr19	9034950	9042523	chr19	9044311	9055859	Eef1g
chr19	9034950	9042523	chr19	9145616	9148034	Eef1g
chr19	9159406	9164721	chr19	9044311	9055859	Scgb1a1
chr19	10051533	10057785	chr19	10296440	10300359	Fth1
chr19	10051533	10057785	chr19	10336357	10342676	Fth1
chr19	10051533	10057785	chr19	10350219	10355140	Fth1
chr19	10115245	10118317	chr19	10296440	10300359	Fads3
chr19	10272797	10281950	chr19	10296440	10300359	1810006K21Rik/Fen1
chr19	10272797	10281950	chr19	10336357	10342676	1810006K21Rik/Fen1
chr19	10272797	10281950	chr19	10350219	10355140	1810006K21Rik/Fen1
chr19	10308060	10317164	chr19	10336357	10342676	Gm98
chr19	10378213	10381174	chr19	10009447	10019962	Dagla
chr19	10378213	10381174	chr19	10300360	10308059	Dagla
chr19	10378213	10381174	chr19	10421571	10428702	Dagla
chr19	10378213	10381174	chr19	10532847	10536340	Dagla
chr19	10458734	10464664	chr19	10350219	10355140	Syt7
chr19	10516676	10532846	chr19	10296440	10300359	Lrrc10b
chr19	10516676	10532846	chr19	10300360	10308059	Lrrc10b
chr19	10516676	10532846	chr19	10342677	10343607	Lrrc10b
chr19	10516676	10532846	chr19	10350219	10355140	Lrrc10b
chr19	10552611	10563491	chr19	10536341	10542829	Ppp1r32
chr19	10624439	10630770	chr19	10336357	10342676	Tmem216
chr19	10624439	10630770	chr19	10350219	10355140	Tmem216
chr19	10624439	10630770	chr19	10631653	10638691	Tmem216
chr19	10624439	10630770	chr19	10638692	10645175	Tmem216
chr19	10674135	10682202	chr19	10638692	10645175	Dak/Ddb1
chr19	10705860	10716354	chr19	10682669	10685286	Vwce
chr19	10760900	10766605	chr19	10774084	10782329	Vps37c
chr19	11892581	11894685	chr19	11874084	11879508	Stx3
chr19	12571712	12581887	chr19	12079242	12083735	Dtx4
chr19	12868627	12872189	chr19	12541498	12554128	Zfp91
chr19	12868627	12872189	chr19	12557125	12569660	Zfp91
chr19	14663987	14677794	chr19	14957296	14965645	Tle4
chr19	16937996	16949658	chr19	16952997	16955635	Foxb2
chr19	17029213	17032073	chr19	17022647	17027989	Prune2
chr19	21346117	21347623	chr19	20992572	20999719	Zfand5
chr19	21725419	21729303	chr19	21857918	21860339	1110059E24Rik/Fam108b
chr19	23208269	23219813	chr19	23106426	23112179	Klf9
chr19	23208269	23219813	chr19	23112180	23114414	Klf9
chr19	23208269	23219813	chr19	23161336	23166560	Klf9
chr19	23208269	23219813	chr19	23167136	23171582	Klf9
chr19	29064163	29068419	chr19	29357985	29361720	Cdc37l1
chr19	29077015	29080359	chr19	29080975	29086422	Gm10136
chr19	29175077	29176649	chr19	29357985	29361720	Rcl1
chr19	29720990	29725146	chr19	29728677	29729957	Ermp1
chr19	29887091	29888147	chr19	29710428	29717056	Ranbp6
chr19	32830255	32834843	chr19	32798754	32801420	Pten
chr19	32830255	32834843	chr19	33031873	33038583	Pten
chr19	34623385	34631362	chr19	34325676	34327855	Ifit2
chr19	37770998	37777435	chr19	37956136	37965760	Cyp26a1
chr19	38113823	38121218	chr19	38027986	38034133	Myof
chr19	40901896	40910586	chr19	41088055	41090239	Ccnj
chr19	41808044	41819417	chr19	41737656	41742523	Slit1
chr19	41982401	41994487	chr19	42196296	42202583	Pgam1
chr19	41998671	42008371	chr19	42209203	42210301	Exosc1/Zdhhc16
chr19	41998671	42008371	chr19	42210302	42212000	Exosc1/Zdhhc16
chr19	43911502	43916663	chr19	43972938	43982398	Gm10768
chr19	44625731	44628066	chr19	44967597	44970044	Gm20538/Ndufb8
chr19	45856620	45868259	chr19	46120818	46123993	Mgea5
chr19	46746042	46755203	chr19	46904137	46911064	Cyp17a1
chr19	47538303	47543330	chr19	47357172	47362920	Sh3pxd2a
chr19	47611397	47613694	chr19	47431382	47434906	Obfc1
chr19	47765105	47770970	chr19	47736403	47742368	Col17a1
chr19	47804800	47806745	chr19	47598691	47607377	Sfr1
chr19	47989376	47995182	chr19	47567845	47569233	Itprip/Wdr96
chr19	53111500	53115610	chr19	53096413	53100316	Xpnpep1
chr19	53211108	53215588	chr19	53162356	53167545	Add3
chr19	53383917	53389319	chr19	53082502	53083387	Mxi1
chr19	53383917	53389319	chr19	53089605	53096412	Mxi1
chr19	53383917	53389319	chr19	53096413	53100316	Mxi1
chr19	53383917	53389319	chr19	53100317	53111499	Mxi1
chr19	53383917	53389319	chr19	53120984	53127600	Mxi1
chr19	53383917	53389319	chr19	53134515	53139094	Mxi1
chr19	53383917	53389319	chr19	53358579	53360807	Mxi1
chr19	53383917	53389319	chr19	53398892	53403034	Mxi1
chr19	53440690	53447096	chr19	53120984	53127600	Gm10197
chr19	53595789	53604769	chr19	53523239	53527192	Dusp5
chr19	53648838	53663601	chr19	53523239	53527192	Nutf2
chr19	56791383	56800410	chr19	56495029	56501402	Adrb1
chr2	9999762	10002324	chr2	10220568	10223648	Atp5c1/Kin
chr2	9999762	10002324	chr2	10223649	10228505	Atp5c1/Kin
chr2	9999762	10002324	chr2	10247068	10257150	Atp5c1/Kin
chr2	10049688	10054562	chr2	10223649	10228505	Itih2
chr2	10072798	10076612	chr2	10223649	10228505	Itih5
chr2	11089612	11097691	chr2	11209449	11216356	Prkcq
chr2	13490032	13500473	chr2	13289873	13291646	Vim
chr2	24297916	24303784	chr2	24416583	24418800	Pax8
chr2	25090658	25101268	chr2	25017383	25031572	2310002J15Rik/Gm757/Rnf208
chr2	25217966	25225617	chr2	25038720	25045278	Uap1l1
chr2	25409983	25418232	chr2	25335619	25349276	Edf1
chr2	25836884	25842799	chr2	26355318	26364960	Camsap1
chr2	26145527	26150538	chr2	26408331	26414119	4932418E24Rik
chr2	26204596	26210979	chr2	26408331	26414119	Card9/Dnlz
chr2	26434576	26435768	chr2	26303504	26315766	Egfl7
chr2	26438440	26454237	chr2	26303504	26315766	Egfl7/Gm20532
chr2	27279593	27290449	chr2	27231478	27237168	Vav2
chr2	28496037	28498022	chr2	28379862	28390232	Tsc1
chr2	29819937	29823066	chr2	29690114	29694628	Spna2
chr2	29819937	29823066	chr2	29826380	29832684	Spna2
chr2	29819937	29823066	chr2	29890226	29901627	Spna2
chr2	29929186	29938108	chr2	30105715	30108549	Pkn3
chr2	30213504	30220207	chr2	30671698	30684322	Fam73b/Sh3glb2
chr2	30324342	30330410	chr2	30512378	30516409	Ier5l
chr2	30324342	30330410	chr2	30671698	30684322	Ier5l
chr2	30447007	30457110	chr2	30630653	30634460	Cstad
chr2	30447007	30457110	chr2	30671698	30684322	Cstad
chr2	31005141	31009419	chr2	30923801	30926422	Gpr107
chr2	32611602	32617940	chr2	32567988	32573260	Tor2a
chr2	35107254	35112517	chr2	35101315	35107149	Gsn
chr2	35411043	35414783	chr2	35468505	35473834	Dab2ip
chr2	35411043	35414783	chr2	35579099	35587848	Dab2ip
[truncated: 1,996 more rows]

## Sheet: -Dox enriched
Supplementary Data 2. P-En interaction coordinates and target genes for each cluster in Fig. 2D.
-Dox enriched
chr_P	start_P	end_P	chr_En	start_En	end_En	GeneName(s)
chr1	10221720	10223790	chr1	10289964	10290671	Arfgef1
chr1	10221720	10223790	chr1	10290687	10297151	Arfgef1
chr1	10708531	10711306	chr1	10209328	10219418	Cpa6
chr1	10708531	10711306	chr1	10495640	10499906	Cpa6
chr1	11403338	11405776	chr1	10859984	10863848	A830018L16Rik
chr1	13360362	13370273	chr1	13218364	13226648	Ncoa2
chr1	13360362	13370273	chr1	13246744	13249417	Ncoa2
chr1	13360362	13370273	chr1	13276918	13279967	Ncoa2
chr1	13360362	13370273	chr1	13279968	13281241	Ncoa2
chr1	13360362	13370273	chr1	13289683	13295476	Ncoa2
chr1	13360362	13370273	chr1	13295477	13302394	Ncoa2
chr1	16508771	16511513	chr1	17110850	17116320	Stau2
chr1	16606369	16609793	chr1	16656613	16658341	Ube2w
chr1	16606369	16609793	chr1	16985318	16986172	Ube2w
chr1	16654248	16656612	chr1	17048729	17049378	Tmem70
chr1	16667174	16680823	chr1	16656613	16658341	Ly96
chr1	16667174	16680823	chr1	17106799	17110157	Ly96
chr1	17086178	17091081	chr1	16523089	16526961	Jph1
chr1	17086178	17091081	chr1	16649120	16654084	Jph1
chr1	17086178	17091081	chr1	16986173	16988656	Jph1
chr1	20591764	20609266	chr1	20614070	20615512	Pkhd1
chr1	20591764	20609266	chr1	20653429	20660505	Pkhd1
chr1	20940533	20945092	chr1	21042812	21044634	Efhc1
chr1	20940533	20945092	chr1	21135972	21138327	Efhc1
chr1	21067685	21069763	chr1	20981343	20987600	Tram2
chr1	21067685	21069763	chr1	21040154	21042811	Tram2
chr1	21067685	21069763	chr1	21042812	21044634	Tram2
chr1	21067685	21069763	chr1	21135972	21138327	Tram2
chr1	21950302	21952302	chr1	21399123	21401901	Kcnq5
chr1	21950302	21952302	chr1	21401902	21417604	Kcnq5
chr1	23260382	23264906	chr1	22621178	22629504	Gm6420
chr1	24106069	24107670	chr1	23385855	23389076	Fam135a
chr1	24593316	24598301	chr1	24341389	24343134	Col19a1
chr1	24608137	24620276	chr1	24385531	24387554	Gm10222
chr1	24608137	24620276	chr1	24520440	24521514	Gm10222
chr1	24682503	24737692	chr1	24341389	24343134	Lmbrd1
chr1	24682503	24737692	chr1	24343135	24345314	Lmbrd1
chr1	24682503	24737692	chr1	24372656	24375976	Lmbrd1
chr1	24682503	24737692	chr1	24383838	24385530	Lmbrd1
chr1	24682503	24737692	chr1	24385531	24387554	Lmbrd1
chr1	24682503	24737692	chr1	24521515	24534209	Lmbrd1
chr1	24682503	24737692	chr1	24556751	24560533	Lmbrd1
chr1	24682503	24737692	chr1	24560534	24563130	Lmbrd1
chr1	33726500	33727074	chr1	33968012	33970852	1700001G17Rik/Prim2
chr1	33775875	33779499	chr1	34018290	34026783	Rab23
chr1	33805162	33816430	chr1	33948545	33953772	Bag2
chr1	33866484	33873741	chr1	33832215	33838723	Zfp451
chr1	33961830	33966711	chr1	33832215	33838723	Bend6/Dst
chr1	33961830	33966711	chr1	33953773	33957378	Bend6/Dst
chr1	33961830	33966711	chr1	34039968	34048423	Bend6/Dst
chr1	33961830	33966711	chr1	34098952	34102914	Bend6/Dst
chr1	34460281	34460436	chr1	34358142	34359188	Gm11158
chr1	36124594	36127799	chr1	35862615	35871223	Hs6st1
chr1	36300343	36305674	chr1	35862615	35871223	Uggt1
chr1	36425417	36426445	chr1	36487533	36502004	4632411B12Rik
chr1	36425417	36426445	chr1	36546831	36550012	4632411B12Rik
chr1	36585150	36592638	chr1	36595999	36597055	Ankrd23
chr1	36611551	36620062	chr1	36660598	36670828	Sema4c
chr1	36611551	36620062	chr1	36670829	36672797	Sema4c
chr1	37269936	37276529	chr1	36917817	36918815	Cnga3
chr1	37596260	37605653	chr1	37368788	37374474	Mgat4a
chr1	37774654	37779172	chr3	27354486	27372081	2010300C02Rik
chr1	39421491	39427111	chr1	39160385	39162121	Rpl31
chr1	39421491	39427111	chr1	39338046	39341836	Rpl31
chr1	39421491	39427111	chr1	39579422	39587812	Rpl31
chr1	39772937	39780645	chr1	39792978	39803343	Rfx8
chr1	39772937	39780645	chr1	39803344	39810268	Rfx8
chr1	39772937	39780645	chr1	39958928	39960768	Rfx8
chr1	39855532	39863026	chr1	39958928	39960768	Gm3646
chr1	39956832	39958927	chr1	39609906	39614080	Map4k4
chr1	39956832	39958927	chr1	39999057	40002256	Map4k4
chr1	40846996	40847847	chr1	40899372	40901719	Mfsd9
chr1	40859395	40876425	chr1	40898709	40899297	Tmem182
chr1	40859395	40876425	chr1	40901720	40909206	Tmem182
chr1	42751908	42759298	chr1	40933534	40936254	Pou3f3
chr1	42751908	42759298	chr1	41025366	41025797	Pou3f3
chr1	43143981	43158062	chr1	43311683	43317427	8430432A02Rik/AI597479/Tgfbrap1
chr1	43219491	43223484	chr1	43280629	43282719	Fhl2
chr1	43219491	43223484	chr1	43311683	43317427	Fhl2
chr1	43219491	43223484	chr1	43318935	43322816	Fhl2
chr1	43502012	43504418	chr1	43770725	43776565	Nck2
chr1	43786554	43787583	chr1	43335177	43337245	1500015O10Rik
chr1	43786554	43787583	chr1	43481352	43483565	1500015O10Rik
chr1	43786554	43787583	chr1	43484067	43485347	1500015O10Rik
chr1	44114763	44123774	chr1	43876071	43877032	Gm8251
chr1	44273495	44285418	chr1	45372044	45372918	4832428D23Rik
chr1	44273495	44285418	chr1	45813272	45821048	4832428D23Rik
chr1	45365477	45371711	chr1	45077608	45089715	Col3a1
chr1	45365477	45371711	chr1	45098829	45102476	Col3a1
chr1	45365477	45371711	chr1	45813272	45821048	Col3a1
chr1	45981349	45984935	chr1	45886129	45899678	Slc40a1
chr1	45981349	45984935	chr1	45915816	45918548	Slc40a1
chr1	45981349	45984935	chr1	45918549	45923592	Slc40a1
chr1	45981349	45984935	chr1	45923593	45931919	Slc40a1
chr1	46067141	46072662	chr1	45881484	45885838	Gm3852
chr1	52685615	52687926	chr1	52308272	52313063	Tmem194b
chr1	53118212	53121036	chr1	53966733	53968478	Mstn
chr1	53836173	53846930	chr1	53903318	53904142	Stk17b
chr1	53836173	53846930	chr1	53995293	53997417	Stk17b
chr1	54244905	54260471	chr1	53964273	53966732	Hecw2
chr1	54244905	54260471	chr1	53997418	53998811	Hecw2
chr1	54244905	54260471	chr1	54109802	54117748	Hecw2
chr1	54244905	54260471	chr1	54117749	54119783	Hecw2
chr1	54302905	54308812	chr1	53995293	53997417	Ccdc150
chr1	54975527	54983482	chr1	54883062	54888486	Ankrd44
chr1	54975527	54983482	chr1	54931852	54940236	Ankrd44
chr1	55139648	55145902	chr1	55258519	55259868	Hspd1/Hspe1
chr1	55417930	55421456	chr1	55249265	55258518	Boll
chr1	57461370	57464221	chr1	58398505	58402471	1110034B05Rik/9430016H08Rik
chr1	57918754	57925208	chr1	57496873	57499505	Spats2l
chr1	58073474	58080832	chr1	57486726	57496872	Kctd18
chr1	58501567	58503619	chr1	58800908	58801964	Nif3l1/Ppil3
chr1	59061441	59063276	chr1	58812910	58818444	Gm17570
chr1	59292730	59297166	chr1	59544217	59548732	Als2
chr1	59537897	59539458	chr1	59396261	59402882	Fzd7
chr1	59537897	59539458	chr1	59531947	59533111	Fzd7
chr1	60397681	60401528	chr1	60916782	60918034	Cyp20a1
chr1	60618267	60624223	chr1	60872158	60876727	Raph1
chr1	60772562	60774019	chr1	60624224	60628159	Cd28
chr1	60772562	60774019	chr1	60661283	60662435	Cd28
chr1	60772562	60774019	chr1	60916782	60918034	Cd28
chr1	63319589	63324159	chr1	63227603	63228404	Zdbf2
chr1	63319589	63324159	chr1	63598021	63600569	Zdbf2
chr1	63478009	63496606	chr1	63227603	63228404	Adam23
chr1	63478009	63496606	chr1	63248104	63249600	Adam23
chr1	63478009	63496606	chr1	63270719	63272259	Adam23
chr1	64158653	64170355	chr1	63822735	63822938	Klf7
chr1	64158653	64170355	chr1	63822939	63827532	Klf7
chr1	64780031	64789620	chr1	64891499	64893799	Fzd5
chr1	64780031	64789620	chr1	64893800	64902960	Fzd5
chr1	64780031	64789620	chr1	64948379	64954881	Fzd5
chr1	64780031	64789620	chr1	64973846	64981831	Fzd5
chr1	64780031	64789620	chr1	64988210	64990714	Fzd5
chr1	64780031	64789620	chr1	64995409	64996512	Fzd5
chr1	65003349	65003934	chr1	64761291	64762626	Plekhm3
chr1	66991935	66994162	chr1	66942308	66943330	Myl1
chr1	69728994	69739761	chr1	69323743	69323900	Ikzf2
chr1	69728994	69739761	chr1	69323901	69325089	Ikzf2
chr1	69728994	69739761	chr1	69421312	69423752	Ikzf2
chr1	71694977	71702850	chr1	72148505	72153446	Apol7d/Fn1
chr1	72352059	72354580	chr1	72642506	72649292	Xrcc5
chr1	72627626	72630609	chr1	72458663	72466410	Smarcal1
chr1	72754882	72760724	chr1	72913530	72917850	Rpl37a
chr1	72919057	72924152	chr1	73014459	73015751	Igfbp5
chr1	72919057	72924152	chr1	73016176	73021390	Igfbp5
chr1	72919057	72924152	chr1	73290723	73300279	Igfbp5
chr1	73061584	73069983	chr1	73314965	73317481	Tnp1
chr1	74282792	74283169	chr1	74441862	74444175	Arpc2
chr1	74282792	74283169	chr1	74444176	74448039	Arpc2
chr1	74321770	74333046	chr1	74391769	74404938	Aamp/Gpbar1/Pnkd
chr1	74347848	74355179	chr1	74285405	74286648	Tmbim1
chr1	74408624	74413066	chr1	74042337	74045383	Gm216
chr1	74408624	74413066	chr1	74285405	74286648	Gm216
chr1	74408624	74413066	chr1	74303821	74307359	Gm216
chr1	74408624	74413066	chr1	74345524	74347847	Gm216
chr1	74434685	74441861	chr1	74287597	74299274	Ctdsp1
chr1	75091987	75094737	chr1	74854795	74856694	Nhej1
chr1	75134777	75143130	chr1	75243292	75248699	1810031K17Rik/Fam134a
chr1	75165122	75172366	chr1	75287071	75290414	Abcb6/Zfand2b
chr1	75187164	75191428	chr1	75243292	75248699	Atg9a
chr1	75355931	75357956	chr1	75439550	75443246	Des
chr1	75357957	75375078	chr1	75375687	75386021	Des/Speg
chr1	75357957	75375078	chr1	75422385	75425303	Des/Speg
chr1	75391026	75402646	chr1	75451020	75460136	Speg
chr1	75443247	75449945	chr1	75491882	75493495	Accn4
chr1	75505648	75521961	chr1	75491882	75493495	Stk11ip
chr1	75505648	75521961	chr1	75583254	75589330	Stk11ip
chr1	75538967	75544581	chr1	75483791	75491881	Slc4a3
chr1	75538967	75544581	chr1	75491882	75493495	Slc4a3
chr1	75538967	75544581	chr1	75583254	75589330	Slc4a3
chr1	78192936	78193733	chr1	77960844	77962075	Pax3
chr1	78192936	78193733	chr1	78443387	78445196	Pax3
chr1	78304407	78307848	chr1	78384616	78390513	Sgpp2
chr1	78653627	78655511	chr1	78578359	78581962	Acsl3/Utp14b
chr1	82282878	82291690	chr1	81510073	81514709	Irs1
chr1	82282878	82291690	chr1	81898485	81901347	Irs1
chr1	82282878	82291690	chr1	82087181	82096343	Irs1
chr1	82282878	82291690	chr1	82105125	82105608	Irs1
chr1	82282878	82291690	chr1	82105609	82110186	Irs1
chr1	83147509	83156377	chr1	83096321	83097955	Wdr69
chr1	87684355	87695293	chr1	87654846	87656642	Cab39
chr1	87684355	87695293	chr1	87735319	87736259	Cab39
chr1	87684355	87695293	chr1	87796277	87803405	Cab39
chr1	88184183	88206364	chr1	88160270	88161074	B3gnt7
chr1	88347663	88372909	chr1	88395213	88404505	Rpl30
chr1	88423275	88426412	chr1	88330128	88331996	Ptma
chr1	89021063	89023260	chr1	88513495	88521424	Akp3
chr1	89101643	89102760	chr1	88652763	88664010	Chrng
chr1	89691681	89698981	chr1	89744421	89748847	5830472F04Rik
chr1	89700203	89701284	chr1	89742310	89744420	Sag
chr1	89700203	89701284	chr1	89744421	89748847	Sag
chr1	89700203	89701284	chr1	89809437	89812910	Sag
chr1	89748848	89749987	chr1	89775133	89777012	Dgkd
chr1	91349364	91353345	chr1	91413921	91424217	Agap1
chr1	91824523	91828536	chr1	91534358	91554204	D130058E05Rik
chr1	92049788	92059712	chr1	92400710	92403179	Iqca
chr1	92049788	92059712	chr1	92403180	92406342	Iqca
chr1	92100141	92103375	chr1	92400710	92403179	Cxcr7
chr1	92100141	92103375	chr1	92403180	92406342	Cxcr7
chr1	92570213	92576293	chr1	92731843	92737308	Gm9991
chr1	92860054	92869489	chr1	92972717	92975403	Rab17
chr1	92860054	92869489	chr1	92982515	92993794	Rab17
chr1	92860054	92869489	chr1	92994377	93005318	Rab17
chr1	92860054	92869489	chr1	93247752	93249596	Rab17
chr1	92860054	92869489	chr1	93266378	93281984	Rab17
chr1	93192936	93196122	chr1	93209549	93210183	Scly
chr1	93192936	93196122	chr1	93247752	93249596	Scly
chr1	93217362	93220810	chr1	93210184	93210748	Espnl
chr1	93247057	93247751	chr1	92869490	92870368	Klhl30
chr1	93247057	93247751	chr1	92870369	92871567	Klhl30
chr1	93247057	93247751	chr1	93210184	93210748	Klhl30
chr1	93261576	93266377	chr1	93209549	93210183	Fam132b
chr1	93261576	93266377	chr1	93210184	93210748	Fam132b
chr1	93294398	93302327	chr1	92869490	92870368	Ilkap
chr1	93310517	93324958	chr1	92870369	92871567	Hes6
chr1	93310517	93324958	chr1	92871568	92874167	Hes6
chr1	93827622	93829620	chr1	94343601	94346310	Hdac4
chr1	93827622	93829620	chr1	94350245	94352569	Hdac4
chr1	94035603	94048940	chr1	93858763	93862164	Hdac4
chr1	94035603	94048940	chr1	93912851	93913539	Hdac4
chr1	94035603	94048940	chr1	93969579	93972122	Hdac4
chr1	94035603	94048940	chr1	93972123	93973422	Hdac4
chr1	94035603	94048940	chr1	93982415	93986879	Hdac4
chr1	94035603	94048940	chr1	93995935	94001424	Hdac4
chr1	94035603	94048940	chr1	94234331	94240665	Hdac4
chr1	94035603	94048940	chr1	94269499	94277669	Hdac4
chr1	94035603	94048940	chr1	94350245	94352569	Hdac4
chr1	94369462	94372130	chr1	93840924	93847230	Ndufa10
chr1	94369462	94372130	chr1	93858763	93862164	Ndufa10
chr1	94543633	94551347	chr1	94600374	94606021	Otos
chr1	94543633	94551347	chr1	94639363	94646067	Otos
chr1	94543633	94551347	chr1	94646068	94648611	Otos
chr1	94723701	94731557	chr1	94607705	94626934	Gpc1
chr1	94723701	94731557	chr1	94671360	94673667	Gpc1
chr1	94802956	94815228	chr1	94572671	94579851	Dusp28/Rnpepl1
chr1	94802956	94815228	chr1	94600374	94606021	Dusp28/Rnpepl1
chr1	94830501	94835119	chr1	94579970	94588489	Capn10
chr1	95107280	95115163	chr1	95157575	95169457	E030010N08Rik
chr1	95123342	95136727	chr1	95141859	95146823	Sned1
chr1	95123342	95136727	chr1	95197135	95199859	Sned1
chr1	95201551	95204277	chr1	95169458	95175449	Mterfd2
chr1	95239113	95239968	chr1	95066957	95070582	Pask/Ppp1r7
chr1	95239969	95249542	chr1	94982274	94989030	Pask/Ppp1r7
chr1	95313061	95318553	chr1	95070583	95074487	Gm17415
chr1	95698206	95710918	chr1	95470996	95475100	Dtymk/Ing5
chr1	107551846	107556849	chr1	107889604	107891609	Pign
chr1	107551846	107556849	chr1	108290494	108297814	Pign
chr1	107556850	107561496	chr1	107889604	107891609	2310035C23Rik
chr1	107885462	107888942	chr1	108063160	108067564	Zcchc2
chr1	107885462	107888942	chr1	108297934	108306358	Zcchc2
chr1	108067576	108071161	chr1	107930273	107936657	Phlpp1
chr1	108655483	108657255	chr1	107930273	107936657	Kdsr
chr1	108655483	108657255	chr1	108297934	108306358	Kdsr
chr1	120355031	120364434	chr1	120300698	120307877	2900060B14Rik
chr1	120355031	120364434	chr1	120324472	120325029	2900060B14Rik
chr1	122495955	122504856	chr1	123222958	123226584	En1
chr1	122495955	122504856	chr1	123292405	123297363	En1
chr1	127455394	127460804	chr1	127301742	127304201	Slc35f5
chr1	127455394	127460804	chr1	127316239	127319775	Slc35f5
chr1	132558142	132564460	chr1	132955108	132957083	C4bp
chr1	132606145	132614938	chr1	132946624	132947816	Pfkfb2/Yod1
chr1	132624639	132627971	chr1	132946624	132947816	Pfkfb2
chr1	132624639	132627971	chr1	132955108	132957083	Pfkfb2
chr1	132695693	132698599	chr1	132588533	132592547	Fcamr
chr1	132761397	132762853	chr1	132955108	132957083	Faim3
chr1	132777953	132785673	chr1	132921181	132927140	Il24
chr1	132777953	132785673	chr1	132939232	132942577	Il24
chr1	132777953	132785673	chr1	132957084	132959858	Il24
chr1	132777953	132785673	chr1	133012689	133015554	Il24
chr1	132991021	132997735	chr1	133012689	133015554	Mapkapk2
chr1	133174693	133188707	chr1	133015555	133022830	Ikbke
chr1	133423220	133430001	chr1	133189065	133192351	Fam72a/Srgap2
chr1	133423220	133430001	chr1	133243559	133245360	Fam72a/Srgap2
chr1	133423220	133430001	chr1	133327833	133330541	Fam72a/Srgap2
chr1	133720274	133728423	chr1	133445495	133451087	Slc41a1
chr1	133762894	133764102	chr1	133618618	133619437	Rab7l1
chr1	133903840	133905051	chr1	134205877	134210024	Elk4
chr1	134084449	134088364	chr1	134249907	134250327	Lemd1
chr1	134084449	134088364	chr1	134250328	134250703	Lemd1
chr1	134193626	134195467	chr1	134160216	134179497	Klhdc8a
chr1	134193626	134195467	chr1	134249907	134250327	Klhdc8a
chr1	134193626	134195467	chr1	134250704	134254500	Klhdc8a
chr1	134211219	134215407	chr1	134016174	134026190	Nuak2
chr1	134211219	134215407	chr1	134042661	134053781	Nuak2
chr1	134211219	134215407	chr1	134107296	134107977	Nuak2
chr1	134211219	134215407	chr1	134140995	134142870	Nuak2
chr1	134211219	134215407	chr1	134228288	134232200	Nuak2
chr1	134636017	134639055	chr1	134880245	134889964	Nfasc
chr1	134941216	134943465	chr1	135199182	135199490	Pik3c2b
chr1	135141055	135152975	chr1	135199491	135204321	Plekha6
chr1	135556980	135569059	chr1	135956738	135957404	Zc3h11a
chr1	135556980	135569059	chr1	135957607	135958502	Zc3h11a
chr1	135556980	135569059	chr1	135958503	135964922	Zc3h11a
chr1	135556980	135569059	chr1	135996308	135997932	Zc3h11a
chr1	135588071	135599140	chr1	135957607	135958502	Gm17678
chr1	136005914	136007324	chr1	136235878	136250631	Gm8618
chr1	136077264	136080135	chr1	136051310	136060620	Chi3l1
chr1	136077264	136080135	chr1	136233621	136235877	Chi3l1
chr1	136077264	136080135	chr1	136235878	136250631	Chi3l1
chr1	136087365	136095927	chr1	136051310	136060620	Mybph
chr1	136087365	136095927	chr1	136235878	136250631	Mybph
chr1	136184836	136199937	chr1	136051310	136060620	Myog
chr1	136184836	136199937	chr1	136235878	136250631	Myog
chr1	136227377	136231483	chr1	135985909	135996307	Ppfia4
chr1	136227377	136231483	chr1	136098738	136103531	Ppfia4
chr1	136227377	136231483	chr1	136117307	136122470	Ppfia4
chr1	136227377	136231483	chr1	136235878	136250631	Ppfia4
chr1	136302247	136304005	chr1	135958503	135964922	Cyb5r1
chr1	136302247	136304005	chr1	136233621	136235877	Cyb5r1
chr1	136302247	136304005	chr1	136753220	136757441	Cyb5r1
chr1	136302247	136304005	chr1	136825387	136829740	Cyb5r1
chr1	136987808	137004241	chr1	137263576	137265818	Lgr6
chr1	137060634	137068931	chr1	137260382	137263575	Gpr37l1
chr1	137146887	137160095	chr1	137074779	137084637	Elf3
chr1	137265819	137272134	chr1	137107002	137117195	Shisa4
chr1	137265819	137272134	chr1	137561718	137568976	Shisa4
chr1	137616388	137617435	chr1	137726615	137733730	Csrp1
chr1	137616388	137617435	chr1	137827833	137831731	Csrp1
chr1	137616388	137617435	chr1	137834681	137840959	Csrp1
chr1	137654543	137664391	chr1	137690638	137691316	Phlda3
chr1	137664392	137689407	chr1	137632539	137640819	Tnni1
chr1	137664392	137689407	chr1	137701941	137708748	Tnni1
chr1	137713134	137726614	chr1	137689408	137690637	Lad1
chr1	137713134	137726614	chr1	137691317	137692165	Lad1
chr1	137713134	137726614	chr1	137701941	137708748	Lad1
chr1	137713134	137726614	chr1	137834681	137840959	Lad1
chr1	137734622	137738823	chr1	137689408	137690637	Tnnt2
chr1	137734622	137738823	chr1	137690638	137691316	Tnnt2
chr1	137734622	137738823	chr1	137691317	137692165	Tnnt2
chr1	137734622	137738823	chr1	137827833	137831731	Tnnt2
chr1	137734622	137738823	chr1	137834681	137840959	Tnnt2
chr1	137812175	137823921	chr1	137834681	137840959	Pkp1
chr1	137948588	137949707	chr1	138022832	138026853	Cacna1s
chr1	137948588	137949707	chr1	138035282	138039626	Cacna1s
chr1	138521061	138528682	chr1	138581355	138581892	Zfp281
chr1	140515248	140516583	chr1	140241457	140246930	Nek7
chr1	140515248	140516583	chr1	140264579	140276066	Nek7
chr1	140515248	140516583	chr1	140432911	140434850	Nek7
chr1	140515248	140516583	chr1	140438307	140440134	Nek7
chr1	140742605	140746251	chr1	140223442	140225164	Lhx9
chr1	140742605	140746251	chr1	140239218	140241456	Lhx9
chr1	140742605	140746251	chr1	141071129	141075340	Lhx9
chr1	140751740	140753780	chr1	140223442	140225164	2310009B15Rik
chr1	140751740	140753780	chr1	140225165	140239087	2310009B15Rik
chr1	140751740	140753780	chr1	140821695	140826908	2310009B15Rik
chr1	140751740	140753780	chr1	140826909	140829485	2310009B15Rik
chr1	145487755	145489558	chr1	145370288	145373312	B3galt2
chr1	151805300	151813494	chr1	151694332	151694939	Pla2g4a
chr1	151805300	151813494	chr1	151799863	151802953	Pla2g4a
chr1	151805300	151813494	chr1	151802954	151803540	Pla2g4a
chr1	151941434	151948936	chr1	151680394	151686592	Ptgs2
chr1	151941434	151948936	chr1	151701071	151703600	Ptgs2
chr1	151941434	151948936	chr1	151703601	151711017	Ptgs2
chr1	151941434	151948936	chr1	151775042	151776188	Ptgs2
chr1	151941434	151948936	chr1	151787096	151788609	Ptgs2
chr1	151941434	151948936	chr1	151799863	151802953	Ptgs2
chr1	151941434	151948936	chr1	151802954	151803540	Ptgs2
chr1	152233645	152243437	chr1	151692735	151694331	BC003331/Tpr
chr1	152233645	152243437	chr1	151701071	151703600	BC003331/Tpr
chr1	152829638	152848809	chr1	152673306	152677219	Hmcn1
chr1	153181061	153194866	chr1	152972923	152977299	Ivns1abp
chr1	153181061	153194866	chr1	153098341	153098865	Ivns1abp
chr1	153181061	153194866	chr1	153101798	153107426	Ivns1abp
chr1	153346940	153349204	chr1	153531871	153532241	Rnf2
chr1	154608026	154613730	chr1	154370719	154375388	Arpc5/Rgl1
chr1	154608026	154613730	chr1	154377323	154382544	Arpc5/Rgl1
chr1	154608026	154613730	chr1	154382545	154387450	Arpc5/Rgl1
chr1	155324660	155339313	chr1	155588751	155594301	Dhx9
chr1	155497357	155501372	chr1	155544055	155546213	Rgs8
chr1	155738269	155740780	chr1	155995587	155997857	Teddm1
chr1	155743197	155749096	chr1	155995587	155997857	5830403L16Rik/Glul
chr1	155760000	155765106	chr1	155854643	155856254	Gm11074
chr1	156944966	156947324	chr1	156881910	156888244	Ier5
chr1	156944966	156947324	chr1	157030444	157035261	Ier5
chr1	156944966	156947324	chr1	157057013	157066032	Ier5
chr1	156944966	156947324	chr1	157081121	157082948	Ier5
chr1	156944966	156947324	chr1	157379767	157382362	Ier5
chr1	156991470	157001290	chr1	156901678	156901919	Mr1
chr1	156991470	157001290	chr1	156931855	156935246	Mr1
chr1	157001291	157012030	chr1	156967797	156973040	Stx6
chr1	157071776	157081120	chr1	156917259	156919244	BC034090
chr1	157071776	157081120	chr1	156960319	156961398	BC034090
chr1	157071776	157081120	chr1	156967797	156973040	BC034090
chr1	157654520	157660680	chr1	157690823	157692423	Qsox1
chr1	157882169	157895495	chr1	158145882	158160873	Tor1aip1/Tor1aip2
chr1	158134331	158136013	chr1	158145882	158160873	Fam163a
chr1	158868467	158875496	chr1	158930771	158933600	Ralgps2
chr1	158868467	158875496	chr1	158934809	158937466	Ralgps2
chr1	159386043	159388994	chr1	159245979	159249222	BC026585
chr1	162070804	162085483	chr1	161183119	161185695	Tnn
chr1	162125087	162128264	chr1	161183119	161185695	Mrps14
chr1	162721334	162727643	chr1	162847611	162864537	Rabgap1l
chr1	165008942	165018646	chr1	166063537	166069559	4921528O07Rik
chr1	165328609	165334441	chr1	165079364	165084454	Gorab
chr1	165328609	165334441	chr1	165619417	165623163	Gorab
chr1	165706177	165710366	chr1	165316873	165325999	Kifap3
chr1	165854353	165860971	chr1	165018710	165022523	Scyl3
chr1	165854353	165860971	chr1	165058535	165068007	Scyl3
chr1	166241856	166249734	chr1	166826220	166828990	Nme7
chr1	167389592	167391053	chr1	167369352	167370175	Dcaf6
chr1	167926654	167942241	chr1	167694822	167705489	Pou2f1
chr1	167926654	167942241	chr1	168017141	168020125	Pou2f1
chr1	168051911	168071452	chr1	167810028	167813418	Dusp27/Gpa33
chr1	168051911	168071452	chr1	167975760	167983441	Dusp27/Gpa33
chr1	168051911	168071452	chr1	167991717	167994358	Dusp27/Gpa33
chr1	168051911	168071452	chr1	168076905	168087125	Dusp27/Gpa33
chr1	169206104	169219259	chr1	169226186	169235033	Uck2
chr1	169318911	169335522	chr1	169548388	169550962	Mgst3
chr1	170359582	170371776	chr1	170136282	170144630	Pbx1
chr1	171459518	171462018	chr1	172075071	172078377	Nuf2
chr1	172574235	172576492	chr1	172696046	172697399	Olfml2b
chr1	172797098	172804265	chr1	172633064	172635712	Atf6
chr1	172797098	172804265	chr1	172697400	172697688	Atf6
chr1	173032277	173045897	chr1	173131537	173142051	1700009P17Rik
chr1	173032277	173045897	chr1	173275825	173279177	1700009P17Rik
chr1	173143867	173153998	chr1	173119863	173120095	Nr1i3/Tomm40l
chr1	173143867	173153998	chr1	173279178	173279624	Nr1i3/Tomm40l
chr1	173222751	173225342	chr1	173279178	173279624	Ufc1
chr1	173222751	173225342	chr1	173405825	173421253	Ufc1
chr1	173300013	173304420	chr1	173394273	173405824	Pvrl4
chr1	173357521	173369043	chr1	173275825	173279177	F11r
chr1	173357521	173369043	chr1	173304905	173306872	F11r
chr1	173421254	173437190	chr10	66352246	66358013	Alyref2/B930036N10Rik
chr1	174052026	174060605	chr1	174145562	174147732	Pex19
chr1	178742922	178748054	chr1	179643167	179645526	Cep170/Sdccag8
chr1	179369677	179375773	chr1	178813310	178814666	Zfp238
chr1	179369677	179375773	chr1	178814667	178815895	Zfp238
chr1	179369677	179375773	chr1	178939423	178943860	Zfp238
chr1	179369677	179375773	chr1	178967435	178976040	Zfp238
chr1	179369677	179375773	chr1	179188818	179197572	Zfp238
chr1	179369677	179375773	chr1	179485269	179486053	Zfp238
chr1	179369677	179375773	chr1	179486054	179487625	Zfp238
chr1	179369677	179375773	chr1	179551495	179569914	Zfp238
chr1	179369677	179375773	chr1	179569915	179572583	Zfp238
chr1	179369677	179375773	chr1	179633214	179634402	Zfp238
chr1	179725407	179730095	chr1	178938848	178939422	Adss
chr1	179725407	179730095	chr1	179633214	179634402	Adss
chr1	179725407	179730095	chr1	179643167	179645526	Adss
chr1	180266114	180273913	chr1	180298164	180299522	Hnrnpu
chr1	182191074	182194266	chr1	182477172	182481457	Psen2
chr1	182259644	182275770	chr1	182288328	182304777	Gm5069/Itpkb
chr1	182259644	182275770	chr1	182315573	182330074	Gm5069/Itpkb
chr1	182400191	182418615	chr1	182436593	182438909	6330403A02Rik
chr1	182570217	182576097	chr1	182556009	182559008	Lin9
chr1	182623374	182633852	chr1	182556009	182559008	Mixl1
chr1	182871842	182873286	chr1	183176144	183177454	Tmem63a
chr1	183769125	183773321	chr1	184450300	184461447	Lbr
chr1	183948320	183953060	chr1	183982579	183985410	Enah
chr1	183948320	183953060	chr1	183988250	183992392	Enah
chr1	183948320	183953060	chr1	184450300	184461447	Enah
chr1	185501851	185510201	chr1	185334565	185335316	Gm8214
chr1	185501851	185510201	chr1	185858306	185875851	Gm8214
chr1	185830448	185838426	chr1	185729342	185731456	Dusp10
chr1	185847515	185858305	chr1	185726905	185729341	1700056E22Rik/Dusp10
chr1	186546261	186562346	chr1	186499737	186501190	Hlx
chr1	186643146	186648447	chr1	186084349	186090223	Mosc2
chr1	186643146	186648447	chr1	187053333	187064285	Mosc2
chr1	186667216	186671952	chr1	186084349	186090223	Mosc2
chr1	187028029	187029729	chr1	186661517	186667215	Rab3gap2
chr1	187028029	187029729	chr1	187053333	187064285	Rab3gap2
chr1	187177859	187189291	chr1	187225130	187226343	Eprs
chr1	188525987	188541376	chr1	188011488	188016416	Tgfb2
chr1	188525987	188541376	chr1	188019668	188036450	Tgfb2
chr1	188525987	188541376	chr1	188267332	188271289	Tgfb2
chr1	191511777	191515946	chr1	191693038	191700324	Cenpf
chr1	191511777	191515946	chr1	191703164	191704028	Cenpf
chr1	191511777	191515946	chr1	191711842	191722892	Cenpf
chr1	191548655	191552781	chr1	191684751	191688750	Ptpn14
chr1	191548655	191552781	chr1	191700325	191703163	Ptpn14
chr1	191548655	191552781	chr1	191704029	191705515	Ptpn14
chr1	192801574	192805679	chr1	192876606	192886505	Vash2
chr1	192801574	192805679	chr1	193123558	193131962	Vash2
chr1	192847565	192850220	chr1	192776353	192779756	Mfsd7b
chr1	192847565	192850220	chr1	192801046	192801573	Mfsd7b
chr1	192847565	192850220	chr1	193122548	193123557	Mfsd7b
chr1	192847565	192850220	chr1	193123558	193131962	Mfsd7b
chr1	192847565	192850220	chr1	193641912	193642557	Mfsd7b
chr1	192886506	192887431	chr1	192794222	192801045	Nsl1/Tatdn3
chr1	192886506	192887431	chr1	193054513	193055934	Nsl1/Tatdn3
chr1	192886506	192887431	chr1	193088765	193093517	Nsl1/Tatdn3
chr1	192886506	192887431	chr1	193102442	193108372	Nsl1/Tatdn3
chr1	192886506	192887431	chr1	193636685	193641911	Nsl1/Tatdn3
chr1	192917403	192936537	chr1	193123558	193131962	Batf3
chr1	193002562	193011846	chr1	193123558	193131962	Atf3
chr1	193146010	193154573	chr1	193382142	193383105	Tmem206
chr1	193146010	193154573	chr1	193636685	193641911	Tmem206
chr1	193219928	193222547	chr1	193378678	193381141	Ppp2r5a
chr1	193219928	193222547	chr1	193641912	193642557	Ppp2r5a
chr1	193394430	193400244	chr1	193176012	193177794	Dtl/Ints7
chr1	193394430	193400244	chr1	193702713	193705705	Dtl/Ints7
chr1	193541023	193545232	chr1	193641912	193642557	Lpgat1
chr1	193798048	193801841	chr1	193882278	193890044	Rd3
chr1	194660389	194661905	chr1	194608008	194616465	A730013G03Rik
chr1	194660389	194661905	chr1	194616466	194621953	A730013G03Rik
chr1	194680057	194682410	chr1	194630867	194635729	Sertad4
chr1	194680057	194682410	chr1	195208846	195212691	Sertad4
chr1	194953783	194963187	chr1	194579057	194580087	Diexf
chr1	194953783	194963187	chr1	195206560	195208845	Diexf
chr1	195021235	195030533	chr1	195208846	195212691	Traf3ip3
chr1	195195775	195203094	chr1	195051896	195057192	Camk1g
chr10	3134034	3138890	chr10	3081172	3086190	Cnksr3
chr10	5258283	5278106	chr10	5279780	5288986	Gm10097/Syne1
chr10	5258283	5278106	chr10	5288987	5296665	Gm10097/Syne1
chr10	5957841	5959970	chr10	5146049	5155790	Zbtb2
chr10	5957841	5959970	chr10	5203211	5206691	Zbtb2
chr10	5957841	5959970	chr10	5288987	5296665	Zbtb2
chr10	5957841	5959970	chr10	6309074	6309832	Zbtb2
chr10	6370930	6373506	chr10	6815234	6823858	Mthfd1l
chr10	6803041	6806881	chr10	6454030	6455680	Iyd
chr10	6803041	6806881	chr10	6483126	6484224	Iyd
chr10	6803041	6806881	chr10	6491697	6494107	Iyd
chr10	6803041	6806881	chr10	6998987	7011465	Iyd
chr10	6978440	6980625	chr10	6958128	6962353	Ppp1r14c
chr10	6978440	6980625	chr10	7011952	7013657	Ppp1r14c
chr10	7076996	7079773	chr10	6370186	6370929	H60c
chr10	7303157	7316300	chr10	3081172	3086190	Lrp11
chr10	7382425	7389129	chr10	3081172	3086190	Nup43/Pcmt1
chr10	7382425	7389129	chr10	3086191	3087858	Nup43/Pcmt1
chr10	7382425	7389129	chr10	3141243	3145770	Nup43/Pcmt1
chr10	7662292	7679069	chr10	7648561	7652838	Tab2
chr10	10998121	11002379	chr10	10914567	10923323	Fbxo30
chr10	12588529	12592749	chr10	12473925	12480557	Utrn
chr10	12588529	12592749	chr10	12540817	12542793	Utrn
chr10	12588529	12592749	chr10	12634792	12635649	Utrn
chr10	12588529	12592749	chr10	12639632	12646664	Utrn
chr10	12588529	12592749	chr10	12650282	12652347	Utrn
chr10	12683619	12685110	chr10	12696407	12700597	Stx11
chr10	13264255	13273685	chr10	13924301	13933183	Adat2/Pex3
chr10	13587534	13593044	chr10	13686342	13687950	Aig1
chr10	13683328	13686341	chr10	13285768	13292855	Hivep2
chr10	14264615	14272177	chr10	14181843	14183870	Gpr126
chr10	14423739	14425828	chr10	14181843	14183870	Vta1
chr10	14423739	14425828	chr10	14183871	14187461	Vta1
chr10	14437048	14439074	chr10	14181843	14183870	Gje1
chr10	17440342	17444920	chr10	17060265	17068328	Cited2
chr10	17440342	17444920	chr10	17068329	17071244	Cited2
chr10	17440342	17444920	chr10	17084948	17085293	Cited2
chr10	17775020	17778608	chr10	17801413	17802333	Reps1
chr10	18732229	18735534	chr10	18782246	18785655	Tnfaip3
chr10	18732229	18735534	chr10	18865250	18873393	Tnfaip3
chr10	21408435	21416097	chr10	21314052	21314991	Gm5420
chr10	21408435	21416097	chr10	21512650	21521370	Gm5420
chr10	23069188	23070539	chr10	22809512	22812012	Eya4
chr10	23069188	23070539	chr10	22864025	22866614	Eya4
chr10	23069188	23070539	chr10	22873501	22875921	Eya4
chr10	23069188	23070539	chr10	22908118	22918865	Eya4
chr10	23069188	23070539	chr10	23288098	23289455	Eya4
chr10	23069188	23070539	chr10	23289456	23295127	Eya4
chr10	23504816	23521768	chr10	22864025	22866614	1110021L09Rik/Rps12
chr10	23504816	23521768	chr10	22883447	22885724	1110021L09Rik/Rps12
chr10	24309394	24318149	chr10	24183064	24196198	Ctgf
chr10	24309394	24318149	chr10	24196199	24197016	Ctgf
chr10	24309394	24318149	chr10	24210891	24214025	Ctgf
chr10	24309394	24318149	chr10	24214026	24215474	Ctgf
chr10	25015819	25019749	chr10	24990608	24991808	Akap7
chr10	25015819	25019749	chr10	25084973	25086809	Akap7
chr10	25015819	25019749	chr10	25180952	25188905	Akap7
chr10	25015819	25019749	chr10	25250407	25253177	Akap7
chr10	25077276	25084972	chr10	24992544	24996397	Epb4.1l2
chr10	25077276	25084972	chr10	25150494	25153625	Epb4.1l2
chr10	25077276	25084972	chr10	25153626	25159138	Epb4.1l2
chr10	25077276	25084972	chr10	25180952	25188905	Epb4.1l2
chr10	25077276	25084972	chr10	25250407	25253177	Epb4.1l2
chr10	25077276	25084972	chr10	25253178	25254943	Epb4.1l2
chr10	26092730	26097152	chr10	26518848	26520957	L3mbtl3
chr10	26092730	26097152	chr10	26554881	26557032	L3mbtl3
chr10	26487065	26493950	chr10	26554881	26557032	Arhgap18
chr10	32605750	32612995	chr10	31186293	31187274	Nkain2
chr10	33668943	33672408	chr10	33999856	34000869	Zufsp
chr10	33714307	33715250	chr10	34036512	34041076	Gm17567
chr10	33729427	33731919	chr10	34028330	34036511	Gm17237
chr10	36856802	36859031	chr10	36939668	36942001	Marcks
chr10	36856802	36859031	chr10	37060303	37069571	Marcks
chr10	36856802	36859031	chr10	37196072	37200469	Marcks
chr10	36856802	36859031	chr10	37200470	37202328	Marcks
chr10	36856802	36859031	chr10	37203142	37204226	Marcks
chr10	36856802	36859031	chr10	37204227	37204727	Marcks
chr10	36859032	36863179	chr10	37196072	37200469	5930403N24Rik
chr10	36859032	36863179	chr10	37200470	37202328	5930403N24Rik
chr10	36859032	36863179	chr10	37203142	37204226	5930403N24Rik
chr10	36859032	36863179	chr10	37204227	37204727	5930403N24Rik
chr10	38851937	38859481	chr10	39253309	39266248	1700025K23Rik/Tube1
chr10	39083656	39090567	chr10	38981312	38982178	Fyn
chr10	39083656	39090567	chr10	39041941	39044908	Fyn
chr10	39083656	39090567	chr10	39126081	39127203	Fyn
chr10	39331123	39336778	chr10	38884889	38886501	Traf3ip2
chr10	39446418	39454029	chr10	39126081	39127203	Rev3l
chr10	39446418	39454029	chr10	39253309	39266248	Rev3l
chr10	39446418	39454029	chr10	39290296	39291948	Rev3l
chr10	39446418	39454029	chr10	39291949	39293016	Rev3l
chr10	39446418	39454029	chr10	39320547	39322354	Rev3l
chr10	39679036	39680322	chr10	38890386	38892373	G630090E17Rik
chr10	39861874	39869640	chr10	39772123	39780261	Slc16a10
chr10	39861874	39869640	chr10	39783517	39793275	Slc16a10
chr10	39861874	39869640	chr10	39873339	39876342	Slc16a10
chr10	40020402	40024181	chr10	40147779	40151301	Amd1
chr10	40600517	40605390	chr10	40359328	40367994	Cdc40/Wasf1
chr10	41018597	41024720	chr10	41398874	41402639	Fig4
chr10	41169286	41171724	chr10	41402640	41404889	Zbtb24
chr10	41195767	41201039	chr10	41402640	41404889	Mical1
chr10	41208366	41214946	chr10	41402640	41404889	Ppil6/Smpd2
chr10	41238829	41241171	chr10	41262773	41272311	Cd164
chr10	41238829	41241171	chr10	41298156	41301021	Cd164
chr10	41238829	41241171	chr10	41301022	41303580	Cd164
chr10	41272312	41276641	chr10	41298156	41301021	Ccdc162
chr10	41272312	41276641	chr10	41301022	41303580	Ccdc162
chr10	41272312	41276641	chr10	41370458	41373367	Ccdc162
chr10	41735282	41743135	chr10	41986755	41993264	Armc2
chr10	41993265	42018813	chr10	41398874	41402639	Foxo3
chr10	41993265	42018813	chr10	41402640	41404889	Foxo3
chr10	41993265	42018813	chr10	41654483	41655047	Foxo3
chr10	41993265	42018813	chr10	41697983	41717096	Foxo3
chr10	41993265	42018813	chr10	42419951	42421929	Foxo3
chr10	42892378	42894923	chr10	42842218	42844898	9030612E09Rik/Sobp
chr10	42892378	42894923	chr10	42844899	42845976	9030612E09Rik/Sobp
chr10	43174621	43187891	chr10	42878643	42892377	Gm3699
chr10	43197042	43200311	chr10	42844899	42845976	Bend3
chr10	44722906	44726111	chr10	44036528	44039393	Gm4795
chr10	45007521	45010552	chr10	44843065	44845641	Popdc3
chr10	45007521	45010552	chr10	44860733	44868554	Popdc3
chr10	45007521	45010552	chr10	44936897	44942430	Popdc3
chr10	45007521	45010552	chr10	45034628	45038726	Popdc3
chr10	45007521	45010552	chr10	45038727	45042936	Popdc3
chr10	45007521	45010552	chr10	45082618	45088796	Popdc3
chr10	45048476	45056811	chr10	44795881	44796424	Bves
chr10	45048476	45056811	chr10	44796425	44800324	Bves
chr10	45048476	45056811	chr10	44804095	44804400	Bves
chr10	45048476	45056811	chr10	44836785	44842727	Bves
chr10	45048476	45056811	chr10	44845642	44849869	Bves
chr10	45048476	45056811	chr10	45010553	45019990	Bves
chr10	51737129	51744764	chr10	51648227	51651374	Vgll2
chr10	51737129	51744764	chr10	51688348	51695645	Vgll2
chr10	53061470	53062846	chr10	53235627	53239353	Gm10942
chr10	57785233	57787332	chr10	57215499	57219303	Lims1
chr10	57785233	57787332	chr10	57791542	57798869	Lims1
chr10	57785233	57787332	chr10	57823377	57831517	Lims1
chr10	57908087	57912542	chr10	57798870	57808564	Ranbp2
chr10	57908087	57912542	chr10	57823377	57831517	Ranbp2
chr10	57908087	57912542	chr10	57835342	57845425	Ranbp2
chr10	58681860	58687168	chr10	58755443	58772962	2020-09-10
chr10	58784327	58787542	chr10	59187147	59193629	P4ha1
chr10	58784327	58787542	chr10	59275855	59277299	P4ha1
chr10	58890824	58915359	chr10	59285751	59289248	Oit3
chr10	59077992	59088133	chr10	58976754	58977506	Ccdc109a/Gm10322
chr10	59077992	59088133	chr10	59037239	59044738	Ccdc109a/Gm10322
chr10	59077992	59088133	chr10	59100459	59103487	Ccdc109a/Gm10322
chr10	59077992	59088133	chr10	59182176	59185965	Ccdc109a/Gm10322
chr10	59077992	59088133	chr10	59187147	59193629	Ccdc109a/Gm10322
chr10	59163156	59174492	chr10	59273463	59275854	Micu1
chr10	59340791	59345067	chr10	58755443	58772962	Dnajb12
chr10	59405870	59419287	chr10	59353723	59361732	Ddit4
chr10	59405870	59419287	chr10	59370355	59371467	Ddit4
chr10	59405870	59419287	chr10	59378586	59379904	Ddit4
chr10	59405870	59419287	chr10	59432577	59439748	Ddit4
chr10	59805942	59811200	chr10	59855200	59861890	4632428N05Rik
chr10	59861891	59863897	chr10	59814684	59824318	Gm17455
chr10	60551965	60558464	chr10	60224570	60226626	Pcbd1
chr10	60551965	60558464	chr10	60231705	60235620	Pcbd1
chr10	60551965	60558464	chr10	60268154	60270154	Pcbd1
chr10	60551965	60558464	chr10	60274289	60276888	Pcbd1
chr10	60718672	60738003	chr10	60658618	60664276	Adamts14
chr10	60718672	60738003	chr10	60680489	60693824	Adamts14
chr10	60718672	60738003	chr10	60694612	60700092	Adamts14
chr10	60718672	60738003	chr10	60739495	60746030	Adamts14
chr10	60718672	60738003	chr10	60777250	60781471	Adamts14
chr10	60753462	60761081	chr10	60670185	60674812	Prf1
chr10	60753462	60761081	chr10	60748537	60751357	Prf1
chr10	60878205	60880720	chr10	61118574	61118848	Nodal
chr10	60926608	60948140	chr10	61031732	61033068	D830039M14Rik/Lrrc20
chr10	61140864	61145142	chr10	61132578	61137855	Sar1a
chr10	62562225	62565137	chr10	62586529	62587201	Atoh7
chr10	62562225	62565137	chr10	62619223	62622067	Atoh7
chr10	62562225	62565137	chr10	62684308	62689351	Atoh7
chr10	62666507	62667603	chr10	62586529	62587201	Mypn
chr10	62666507	62667603	chr10	62639211	62640007	Mypn
chr10	62666507	62667603	chr10	62640008	62647885	Mypn
chr10	66746000	66749536	chr10	66360447	66369885	Nrbf2
chr10	67005532	67012442	chr10	67172720	67176357	Ado
chr10	67440353	67446940	chr10	67327066	67331736	Rtkn2
chr10	67740599	67748037	chr10	67615661	67620322	Arid5b
chr10	67740599	67748037	chr10	67622457	67629525	Arid5b
chr10	67740599	67748037	chr10	67631088	67631799	Arid5b
chr10	68671398	68676983	chr10	67817851	67824981	A930033H14Rik/Rhobtb1
chr10	68995967	68997426	chr10	69090460	69091838	Ank3
chr10	69557811	69562136	chr10	69423062	69427481	Ccdc6
chr10	69557811	69562136	chr10	69427482	69431478	Ccdc6
chr10	74494176	74496338	chr10	74606915	74622839	Rtdr1
chr10	74497599	74501972	chr10	74567283	74569915	Rab36
chr10	74522952	74535571	chr10	74570518	74575621	Bcr
chr10	74522952	74535571	chr10	74631424	74634263	Bcr
chr10	74674406	74677091	chr10	74824548	74828617	Specc1l
chr10	74674406	74677091	chr10	74967898	74971058	Specc1l
chr10	74775014	74783746	chr10	74824548	74828617	Adora2a
chr10	74775014	74783746	chr10	74839407	74842499	Adora2a
chr10	74868622	74875322	chr10	74634264	74638526	Upb1
chr10	74868622	74875322	chr10	74707242	74713798	Upb1
chr10	74868622	74875322	chr10	74713799	74714455	Upb1
chr10	74868622	74875322	chr10	74714790	74715828	Upb1
chr10	74868622	74875322	chr10	74726307	74728308	Upb1
chr10	74868622	74875322	chr10	74761275	74766198	Upb1
chr10	74868622	74875322	chr10	74766199	74772703	Upb1
chr10	74868622	74875322	chr10	74824548	74828617	Upb1
chr10	74868622	74875322	chr10	74839407	74842499	Upb1
chr10	74980506	74981083	chr10	74631424	74634263	1110038D17Rik/Snrpd3
chr10	74980506	74981083	chr10	74713799	74714455	1110038D17Rik/Snrpd3
chr10	74980506	74981083	chr10	74757217	74761274	1110038D17Rik/Snrpd3
chr10	75009334	75029085	chr10	75335446	75336036	AI646023/Ggt1
chr10	75224352	75230666	chr10	75335446	75336036	Cabin1
chr10	75224352	75230666	chr10	75336037	75340027	Cabin1
chr10	75391812	75409208	chr10	75335446	75336036	Chchd10/Gm867/Mmp11/Vpreb3
chr10	75391812	75409208	chr10	75336037	75340027	Chchd10/Gm867/Mmp11/Vpreb3
chr10	75412841	75418310	chr10	75335446	75336036	Gm5134
chr10	76614080	76638268	chr10	76671478	76674093	Col18a1
chr10	76717505	76727307	chr10	76669384	76670612	Gm10941/Pofut2
chr10	76717505	76727307	chr10	76671478	76674093	Gm10941/Pofut2
chr10	77068186	77070915	chr10	77049688	77059306	Sumo3
chr10	77629841	77633656	chr10	77102083	77103486	D10Jhu81e
chr10	77629841	77633656	chr10	77765101	77768139	D10Jhu81e
chr10	77810270	77816300	chr10	77654300	77657680	Agpat3
chr10	77810270	77816300	chr10	77682153	77686240	Agpat3
chr10	77810270	77816300	chr10	77736519	77748085	Agpat3
chr10	77810270	77816300	chr10	77750520	77753827	Agpat3
chr10	77810270	77816300	chr10	77768140	77771837	Agpat3
chr10	77847509	77870375	chr10	77654300	77657680	Gm10146
chr10	77847509	77870375	chr10	77686241	77688329	Gm10146
chr10	77847509	77870375	chr10	77765101	77768139	Gm10146
chr10	77847509	77870375	chr10	77768140	77771837	Gm10146
chr10	77870376	77881008	chr10	77672159	77682152	Rrp1
chr10	77938862	77952783	chr10	78578634	78581049	Gm9978
chr10	78048726	78055105	chr10	78562332	78565357	Syde1
chr10	78048726	78055105	chr10	78578634	78581049	Syde1
chr10	78209348	78218736	chr10	78565358	78566246	Ccdc105
chr10	78209348	78218736	chr10	78567171	78569613	Ccdc105
chr10	79130793	79133665	chr10	78562332	78565357	Gm16517
chr10	79144124	79154245	chr10	78562332	78565357	Cdc34/Gzmm
chr10	79252421	79256999	chr10	79156524	79159025	Palm/Prss57
chr10	79275113	79287511	chr10	79264063	79265819	9130017N09Rik
chr10	79275113	79287511	chr10	79416441	79419709	9130017N09Rik
chr10	79303153	79325321	chr10	79389926	79401021	Ptbp1
chr10	79389541	79389925	chr10	79538381	79559005	Arid3a
chr10	79419710	79447209	chr10	79533953	79534352	Grin3b/ORF61/Wdr18
chr10	79419710	79447209	chr10	79618527	79618751	Grin3b/ORF61/Wdr18
chr10	79448038	79454965	chr10	79533953	79534352	Cnn2
chr10	79468613	79490344	chr10	79513774	79529217	Hmha1
chr10	79505826	79513773	chr10	79533953	79534352	Gpx4
chr10	79560452	79568409	chr10	79618752	79626838	Sbno2
chr10	79568410	79587120	chr10	79534353	79538380	Stk11
chr10	79596163	79606796	chr10	79389926	79401021	Atp5d/Dos
chr10	79596163	79606796	chr10	79529218	79533952	Atp5d/Dos
chr10	79596163	79606796	chr10	79618752	79626838	Atp5d/Dos
chr10	79608408	79618526	chr10	79496654	79499581	Midn
chr10	79608408	79618526	chr10	79529218	79533952	Midn
chr10	79608408	79618526	chr10	79533953	79534352	Midn
chr10	79608408	79618526	chr10	79618752	79626838	Midn
chr10	79628324	79630600	chr10	79534353	79538380	Cirbp
chr10	79859674	79873809	chr10	80139338	80141322	Mbd3/Uqcr11
chr10	80047383	80053328	chr10	80139338	80141322	Fam108a
chr10	80085107	80095464	chr10	80376278	80376571	Csnk1g2
chr10	80275593	80276523	chr10	80139338	80141322	Jsrp1
chr10	80275593	80276523	chr10	80376278	80376571	Jsrp1
chr10	80337833	80343228	chr10	80224395	80229400	Tmprss9
chr10	80537197	80564289	chr10	80376278	80376571	Creb3l3/Thop1
chr10	80618996	80631608	chr10	80614856	80618638	Pias4
chr10	80826646	80829069	chr10	81011490	81015554	4930404N11Rik
chr10	80948993	80970570	chr10	81028534	81033991	Ncln/S1pr4
chr10	81067920	81076891	chr10	81028534	81033991	BC025920
chr10	82270146	82277034	chr10	83094396	83098206	1700028I16Rik
chr10	83002743	83011401	chr10	82369156	82373031	A230046K03Rik
chr10	83902296	83908031	chr10	83846164	83850444	Nuak1
chr10	83902296	83908031	chr10	83851004	83852834	Nuak1
chr10	83994855	83997551	chr10	84466684	84469890	Ckap4
chr10	83994855	83997551	chr10	84469891	84474285	Ckap4
chr10	84083426	84085503	chr10	84466684	84469890	Polr3b
chr10	85755898	85767038	chr10	85849350	85854652	Timp3
chr10	86240253	86248484	chr10	86169637	86175413	Nt5dc3
chr10	86240253	86248484	chr10	86474157	86479669	Nt5dc3
chr10	86240253	86248484	chr10	87968093	87977352	Nt5dc3
chr10	86470610	86474156	chr10	87781779	87783777	Stab2
chr10	86470610	86474156	chr10	87784059	87784820	Stab2
chr10	86470610	86474156	chr10	87790021	87795677	Stab2
chr10	87320200	87323407	chr10	87518092	87521347	Igf1
chr10	87320200	87323407	chr10	87781779	87783777	Igf1
chr10	87320200	87323407	chr10	87783778	87784058	Igf1
chr10	87320200	87323407	chr10	87784059	87784820	Igf1
chr10	87323408	87328209	chr10	87518092	87521347	Igf1
chr10	87323408	87328209	chr10	87683608	87686240	Igf1
chr10	87323408	87328209	chr10	87764870	87765757	Igf1
chr10	87323408	87328209	chr10	87784059	87784820	Igf1
chr10	87659633	87664862	chr10	87389312	87390810	Ccdc53
chr10	87962927	87968092	chr10	88186884	88190120	Chpt1
chr10	88064686	88068570	chr10	88041789	88043881	Mybpc1
chr10	88192251	88194571	chr10	86474157	86479669	Arl1
chr10	88192251	88194571	chr10	86480033	86483021	Arl1
chr10	88192251	88194571	chr10	87977353	87977960	Arl1
chr10	88192251	88194571	chr10	88041789	88043881	Arl1
chr10	90580874	90585400	chr10	90552814	90557868	Slc25a3
chr10	90580874	90585400	chr10	90621569	90622586	Slc25a3
chr10	90580874	90585400	chr10	90702305	90703378	Slc25a3
chr10	90580874	90585400	chr10	90703379	90703872	Slc25a3
chr10	90585401	90596464	chr10	90702305	90703378	Slc25a3
chr10	90585401	90596464	chr10	90703379	90703872	Slc25a3
chr10	90622587	90638057	chr10	90646494	90647064	Tmpo
chr10	92622984	92627439	chr10	92513532	92513777	Cdk17
chr10	92765749	92783639	chr10	92513778	92515668	Elk3
chr10	92765749	92783639	chr10	92746764	92761587	Elk3
chr10	92913440	92920635	chr10	92513532	92513777	Lta4h
chr10	92913440	92920635	chr10	92513778	92515668	Lta4h
chr10	92950894	92957894	chr10	92513778	92515668	Hal
chr10	92998367	93005291	chr10	92513532	92513777	Amdhd1/Ccdc38
chr10	92998367	93005291	chr10	92892762	92901328	Amdhd1/Ccdc38
chr10	93048194	93056505	chr10	93249570	93271360	Snrpf
chr10	93282739	93294449	chr10	93056541	93057001	Usp44
chr10	93609645	93611230	chr10	93344793	93352645	Nr2c1
chr10	94785314	94787764	chr10	94464960	94468811	Cradd
chr10	94879260	94880606	chr10	94538876	94548636	Socs2
chr10	94961286	94964993	chr10	95323999	95326385	Mrpl42
chr10	95025486	95027476	chr10	94453700	94455239	Nudt4
chr10	95025486	95027476	chr10	95223227	95225389	Nudt4
chr10	95025486	95027476	chr10	95231375	95235360	Nudt4
chr10	95025486	95027476	chr10	95345298	95349836	Nudt4
chr10	95025486	95027476	chr10	95349837	95355539	Nudt4
chr10	96078881	96084907	chr10	95691582	95696138	Btg1
chr10	96078881	96084907	chr10	95716421	95719737	Btg1
chr10	96078881	96084907	chr10	95858613	95861318	Btg1
chr10	96078881	96084907	chr10	95861438	95862988	Btg1
chr10	96078881	96084907	chr10	95862989	95866096	Btg1
chr10	96078881	96084907	chr10	95898099	95902318	Btg1
chr10	98369269	98379988	chr10	97970764	97971691	Atp2b1
chr10	98369269	98379988	chr10	98090230	98094663	Atp2b1
chr10	98565774	98573007	chr10	99055096	99064915	Galnt4/Poc1b
chr10	98721199	98733218	chr10	98635567	98642801	Dusp6
chr10	98721199	98733218	chr10	99050859	99055095	Dusp6
chr10	98871244	98883415	chr10	98885567	98894847	B530045E10Rik
chr10	106922766	106925771	chr10	107160899	107163626	Myf5
chr10	107595278	107601126	chr10	107355788	107366121	Ppp1r12a
chr10	110732198	110744640	chr10	111389709	111399674	Bbs10
chr10	110908765	110913388	chr10	111373275	111374041	Nap1l1
chr10	110908765	110913388	chr10	111374042	111384911	Nap1l1
chr10	110937611	110939234	chr10	110668456	110672390	Gm5176
chr10	110937611	110939234	chr10	111300969	111303750	Gm5176
chr10	110937611	110939234	chr10	111310914	111311533	Gm5176
chr10	110939810	110944767	chr10	110993630	110996189	Phlda1
chr10	110939810	110944767	chr10	110996190	111005012	Phlda1
chr10	110939810	110944767	chr10	111124210	111133241	Phlda1
chr10	111404428	111410558	chr10	110944768	110947666	Krr1
chr10	114750809	114759321	chr10	114684689	114685571	Rab21
chr10	116582661	116586684	chr10	116506921	116513795	Frs2
chr10	116582661	116586684	chr10	116577865	116581695	Frs2
chr10	117145527	117158032	chr10	117902893	117907543	Mdm2
chr10	117182679	117189778	chr10	117139545	117143300	Slc35e3
chr10	117228978	117232488	chr10	118516489	118516646	Nup107
chr10	117577434	117581451	chr10	118516647	118522824	Mdm1
chr10	117874121	117893164	chr10	117902893	117907543	Ifng
chr10	118290375	118300153	chr10	118184397	118184854	4932442E05Rik
chr10	118290375	118300153	chr10	118421790	118428585	4932442E05Rik
chr10	118290375	118300153	chr10	118428586	118431326	4932442E05Rik
chr10	118290375	118300153	chr10	118514249	118516488	4932442E05Rik
chr10	118290375	118300153	chr10	118516489	118516646	4932442E05Rik
chr10	118303546	118307280	chr10	118184397	118184854	Dyrk2
chr10	118303546	118307280	chr10	118419298	118421789	Dyrk2
chr10	118303546	118307280	chr10	118421790	118428585	Dyrk2
chr10	118303546	118307280	chr10	118428586	118431326	Dyrk2
chr10	118303546	118307280	chr10	118437320	118440547	Dyrk2
chr10	118303546	118307280	chr10	118516647	118522824	Dyrk2
chr10	118887003	118896494	chr10	119052120	119054068	Grip1
chr10	119910122	119914638	chr10	120089004	120104173	Hmga2
chr10	119910122	119914638	chr10	120129288	120137728	Hmga2
chr10	120899193	120913964	chr10	120806980	120817972	Rassf3
chr10	120899193	120913964	chr10	120822593	120832686	Rassf3
chr10	120899193	120913964	chr10	120971864	120973357	Rassf3
chr10	121062769	121063716	chr10	121446024	121452041	Xpot
chr10	121062769	121063716	chr10	121956707	121961948	Xpot
chr10	121176495	121180413	chr10	121446024	121452041	BC048403
chr10	121483476	121487411	chr10	121432414	121446023	Srgap1
chr10	126409235	126419123	chr10	126367210	126380634	Ctdsp2
chr10	126409235	126419123	chr10	126392412	126394256	Ctdsp2
chr10	126409235	126419123	chr10	126398023	126402345	Ctdsp2
chr10	126409235	126419123	chr10	126420741	126422138	Ctdsp2
chr10	126437669	126445035	chr10	126394314	126395848	Avil
chr10	126464774	126477332	chr10	126419124	126420740	Tsfm
chr10	126464774	126477332	chr10	126420741	126422138	Tsfm
chr10	126477333	126485809	chr10	126392412	126394256	Cyp27b1/Fam119b/Mettl1
chr10	126492187	126507068	chr10	126340927	126347271	Cdk4/March9
chr10	126765800	126781624	chr10	126558252	126562873	Gli1
chr10	126765800	126781624	chr10	126912411	126916033	Gli1
chr10	126802571	126811382	chr10	126912411	126916033	Inhbc
chr10	127335257	127338321	chr10	127113888	127120808	Sdr9c7
chr10	127441703	127452344	chr10	127058418	127065498	Gm10120/Prim1
chr10	127630292	127641683	chr10	127113888	127120808	Gls2
chr10	127665088	127669660	chr10	127531545	127532045	Timeless
chr10	127707572	127708016	chr10	127113888	127120808	Stat2
chr10	127707572	127708016	chr10	127546335	127547568	Stat2
chr10	127740141	127754258	chr10	127113888	127120808	Pan2
chr10	127740141	127754258	chr10	127532046	127535348	Pan2
chr10	127755319	127760562	chr10	127972867	127977789	Cnpy2
chr10	127773505	127777388	chr10	127968640	127969413	Cs
chr10	127773505	127777388	chr10	127972867	127977789	Cs
chr10	127848231	127850245	chr10	127531545	127532045	Obfc2b/Rnf41
chr10	127848231	127850245	chr10	127972867	127977789	Obfc2b/Rnf41
chr10	127891848	127897105	chr10	127924569	127930261	Smarcc2
chr10	127983401	127988311	chr10	127777389	127778312	Rpl41/Zc3h10
chr10	128242012	128245529	chr10	128207592	128216547	Dnajc14
chr11	3228783	3231681	chr11	3232640	3246324	Pik3ip1
chr11	3414505	3417138	chr11	3819072	3821649	Selm
chr11	3763511	3764490	chr11	3821650	3825776	Osbp2
chr11	3825777	3843282	chr11	3819072	3821649	Tcn2
chr11	4340884	4342891	chr11	4664668	4673917	Hormad2
chr11	4340884	4342891	chr11	4699511	4703065	Hormad2
chr11	4597664	4606586	chr11	4160278	4173396	Uqcr10/Zmat5
chr11	5774541	5778526	chr11	5746026	5755796	Pold2
chr11	5855002	5860239	chr11	6074622	6077504	Ykt6
chr11	5964340	5979066	chr11	5936845	5938392	Camk2b
chr11	5964340	5979066	chr11	6020464	6030221	Camk2b
chr11	5964340	5979066	chr11	6057106	6065981	Camk2b
chr11	5964340	5979066	chr11	6077505	6083522	Camk2b
chr11	6191420	6194393	chr11	5936845	5938392	Ogdh
chr11	6368954	6371181	chr11	6320229	6328489	Purb
chr11	6374985	6377201	chr11	6347200	6365383	Purb
chr11	6517182	6520653	chr11	6377202	6385416	Tbrg4
chr11	6520654	6527288	chr11	6347200	6365383	Tbrg4
chr11	6557722	6559056	chr11	6953388	6956099	Ramp3
chr11	6557722	6559056	chr11	7054882	7057851	Ramp3
chr11	6962961	6968805	chr11	6672358	6674724	Adcy1
chr11	6962961	6968805	chr11	7028207	7029763	Adcy1
chr11	8561258	8565717	chr11	8437551	8444669	Tns3
chr11	8561258	8565717	chr11	8720487	8721562	Tns3
chr11	8561258	8565717	chr11	8721563	8726161	Tns3
chr11	8871874	8877710	chr11	8447284	8448269	Pkd1l1
chr11	11012285	11027138	chr11	9216997	9219899	Vwc2
chr11	11761425	11775578	chr11	11793720	11794783	Ddc
chr11	11761425	11775578	chr11	12290473	12292465	Ddc
chr11	11761425	11775578	chr11	12293549	12294425	Ddc
chr11	11761425	11775578	chr11	12294426	12306086	Ddc
chr11	11761425	11775578	chr11	12358763	12360333	Ddc
chr11	11761425	11775578	chr11	12372942	12373724	Ddc
chr11	11761425	11775578	chr11	12373725	12378633	Ddc
chr11	11794784	11799322	chr11	11724016	11730109	Ddc
chr11	11794784	11799322	chr11	11845746	11850884	Ddc
chr11	11794784	11799322	chr11	11850885	11853476	Ddc
chr11	11794784	11799322	chr11	11853523	11855682	Ddc
chr11	11794784	11799322	chr11	11860560	11861379	Ddc
chr11	11794784	11799322	chr11	11869074	11873937	Ddc
chr11	11794784	11799322	chr11	12182823	12186592	Ddc
chr11	11794784	11799322	chr11	12455273	12458968	Ddc
chr11	11934841	11941879	chr11	12120171	12125405	Grb10
chr11	11934841	11941879	chr11	12157429	12159220	Grb10
chr11	11934841	11941879	chr11	12250732	12251617	Grb10
chr11	11934841	11941879	chr11	12293549	12294425	Grb10
chr11	11934841	11941879	chr11	12455273	12458968	Grb10
chr11	12363138	12365598	chr11	11724016	11730109	Cobl
chr11	12363138	12365598	chr11	11737503	11741007	Cobl
chr11	12363138	12365598	chr11	11741008	11742010	Cobl
chr11	12363138	12365598	chr11	11742011	11743699	Cobl
chr11	12363138	12365598	chr11	12250099	12250731	Cobl
chr11	12363138	12365598	chr11	12250732	12251617	Cobl
chr11	12363138	12365598	chr11	12267465	12275659	Cobl
chr11	12363138	12365598	chr11	12290473	12292465	Cobl
chr11	12363138	12365598	chr11	12309121	12313788	Cobl
chr11	12363138	12365598	chr11	12358763	12360333	Cobl
chr11	12363138	12365598	chr11	12372942	12373724	Cobl
chr11	16406208	16413741	chr11	16793420	16795861	Sec61g
chr11	16406208	16413741	chr11	16846220	16850898	Sec61g
chr11	16647087	16653473	chr11	16505264	16512014	Egfr
chr11	16647087	16653473	chr11	16754090	16757799	Egfr
chr11	16659437	16664153	chr11	16491311	16492488	Gm17664
chr11	16659437	16664153	chr11	16492489	16497462	Gm17664
chr11	16659437	16664153	chr11	16595091	16597066	Gm17664
chr11	16659437	16664153	chr11	16665991	16666763	Gm17664
chr11	16659437	16664153	chr11	16693090	16697906	Gm17664
chr11	16659437	16664153	chr11	16714760	16717616	Gm17664
chr11	16659437	16664153	chr11	16754090	16757799	Gm17664
chr11	16659437	16664153	chr11	16793420	16795861	Gm17664
chr11	16850899	16852543	chr11	13323567	13324880	Fbxo48
chr11	16850899	16852543	chr11	16492489	16497462	Fbxo48
chr11	16850899	16852543	chr11	16689488	16693089	Fbxo48
chr11	16850899	16852543	chr11	17061229	17067474	Fbxo48
chr11	17109837	17113393	chr11	17061229	17067474	Pno1/Wdr92
chr11	19824356	19831981	chr11	19861318	19862556	Spred2
chr11	19824356	19831981	chr11	19866345	19877680	Spred2
chr11	19824356	19831981	chr11	19985145	19986290	Spred2
chr11	19824356	19831981	chr11	19986291	19986596	Spred2
chr11	19824356	19831981	chr11	20004923	20011614	Spred2
chr11	20011615	20021696	chr11	19729108	19729311	Actr2
chr11	20011615	20021696	chr11	19729312	19732181	Actr2
chr11	20011615	20021696	chr11	19986291	19986596	Actr2
chr11	20096932	20103963	chr11	19729312	19732181	Rab1
chr11	20148557	20152680	chr11	19815578	19824355	Cep68
chr11	20638204	20647481	chr11	20346728	20355104	Aftph
chr11	20989523	20992693	chr11	21141760	21141953	Peli1
chr11	20989523	20992693	chr11	21267753	21268568	Peli1
chr11	22757685	22761459	chr11	22569020	22569644	B3gnt2
chr11	22757685	22761459	chr11	22569645	22571267	B3gnt2
chr11	23669803	23671874	chr11	23594210	23599820	Rel
chr11	23669803	23671874	chr11	23599821	23600697	Rel
chr11	23669803	23671874	chr11	23617304	23624471	Rel
chr11	23669803	23671874	chr11	23624472	23626153	Rel
chr11	23669803	23671874	chr11	23626154	23628634	Rel
chr11	23669803	23671874	chr11	23628635	23630178	Rel
chr11	23669803	23671874	chr11	23630289	23631740	Rel
chr11	23791217	23795635	chr11	23599821	23600697	Papolg
chr11	29029709	29031435	chr11	28734241	28746438	Pnpt1
chr11	29071675	29075970	chr11	28733566	28734240	Smek2
chr11	29071675	29075970	chr11	28734241	28746438	Smek2
chr11	29071675	29075970	chr11	28768563	28770938	Smek2
chr11	29412048	29428018	chr11	29602018	29606611	Mtif2/Prorsd1
chr11	31767661	31776218	chr11	31609243	31619435	Cpeb4
chr11	31767661	31776218	chr11	31719150	31731132	Cpeb4
chr11	32120072	32123997	chr11	32217171	32221302	Rhbdf1
chr11	32120072	32123997	chr11	32221303	32229283	Rhbdf1
chr11	32352066	32358935	chr11	32397441	32402653	Ubtd2
chr11	32540767	32545717	chr11	32601969	32603324	Fbxw11
chr11	33040017	33051144	chr11	32562243	32570606	Fgf18
chr11	33040017	33051144	chr11	32578756	32581998	Fgf18
chr11	33040017	33051144	chr11	32591966	32599208	Fgf18
chr11	33051154	33064452	chr11	33551331	33554982	Npm1
chr11	34643905	34649052	chr11	35645212	35646742	Ccdc99
chr11	40499546	40508170	chr11	40215997	40216837	Mat2b
chr11	40508171	40509370	chr11	40211610	40215996	Mat2b
chr11	43556030	43562991	chr11	44136565	44138871	Ttc1
chr11	43556030	43562991	chr11	44138872	44148375	Ttc1
chr11	43714118	43716916	chr11	43963362	43969993	Adra1b
chr11	44211466	44216554	chr11	43656240	43659791	Il12b
chr11	44331809	44333225	chr11	43738255	43740729	Rnf145
chr11	44425938	44432019	chr11	45694450	45695064	Ebf1
chr11	45748272	45759779	chr11	45852796	45857987	Lsm11
chr11	45748272	45759779	chr11	45876543	45879488	Lsm11
chr11	45748272	45759779	chr11	45885780	45887960	Lsm11
chr11	45748272	45759779	chr11	45930275	45932691	Lsm11
chr11	45748272	45759779	chr11	46091376	46091999	Lsm11
chr11	45759780	45769867	chr11	45885780	45887960	Thg1l
chr11	45759780	45769867	chr11	45932692	45935828	Thg1l
chr11	45759780	45769867	chr11	45987984	45993957	Thg1l
chr11	45759780	45769867	chr11	46026401	46037988	Thg1l
chr11	45759780	45769867	chr11	46038795	46040299	Thg1l
chr11	45759780	45769867	chr11	46091376	46091999	Thg1l
chr11	45759780	45769867	chr11	46092000	46101340	Thg1l
chr11	45864947	45871688	chr11	45786182	45790674	Adam19/Gm12166
chr11	45864947	45871688	chr11	45838938	45844525	Adam19/Gm12166
chr11	45864947	45871688	chr11	45892597	45896092	Adam19/Gm12166
chr11	45864947	45871688	chr11	45930275	45932691	Adam19/Gm12166
chr11	45864947	45871688	chr11	46037989	46038794	Adam19/Gm12166
chr11	45958967	45986625	chr11	45740413	45741366	Nipal4
chr11	45958967	45986625	chr11	45838938	45844525	Nipal4
chr11	45958967	45986625	chr11	45852796	45857987	Nipal4
chr11	45958967	45986625	chr11	45892597	45896092	Nipal4
chr11	46235058	46253280	chr11	46092000	46101340	Med7
chr11	48610320	48617004	chr11	48895525	48898489	Gnb2l1
chr11	49086169	49096889	chr11	48671399	48673047	Olfr1393
chr11	49650955	49662707	chr11	49535707	49536444	Mapk9
chr11	49932165	49945461	chr11	50028906	50039798	Tbc1d9b
chr11	50137889	50139934	chr11	50028906	50039798	Canx
chr11	50729294	50729785	chr11	51078385	51080540	Zfp2
chr11	51668307	51671655	chr11	51729191	51735963	Phf15
chr11	51780595	51783444	chr11	51644171	51651712	Cdkn2aipnl
chr11	51780595	51783444	chr11	51691248	51703044	Cdkn2aipnl
chr11	51802288	51815006	chr11	51421673	51431479	Ube2b
chr11	51802288	51815006	chr11	51927769	51938505	Ube2b
chr11	51802288	51815006	chr11	51942548	51943696	Ube2b
chr11	51802288	51815006	chr11	52065833	52070089	Ube2b
chr11	51802288	51815006	chr11	52085663	52087200	Ube2b
chr11	51802288	51815006	chr11	52147604	52153085	Ube2b
chr11	51802288	51815006	chr11	52158246	52161948	Ube2b
chr11	51815007	51819936	chr11	51421673	51431479	Cdkl3
chr11	51815007	51819936	chr11	52065833	52070089	Cdkl3
chr11	51815007	51819936	chr11	52158246	52161948	Cdkl3
chr11	52024279	52042887	chr11	51634044	51638475	Olfr1371
chr11	52024279	52042887	chr11	52144859	52147603	Olfr1371
chr11	52024279	52042887	chr11	52147604	52153085	Olfr1371
chr11	52043737	52047011	chr11	51634044	51638475	Skp1a
chr11	52043737	52047011	chr11	51882326	51885507	Skp1a
chr11	52043737	52047011	chr11	51885508	51889891	Skp1a
chr11	52043737	52047011	chr11	52065833	52070089	Skp1a
chr11	52043737	52047011	chr11	52144859	52147603	Skp1a
chr11	52047042	52050530	chr11	52158246	52161948	Skp1a
chr11	53580981	53592812	chr11	53632427	53635260	Gm17334/Irf1
chr11	54058608	54065953	chr11	53875830	53879186	Csf2
chr11	54058608	54065953	chr11	53930285	53931679	Csf2
chr11	54058608	54065953	chr11	53968924	53971278	Csf2
chr11	54836217	54847258	chr11	54681694	54683319	Anxa6
chr11	54836217	54847258	chr11	54695775	54697319	Anxa6
chr11	54836217	54847258	chr11	54698199	54701701	Anxa6
chr11	54836217	54847258	chr11	54743085	54748930	Anxa6
chr11	54836217	54847258	chr11	54806943	54820316	Anxa6
chr11	54836217	54847258	chr11	55221227	55224464	Anxa6
chr11	54836217	54847258	chr11	55246667	55247676	Anxa6
chr11	54889872	54892791	chr11	54694813	54695774	Ccdc69
chr11	54904336	54914776	chr11	54692524	54694812	Gm2a
chr11	54904336	54914776	chr11	54743085	54748930	Gm2a
chr11	54904336	54914776	chr11	55246667	55247676	Gm2a
chr11	54964285	54965590	chr11	54692524	54694812	Slc36a3
chr11	55273331	55288827	chr11	55246667	55247676	Atox1/G3bp1
chr11	57328785	57333827	chr11	57600248	57602188	Fam114a2/Mfap3
chr11	57984849	57989280	chr11	58146204	58151496	Mrpl22
chr11	58453653	58454913	chr11	58109963	58119430	Trim58
chr11	58976563	58977975	chr11	59224319	59241121	A230051G13Rik
chr11	59096850	59112693	chr11	59299713	59299998	Wnt3a
chr11	59096850	59112693	chr11	59415397	59419245	Wnt3a
chr11	59119006	59124805	chr11	59272098	59272485	Wnt9a
chr11	59184530	59191373	chr11	59265673	59272097	Prss38
chr11	59184530	59191373	chr11	59272098	59272485	Prss38
chr11	59285300	59288132	chr11	59204765	59224318	Zfp867
chr11	59285300	59288132	chr11	59272098	59272485	Zfp867
chr11	59425672	59428333	chr11	59551623	59560981	Olfr225
chr11	59463842	59477687	chr11	59444244	59450349	Mprip
chr11	59463842	59477687	chr11	59516428	59526980	Mprip
chr11	59463842	59477687	chr11	59528758	59532971	Mprip
chr11	59913586	59926141	chr11	59964737	59967630	Rai1
chr11	59913586	59926141	chr11	60114047	60116784	Rai1
chr11	59913586	59926141	chr11	60121728	60126337	Rai1
chr11	59913586	59926141	chr11	60129484	60137241	Rai1
chr11	59913586	59926141	chr11	60137242	60138952	Rai1
chr11	60035885	60036740	chr11	60101698	60106612	Srebf1
chr11	60164729	60167643	chr11	60121728	60126337	Lrrc48/Tom1l2
chr11	60164729	60167643	chr11	60129484	60137241	Lrrc48/Tom1l2
chr11	60227983	60231802	chr11	59964737	59967630	4933439F18Rik/Atpaf2
chr11	60227983	60231802	chr11	59967631	59968568	4933439F18Rik/Atpaf2
chr11	60227983	60231802	chr11	60101698	60106612	4933439F18Rik/Atpaf2
chr11	60227983	60231802	chr11	60121728	60126337	4933439F18Rik/Atpaf2
chr11	60227983	60231802	chr11	60129484	60137241	4933439F18Rik/Atpaf2
chr11	60231803	60232421	chr11	59953889	59957379	Atpaf2
chr11	60231803	60232421	chr11	59964737	59967630	Atpaf2
chr11	60231803	60232421	chr11	60120307	60121527	Atpaf2
chr11	60588407	60593864	chr11	60748864	60752096	Smcr8/Top3a
chr11	60727822	60729637	chr11	60515169	60525541	Gm16515
chr11	60743044	60746464	chr11	60868469	60873522	Map2k3
chr11	60743044	60746464	chr11	60873523	60875739	Map2k3
chr11	60937637	60942989	chr11	61216995	61221495	Tnfrsf13b
chr11	61079766	61083685	chr11	61221496	61228816	Aldh3a2
chr11	61155894	61156735	chr11	61012210	61019086	Slc47a2
chr11	61155894	61156735	chr11	61433211	61436689	Slc47a2
chr11	61267146	61267881	chr11	61433211	61436689	Rnf112
chr11	61391775	61395860	chr11	61221496	61228816	Epn2
chr11	61497069	61498837	chr11	61221496	61228816	Fam83g
chr11	61742849	61744236	chr11	62091610	62093433	Akap10
chr11	61766152	61774309	chr11	61781245	61797404	Specc1
chr11	61766152	61774309	chr11	62091610	62093433	Specc1
chr11	62062280	62063391	chr11	61952333	61956733	Adora2b
chr11	62062280	62063391	chr11	61959050	61959411	Adora2b
chr11	62062280	62063391	chr11	61959412	61960453	Adora2b
chr11	62093434	62101377	chr11	61959050	61959411	Ttc19/Zswim7
chr11	62093434	62101377	chr11	61959412	61960453	Ttc19/Zswim7
chr11	62358513	62369721	chr11	61836967	61839274	Ubb
chr11	62561518	62565550	chr11	62642642	62645430	Gm10428
chr11	62561518	62565550	chr11	62929883	62933517	Gm10428
chr11	62561518	62565550	chr11	62981689	62983776	Gm10428
chr11	62561518	62565550	chr11	62983777	62987976	Gm10428
chr11	62631585	62635917	chr11	62809403	62810435	Trim16
chr11	62658102	62664327	chr11	62645431	62650968	Fbxw10
chr11	62658102	62664327	chr11	62981689	62983776	Fbxw10
chr11	62762459	62767397	chr11	62719773	62734700	Cdrt4
chr11	62762459	62767397	chr11	62809403	62810435	Cdrt4
chr11	62762459	62767397	chr11	62811087	62812459	Cdrt4
chr11	62937607	62942997	chr11	62810436	62811086	Pmp22
chr11	64790416	64794662	chr11	62981689	62983776	Elac2
chr11	66718514	66731167	chr11	66801753	66824974	Pirt
chr11	66829686	66850853	chr11	66857768	66862197	Tmem220
chr11	66890249	66892300	chr11	66917551	66919729	Myh3
chr11	67013214	67013617	chr11	66917551	66919729	Myh1
chr11	67013214	67013617	chr11	66919730	66927094	Myh1
chr11	67013214	67013617	chr11	66951324	66958601	Myh1
chr11	67087529	67090832	chr11	66919730	66927094	Myh8
chr11	67267276	67270954	chr11	67375148	67378679	Gas7
chr11	67267276	67270954	chr11	67402324	67412255	Gas7
chr11	68503940	68510299	chr11	68488360	68489597	Myh10
chr11	68782677	68794844	chr11	68753247	68754069	Rangrf
chr11	68855287	68861980	chr11	68911167	68913736	Aurkb
chr11	68899095	68908169	chr11	68892291	68892973	Vamp2
chr11	68899095	68908169	chr11	68913737	68921746	Vamp2
chr11	69048081	69051877	chr11	69283322	69285443	Gucy2e
chr11	69177139	69180883	chr11	69089831	69091506	Chd3/Gm17305
chr11	69180884	69183497	chr11	68911167	68913736	Chd3
chr11	69180884	69183497	chr11	69086856	69089830	Chd3
chr11	69427563	69435309	chr11	68911167	68913736	Shbg
chr11	69427563	69435309	chr11	69089831	69091506	Shbg
chr11	69555887	69572747	chr11	69524685	69536725	Polr2a
chr11	69728454	69735577	chr11	68909615	68911166	Eif5a/Gps2
chr11	69728454	69735577	chr11	68911167	68913736	Eif5a/Gps2
chr11	69728454	69735577	chr11	70013467	70017688	Eif5a/Gps2
chr11	69728454	69735577	chr11	70023379	70025886	Eif5a/Gps2
chr11	69747624	69756213	chr11	70010526	70012776	Ybx2
chr11	69747624	69756213	chr11	70013467	70017688	Ybx2
chr11	69813877	69816711	chr11	70022527	70023378	Dvl2
chr11	69813877	69816711	chr11	70023379	70025886	Dvl2
chr11	69901568	69913789	chr11	69920410	69920673	Asgr2
chr11	69901568	69913789	chr11	70000556	70005329	Asgr2
chr11	69901568	69913789	chr11	70023379	70025886	Asgr2
chr11	70025887	70029608	chr11	70010526	70012776	Slc16a11
chr11	70033650	70035350	chr11	69833158	69836067	Slc16a13
chr11	70033650	70035350	chr11	69887682	69891055	Slc16a13
chr11	70042316	70047010	chr11	69887682	69891055	Bcl6b
chr11	70065734	70071579	chr11	70525479	70529649	Alox12
chr11	70327030	70330989	chr11	70525479	70529649	Vmo1
chr11	70332234	70345334	chr11	70385975	70390468	Gltpd2/Psmb6
chr11	70464320	70474654	chr11	70525479	70529649	Eno3/Pfn1
chr11	70481000	70486316	chr11	70385975	70390468	Spag7
chr11	70500627	70503376	chr11	70586838	70588640	Camta2
chr11	70621276	70633256	chr11	70586838	70588640	A430084P05Rik
chr11	70621276	70633256	chr11	70687943	70690715	A430084P05Rik
chr11	72027341	72042624	chr11	72290434	72291679	Med31
chr11	72080119	72082894	chr11	72147307	72150863	Slc13a5
chr11	72220990	72266534	chr11	72147307	72150863	Ggt6/Mybbp1a/Smtnl2
chr11	72362853	72364203	chr11	72280134	72280894	Spns3
chr11	72502263	72504045	chr11	72518325	72523551	Ankfy1
chr11	74561381	74585097	chr11	74678127	74686639	Mettl16
chr11	74973666	74990593	chr11	74636758	74637317	Hic1
chr11	74973666	74990593	chr11	74678127	74686639	Hic1
chr11	74973666	74990593	chr11	74954821	74958845	Hic1
chr11	74990594	74993739	chr11	75217208	75217973	Ovca2
chr11	74990594	74993739	chr11	75271702	75273039	Ovca2
chr11	74990594	74993739	chr11	75307795	75312868	Ovca2
chr11	74990594	74993739	chr11	75403087	75406404	Ovca2
chr11	75159847	75164947	chr11	75209797	75215728	Rpa1/Smyd4
chr11	75229256	75245525	chr11	75148927	75154199	Serpinf1
chr11	75229256	75245525	chr11	75271702	75273039	Serpinf1
chr11	75338130	75348188	chr11	75215729	75217207	Slc43a2
chr11	75338130	75348188	chr11	75217208	75217973	Slc43a2
chr11	75544276	75548469	chr11	75494302	75502830	Ywhae
chr11	75602806	75612383	chr11	75872644	75874843	Doc2b
chr11	75602806	75612383	chr11	75876475	75879719	Doc2b
chr11	75602806	75612383	chr11	75917750	75920727	Doc2b
chr11	75602806	75612383	chr11	75929030	75937194	Doc2b
chr11	75602806	75612383	chr11	75960719	75962370	Doc2b
chr11	75602806	75612383	chr11	76227906	76228849	Doc2b
chr11	75839238	75843282	chr11	75621069	75626009	Fam101b
chr11	75839238	75843282	chr11	75872644	75874843	Fam101b
chr11	75839238	75843282	chr11	75929030	75937194	Fam101b
chr11	75990017	75996442	chr11	75581905	75586646	Fam57a/Vps53
chr11	75990017	75996442	chr11	75626010	75627061	Fam57a/Vps53
chr11	76209134	76226679	chr11	76118171	76124545	Nxn/Timm22
chr11	76209134	76226679	chr11	76124546	76138244	Nxn/Timm22
chr11	76209134	76226679	chr11	76155000	76170632	Nxn/Timm22
chr11	76209134	76226679	chr11	76189337	76192302	Nxn/Timm22
chr11	76432608	76438990	chr11	76308582	76318164	Abr
chr11	77301795	77304611	chr11	77131106	77133709	Ankrd13b
chr11	77321398	77331448	chr11	77604250	77610091	Abhd15/Trp53i13
chr11	77321398	77331448	chr11	77610092	77621914	Abhd15/Trp53i13
chr11	77706001	77710493	chr11	77678063	77686512	Pipox
chr11	77968886	77982783	chr11	77797193	77798341	Nek8/Traf4
chr11	77968886	77982783	chr11	77798342	77799209	Nek8/Traf4
chr11	77987985	77993911	chr11	77610092	77621914	Nek8/Tlcd1
chr11	78058960	78060511	chr11	77798342	77799209	Sdf2/Supt6h
chr11	78797511	78798875	chr11	79037297	79038105	Lgals9
chr11	79398586	79408457	chr11	79730102	79734995	Rab11fip4
chr11	79994793	79998469	chr11	79964065	79978413	Rnf135
chr11	80196122	80199713	chr11	80309443	80312979	Zfp207
chr11	80196122	80199713	chr11	80485439	80496222	Zfp207
chr11	80196122	80199713	chr11	80496223	80497949	Zfp207
chr11	80228662	80244037	chr11	80485439	80496222	Psmd11
chr11	80282370	80293001	chr11	80312980	80317507	Cdk5r1
chr11	80282370	80293001	chr11	80317552	80319149	Cdk5r1
chr11	80282370	80293001	chr11	80324137	80329616	Cdk5r1
chr11	80282370	80293001	chr11	80329617	80335647	Cdk5r1
chr11	80282370	80293001	chr11	80496223	80497949	Cdk5r1
chr11	81848552	81850285	chr11	81988338	81990568	Ccl2
chr11	83876293	83890847	chr11	83912944	83914832	Dusp14
chr11	83876293	83890847	chr11	83914833	83915084	Dusp14
chr11	83876293	83890847	chr11	83915085	83916322	Dusp14
chr11	83935116	83944569	chr11	83847489	83847849	Acaca/Tada2a
chr11	83971527	83985543	chr11	83603036	83603741	Gm11437
chr11	85108478	85127309	chr11	85132130	85138402	Ppm1d
chr11	85305888	85310004	chr11	85195814	85202734	Bcas3
chr11	85305888	85310004	chr11	85634892	85639009	Bcas3
chr11	85640555	85647901	chr11	85206311	85206922	Tbx2
chr11	85662126	85664316	chr11	85205602	85206310	Gm11444
chr11	86006268	86021682	chr11	85651130	85655125	Brip1
chr11	86344760	86362460	chr11	86376493	86384283	Rps6kb1/Tubd1
chr11	86344760	86362460	chr11	86437892	86448876	Rps6kb1/Tubd1
chr11	86612683	86625016	chr11	86653992	86655868	Dhx40
chr11	86612683	86625016	chr11	86666208	86668378	Dhx40
chr11	86612683	86625016	chr11	86766492	86767738	Dhx40
chr11	86804186	86808828	chr11	86679786	86680012	Ypel2
chr11	87860305	87862873	chr11	87981653	87987408	Srsf1
chr11	87860305	87862873	chr11	88683883	88695142	Srsf1
chr11	88017606	88023387	chr11	87884409	87885026	Mrps23
chr11	88017606	88023387	chr11	88367912	88371047	Mrps23
chr11	88576464	88581158	chr11	88046961	88050080	Msi2
chr11	88576464	88581158	chr11	88336247	88344960	Msi2
chr11	88576464	88581158	chr11	88683883	88695142	Msi2
chr11	89159115	89171268	chr11	88959099	88959428	Nog
chr11	89159115	89171268	chr11	89027963	89037682	Nog
chr11	89159115	89171268	chr11	89066968	89068921	Nog
chr11	89862812	89865317	chr11	90110521	90115932	Pctp
chr11	90498814	90500254	chr11	90050939	90057217	Cox11/Stxbp4
chr11	90498814	90500254	chr11	90080818	90085789	Cox11/Stxbp4
chr11	90498814	90500254	chr11	90085790	90086603	Cox11/Stxbp4
chr11	90498814	90500254	chr11	90115933	90116499	Cox11/Stxbp4
chr11	90498814	90500254	chr11	90118534	90120258	Cox11/Stxbp4
chr11	90498814	90500254	chr11	90126653	90127025	Cox11/Stxbp4
chr11	90498814	90500254	chr11	90131419	90134827	Cox11/Stxbp4
chr11	93817485	93819383	chr11	94089053	94093185	Nme2
chr11	93817485	93819383	chr11	94093186	94093711	Nme2
chr11	93826982	93831049	chr11	93951481	93953170	Gm20390/Nme1
chr11	93826982	93831049	chr11	93976712	93982053	Gm20390/Nme1
chr11	93826982	93831049	chr11	94195126	94196351	Gm20390/Nme1
chr11	94251730	94268088	chr11	94195126	94196351	Abcc3
chr11	94328322	94351686	chr11	94093186	94093711	Cacna1g/Spata20
chr11	94795268	94805542	chr11	94732999	94759682	Col1a1
chr11	94859254	94879094	chr11	94838818	94842895	Samd14
chr11	94881666	94898719	chr11	94952049	94965505	Pdk2
chr11	94965506	94988561	chr11	95071822	95072605	Dlx3
chr11	94965506	94988561	chr11	95135275	95135552	Dlx3
chr11	95119961	95126556	chr11	95231024	95231987	Tac4
chr11	95196664	95199718	chr11	95202737	95204574	Fam117a
chr11	95242180	95253984	chr11	95367160	95368748	Slc35b1
chr11	96143220	96152069	chr11	96608907	96613375	Hoxb7/Hoxb8
chr11	96175277	96178733	chr11	96268418	96272616	Hoxb4
chr11	96202576	96208270	chr11	96272617	96274413	Hoxb3
chr11	96742150	96781209	chr11	96836318	96840165	Cdk5rap3
chr11	97137317	97150256	chr11	97050150	97055730	Npepps
chr11	97137317	97150256	chr11	97067798	97071241	Npepps
chr11	97276632	97282576	chr11	97314264	97326145	Arhgap23
chr11	97429704	97437521	chr11	97338200	97354717	Srcin1
chr11	97489250	97492555	chr11	97335761	97338199	E130012A19Rik
chr11	97602998	97607829	chr11	97597622	97601314	Gm17413/Pip4k2b
chr11	97641858	97644442	chr11	97666905	97679816	Rpl23
chr11	97641858	97644442	chr11	97831707	97833699	Rpl23
chr11	97659861	97664096	chr11	97831707	97833699	Lasp1
chr11	97841148	97861832	chr11	97666905	97679816	Arl5c/Plxdc1
chr11	98570181	98572739	chr11	98761254	98764473	Med24
chr11	98898591	98904531	chr11	98977565	98994997	Igfbp4
chr11	98898591	98904531	chr11	99009281	99016291	Igfbp4
chr11	99199056	99201286	chr11	100143474	100145215	Krt26
chr11	100619218	100625913	chr11	100841128	100842257	Hcrt/Kcnh4
chr11	100829907	100832561	chr11	100762618	100765523	Ptrf
chr11	100829907	100832561	chr11	100841128	100842257	Ptrf
chr11	100829907	100832561	chr11	100890218	100892364	Ptrf
chr11	100948099	100948684	chr11	101034639	101036170	Mlx
chr11	100948099	100948684	chr11	101047352	101052351	Mlx
chr11	100948099	100948684	chr11	101052352	101065324	Mlx
chr11	101162079	101169615	chr11	101052352	101065324	Becn1
chr11	101824971	101830210	chr11	101668827	101669673	Sost
chr11	102097309	102117515	chr11	102081668	102089937	BC030867
chr11	102152859	102166785	chr11	102285612	102287502	Atxn7l3
chr11	102174136	102183187	chr11	102511810	102518652	Ubtf
chr11	102307467	102327543	chr11	102306096	102307391	Fam171a2/Itga2b
chr11	102438898	102441122	chr11	102356665	102358505	Gm11627
chr11	102733120	102749832	chr11	102754614	102761006	Ccdc103/Eftud2/Fam187a
chr11	102733120	102749832	chr11	102866447	102869197	Ccdc103/Eftud2/Fam187a
chr11	102785632	102788964	chr11	102891602	102892897	Kif18b
chr11	102785632	102788964	chr11	102898978	102912031	Kif18b
chr11	102785632	102788964	chr11	102917244	102918296	Kif18b
chr11	102805266	102810370	chr11	102856881	102866446	C1ql1
chr11	102888773	102890638	chr11	102898978	102912031	Dcakd/Nmt1
chr11	102962377	102963509	chr11	102856881	102866446	Acbd4/Plcd3
chr11	102962377	102963509	chr11	102912032	102917243	Acbd4/Plcd3
chr11	102962377	102963509	chr11	102950672	102960828	Acbd4/Plcd3
chr11	102962377	102963509	chr11	103153525	103160789	Acbd4/Plcd3
chr11	102962377	102963509	chr11	103173058	103175754	Acbd4/Plcd3
chr11	102977508	102980943	chr11	103013678	103030229	Hexim1
chr11	103030230	103032953	chr11	102960829	102962376	Fmnl1
chr11	103030230	103032953	chr11	102969181	102975678	Fmnl1
chr11	103030230	103032953	chr11	103056973	103068963	Fmnl1
chr11	103030230	103032953	chr11	103248297	103249215	Fmnl1
chr11	103030230	103032953	chr11	103261688	103268218	Fmnl1
chr11	103076036	103081376	chr11	103033345	103039608	4933400C05Rik
chr11	103076036	103081376	chr11	103106526	103107912	4933400C05Rik
chr11	103076036	103081376	chr11	103107913	103109884	4933400C05Rik
chr11	103123633	103129410	chr11	103033345	103039608	Map3k14
chr11	103123633	103129410	chr11	103097475	103103559	Map3k14
chr11	103497676	103503895	chr11	103759855	103764355	Lyzl6
chr11	104406217	104420943	chr11	104215248	104223178	Cdc27/Myl4
chr11	104406217	104420943	chr11	104422366	104427724	Cdc27/Myl4
chr11	104406217	104420943	chr11	104977983	104982343	Cdc27/Myl4
chr11	104406217	104420943	chr11	104982344	104983093	Cdc27/Myl4
chr11	104469068	104470446	chr11	104982344	104983093	Itgb3
chr11	104987515	104989048	chr11	104420944	104422332	Mettl2
chr11	104987515	104989048	chr11	104444038	104451793	Mettl2
chr11	106160015	106164316	chr11	106262021	106290082	Gh
chr11	106160015	106164316	chr11	106349832	106352779	Gh
chr11	106205447	106218588	chr11	106194648	106198126	Scn4a
chr11	106218589	106229165	chr11	106194648	106198126	2310007L24Rik
chr11	106218589	106229165	chr11	106349832	106352779	2310007L24Rik
chr11	106248652	106252935	chr11	106122659	106132002	Icam2
chr11	106248652	106252935	chr11	106194648	106198126	Icam2
chr11	106248652	106252935	chr11	106349832	106352779	Icam2
chr11	106986017	106999270	chr11	107327775	107331412	Bptf
chr11	107571626	107580520	chr11	107583877	107595217	Cacng1
chr11	109219994	109226879	chr11	109481908	109482387	Gm11696/Gna13
chr11	109281502	109294684	chr11	109191748	109198901	Amz2
chr11	109281502	109294684	chr11	109226880	109232602	Amz2
chr11	109299076	109307276	chr11	109479230	109481907	Amz2
chr11	109299076	109307276	chr11	109481908	109482387	Amz2
chr11	109299076	109307276	chr11	109482388	109483987	Amz2
chr11	109508479	109515777	chr11	109482388	109483987	Prkar1a
chr11	109953897	109958787	chr11	109787896	109790177	Abca8a
chr11	110927144	110927798	chr11	110359617	110366954	Kcnj2
chr11	113473201	113487210	chr11	113213152	113218361	Sstr2
chr11	113542340	113549728	chr11	113145144	113145758	D11Wsu47e/D11Wsu99e
chr11	113560009	113571853	chr11	113643472	113654704	Cpsf4l
chr11	114588559	114605041	chr11	114929407	114932641	Dnaic2
chr11	114625947	114627624	chr11	114759564	114766413	Kif19a
chr11	114625947	114627624	chr11	114766414	114772259	Kif19a
chr11	114650330	114663222	chr11	114559916	114565504	Btbd17/Gpr142
chr11	114650330	114663222	chr11	115035256	115039888	Btbd17/Gpr142
chr11	114845795	114853463	chr11	114663223	114674986	Cd300ld
chr11	114845795	114853463	chr11	114929407	114932641	Cd300ld
chr11	114845795	114853463	chr11	114932642	114942453	Cd300ld
chr11	114845795	114853463	chr11	115031382	115035255	Cd300ld
chr11	114944708	114953964	chr11	115031382	115035255	Rab37
chr11	115137615	115138451	chr11	114663223	114674986	Fdxr
chr11	115353164	115355343	chr11	115595518	115597587	Nt5c
chr11	115451495	115465961	chr11	115340321	115352829	Gga3/Mrps7
chr11	115451495	115465961	chr11	115545741	115557523	Gga3/Mrps7
chr11	115451495	115465961	chr11	115595518	115597587	Gga3/Mrps7
chr11	115451495	115465961	chr11	115816573	115819377	Gga3/Mrps7
chr11	115626239	115638610	chr11	115514485	115516539	2310067B10Rik
chr11	115626239	115638610	chr11	115591752	115595517	2310067B10Rik
chr11	115626239	115638610	chr11	115638825	115640186	2310067B10Rik
chr11	115883571	115889401	chr11	115816573	115819377	H3f3b
chr11	115891126	115892443	chr11	115816573	115819377	Unk
chr11	115891126	115892443	chr11	115940083	115943575	Unk
chr11	115985788	115993086	chr11	116146260	116149307	Trim47/Trim65
chr11	116017056	116034865	chr11	116047563	116048877	Fbf1
chr11	116058908	116062053	chr11	116146260	116149307	2310004N24Rik/Acox1
chr11	116447075	116452929	chr11	116477186	116478526	Aanat
chr11	116447075	116452929	chr11	116669239	116669986	Aanat
chr11	116447075	116452929	chr11	116677017	116678549	Aanat
chr11	116514599	116517364	chr11	116666743	116669083	Cygb/Gm11744
chr11	116533057	116538881	chr11	116681242	116686638	1810032O08Rik
chr11	116686639	116692635	chr11	116525301	116532583	Mxra7
chr11	116713164	116715410	chr11	116477186	116478526	Mfsd11/Srsf2
chr11	116713164	116715410	chr11	116669239	116669986	Mfsd11/Srsf2
chr11	116713164	116715410	chr11	116677017	116678549	Mfsd11/Srsf2
chr11	117122307	117130041	chr11	117174331	117190357	2020-09-09
chr11	117667086	117675246	chr11	117568843	117569504	RP23
chr11	117667086	117675246	chr11	117590326	117591728	RP23
chr11	117681108	117701207	chr11	117560209	117568842	Afmid/Tk1
chr11	117681108	117701207	chr11	117590326	117591728	Afmid/Tk1
chr11	117726178	117740901	chr11	117797190	117804348	Tha1
chr11	117726178	117740901	chr11	118075323	118077219	Tha1
chr11	117819406	117834072	chr11	118098930	118103931	Socs3
chr11	117845173	117848724	chr11	118075323	118077219	Pgs1
chr11	117990135	117994783	chr11	118075323	118077219	Dnahc17
chr11	117990135	117994783	chr11	118077220	118083427	Dnahc17
chr11	118893496	118904211	chr11	119074814	119078107	Cbx8
chr11	118893496	118904211	chr11	119146299	119148000	Cbx8
chr11	118941523	118948942	chr11	119044940	119066736	Cbx4
chr11	119088448	119098304	chr11	119074814	119078107	Ccdc40/Tbc1d16
chr11	119160893	119165019	chr11	119658132	119659341	Eif4a3
chr11	119351932	119362216	chr11	119724869	119726408	A730011L01Rik
chr11	119464104	119471907	chr11	119377684	119384363	Rptor
chr11	119464104	119471907	chr11	119538810	119547276	Rptor
chr11	119464104	119471907	chr11	119571948	119583032	Rptor
chr11	119464104	119471907	chr11	119583033	119587868	Rptor
chr11	119464104	119471907	chr11	119646294	119652885	Rptor
chr11	119861313	119878229	chr11	119783283	119786738	Aatk
chr11	119861313	119878229	chr11	120166130	120166939	Aatk
chr11	119861313	119878229	chr11	120166940	120169777	Aatk
chr11	119957657	119973210	chr11	119786828	119792999	1810043H04Rik/2410002I01Rik/Slc38a10
chr11	119957657	119973210	chr11	120173171	120188776	1810043H04Rik/2410002I01Rik/Slc38a10
chr11	120088048	120094761	chr11	120169778	120172926	Bahcc1
chr11	120096558	120102246	chr11	120166130	120166939	Bahcc1
chr11	120221084	120227443	chr11	119888102	119905998	Fscn2
chr11	120327948	120335887	chr11	120416420	120417093	Arl16/Hgs
chr11	120346431	120354421	chr11	120369889	120376495	Slc25a10
chr11	120346431	120354421	chr11	120376887	120382124	Slc25a10
chr11	120346431	120354421	chr11	120659809	120666456	Slc25a10
chr11	120390041	120407097	chr11	120415546	120416419	Gcgr
chr11	120438955	120451600	chr11	120369889	120376495	Arhgdia
chr11	120455074	120467387	chr11	120415546	120416419	Alyref/Anapc11
chr11	120467388	120470886	chr11	120376887	120382124	Npb
chr11	120467388	120470886	chr11	120416420	120417093	Npb
chr11	120493914	120494937	chr11	120416420	120417093	Mafg
chr11	120493914	120494937	chr11	120555659	120561696	Mafg
chr11	120805002	120813473	chr11	120952499	120956074	Slc16a3
chr11	120977236	120980349	chr11	120944819	120952498	Tex19.2
chr11	120977236	120980349	chr11	120952499	120956074	Tex19.2
chr11	121006371	121016111	chr11	120944819	120952498	Tex19.1
chr11	121064649	121082855	chr11	120944819	120952498	1110031I02Rik/Hexdc
chr11	121090304	121092493	chr11	120944819	120952498	BC017643
chr11	121097549	121100164	chr11	120944819	120952498	Narf
chr11	121282045	121284892	chr11	121231958	121236058	Fn3krp
chr11	121558853	121566102	chr11	121334661	121341711	Metrnl
chr12	3231313	3238584	chr12	3368780	3370765	1700012B15Rik
chr12	3308104	3310564	chr12	3370766	3381157	Rab10
chr12	3308104	3310564	chr12	3423168	3424698	Rab10
chr12	4481799	4493506	chr12	4284083	4287886	Ncoa1
chr12	4481799	4493506	chr12	4355346	4357304	Ncoa1
chr12	8214347	8216228	chr12	8074375	8080028	1110057K04Rik
chr12	8313199	8337432	chr12	8447957	8450934	Hs1bp3
chr12	8505012	8507705	chr12	8419708	8434348	Rhob
chr12	8505012	8507705	chr12	8463002	8471013	Rhob
chr12	8505012	8507705	chr12	8471881	8478146	Rhob
chr12	8505012	8507705	chr12	8646418	8647889	Rhob
chr12	8505012	8507705	chr12	8717646	8723589	Rhob
chr12	8505012	8507705	chr12	8818690	8823193	Rhob
chr12	8505012	8507705	chr12	8923010	8924165	Rhob
chr12	8505012	8507705	chr12	8965221	8970196	Rhob
chr12	10397215	10401589	chr12	9040058	9040386	Rdh14
chr12	11271690	11273491	chr12	12279849	12281124	Gen1/Smc6
chr12	12266773	12270660	chr12	12180610	12183301	Fam49a
chr12	12266773	12270660	chr12	12183302	12190724	Fam49a
chr12	12266773	12270660	chr12	12260243	12262877	Fam49a
chr12	12948418	12949988	chr12	12180610	12183301	Mycn
chr12	15815112	15828638	chr12	16013981	16016103	Trib2
chr12	16896679	16903355	chr12	16969180	16977969	Rock2
chr12	17000828	17007762	chr12	17278036	17284710	Pqlc3
chr12	17012037	17028387	chr12	17256656	17267083	2410004P03Rik
chr12	17272502	17275585	chr12	17044445	17051494	Pdia6
chr12	17350385	17357454	chr12	17278036	17284710	Nol10
chr12	17551141	17552738	chr12	16903356	16904653	Odc1
chr12	17551141	17552738	chr12	17734398	17741723	Odc1
chr12	17551141	17552738	chr12	17742698	17749438	Odc1
chr12	17551141	17552738	chr12	17768831	17771051	Odc1
chr12	17691286	17698731	chr12	17437879	17438822	Hpcal1
chr12	17691286	17698731	chr12	17715830	17719696	Hpcal1
chr12	17691286	17698731	chr12	17725923	17733384	Hpcal1
chr12	21291083	21297725	chr12	17437879	17438822	Cpsf3/Itgb1bp1
chr12	21319418	21324006	chr12	21138444	21139999	Iah1
chr12	21420379	21424739	chr12	21281541	21291082	Ywhaq
chr12	25363534	25371331	chr12	25616133	25620545	Cys1
chr12	25363534	25371331	chr12	25662353	25666506	Cys1
chr12	25388407	25400238	chr12	25409308	25414235	Rrm2
chr12	25388407	25400238	chr12	25525966	25531270	Rrm2
chr12	25388407	25400238	chr12	25557670	25561760	Rrm2
chr12	25513859	25517231	chr12	25439413	25443629	Mboat2
chr12	25513859	25517231	chr12	25646939	25651294	Mboat2
chr12	31056687	31058582	chr12	30590207	30595110	Sntg2
chr12	31946243	31954887	chr12	31988252	31991271	Lamb1
chr12	31946243	31954887	chr12	31991320	31995772	Lamb1
chr12	32635090	32637078	chr12	33065078	33067340	Hbp1
chr12	33631231	33642334	chr12	33603737	33616784	Sypl
chr12	33631231	33642334	chr12	34063019	34064958	Sypl
chr12	33631231	33642334	chr12	34064959	34065570	Sypl
chr12	33777050	33784091	chr12	34063019	34064958	Cdhr3
chr12	33827677	33835611	chr12	33965631	33978644	Atxn7l1
chr12	33827677	33835611	chr12	34044407	34060868	Atxn7l1
chr12	36219028	36227727	chr12	36419933	36420153	Ahr/Gm17436
chr12	40762615	40765298	chr12	40484362	40488540	Arl4a
chr12	40948673	40951194	chr12	41527705	41536658	Gm7008/Ifrd1
chr12	52791455	52794870	chr12	52761319	52774735	Ap4s1/Strn3
chr12	52791455	52794870	chr12	52807500	52808131	Ap4s1/Strn3
chr12	52791455	52794870	chr12	52818695	52828329	Ap4s1/Strn3
chr12	52791455	52794870	chr12	53097965	53099892	Ap4s1/Strn3
chr12	53067843	53072779	chr12	53995417	53996868	Heatr5a
chr12	53067843	53072779	chr12	53996869	53998870	Heatr5a
chr12	53106820	53107601	chr12	53732744	53736617	6530401N04Rik
chr12	53108929	53129746	chr12	53996869	53998870	Gpr33
chr12	53792500	53801847	chr12	53919217	53919594	Akap6
chr12	53792500	53801847	chr12	53919595	53924646	Akap6
chr12	55302696	55305464	chr12	55364152	55366879	Egln3
chr12	55302696	55305464	chr12	55417950	55422520	Egln3
chr12	55302696	55305464	chr12	55543974	55548156	Egln3
chr12	55796833	55797051	chr12	53954917	53955497	Eapp
chr12	55796833	55797051	chr12	55935945	55936380	Eapp
chr12	55960812	55978337	chr12	55887616	55894171	Cfl2
chr12	56589724	56596601	chr12	55935945	55936380	Nfkbia
chr12	60167833	60169533	chr12	60179027	60179968	Pnn
chr12	60229816	60236608	chr12	60179027	60179968	Ctage5
chr12	66018553	66022014	chr12	66067748	66069426	Gm527
chr12	66065491	66067747	chr12	60295433	60300978	Fam179b/Klhl28
chr12	70282823	70286613	chr12	70697531	70698580	Mgat2/Rpl36al
chr12	70292737	70300570	chr12	70352913	70354795	1110034A24Rik
chr12	70292737	70300570	chr12	70989652	70991613	1110034A24Rik
chr12	70397220	70400417	chr12	70657507	70657760	Klhdc2
chr12	70455892	70459716	chr12	70639154	70653486	Nemf
chr12	70472317	70482744	chr12	70503350	70504666	Arf6/Gm9887
chr12	70472317	70482744	chr12	70586887	70589002	Arf6/Gm9887
chr12	70472317	70482744	chr12	70598457	70600547	Arf6/Gm9887
chr12	70472317	70482744	chr12	70698581	70711376	Arf6/Gm9887
chr12	70681868	70684932	chr12	70528188	70545139	Mettl21d
chr12	70681868	70684932	chr12	70551759	70552160	Mettl21d
chr12	70681868	70684932	chr12	70573827	70575329	Mettl21d
chr12	70681868	70684932	chr12	70633009	70639153	Mettl21d
chr12	70681868	70684932	chr12	70698581	70711376	Mettl21d
chr12	70781626	70784391	chr12	70503350	70504666	Sos2
chr12	70825132	70830812	chr12	70988896	70989651	Atp5s/L2hgdh
chr12	70890413	70893754	chr12	70976871	70987468	4930512B01Rik/Cdkl1
chr12	70890413	70893754	chr12	70988896	70989651	4930512B01Rik/Cdkl1
chr12	70890413	70893754	chr12	70989652	70991613	4930512B01Rik/Cdkl1
chr12	71022279	71022805	chr12	71166452	71180394	Gm6316
chr12	71082383	71090762	chr12	71099243	71104884	Sav1
chr12	71925507	71928703	chr12	71725212	71725483	Frmd6
chr12	71925507	71928703	chr12	71750063	71754347	Frmd6
chr12	71925507	71928703	chr12	71755514	71758647	Frmd6
chr12	71925507	71928703	chr12	71948138	71950976	Frmd6
chr12	71925507	71928703	chr12	71950977	71955722	Frmd6
chr12	71925507	71928703	chr12	72001556	72009777	Frmd6
chr12	72037602	72039006	chr12	71613222	71614970	Actr10
chr12	72071216	72077546	chr12	72094338	72100538	Psma3
chr12	72210274	72214074	chr12	72151855	72168044	Tomm20l
chr12	72930239	72934582	chr12	72921345	72926359	Daam1
chr12	72930239	72934582	chr12	72964878	72965426	Daam1
chr12	72930239	72934582	chr12	72969135	72972677	Daam1
chr12	73179276	73196075	chr12	73774215	73775528	2810055F11Rik/Jkamp
chr12	73634927	73639038	chr12	73774215	73775528	1810048J11Rik
chr12	74146106	74148565	chr12	74302362	74316460	Six1
chr12	74146106	74148565	chr12	74342954	74344101	Six1
chr12	74146106	74148565	chr12	74579063	74581896	Six1
chr12	74210140	74214629	chr12	74329486	74335680	Six4
chr12	74210140	74214629	chr12	74335681	74342953	Six4
chr12	74210140	74214629	chr12	74457622	74460420	Six4
chr12	74210140	74214629	chr12	74460951	74466119	Six4
chr12	74210140	74214629	chr12	74545954	74554241	Six4
chr12	74210140	74214629	chr12	74581897	74583765	Six4
chr12	74210140	74214629	chr12	74592558	74593785	Six4
chr12	74221563	74227905	chr12	74342954	74344101	Mnat1
chr12	74221563	74227905	chr12	74396426	74396973	Mnat1
chr12	74221563	74227905	chr12	74424082	74427035	Mnat1
chr12	74221563	74227905	chr12	74581897	74583765	Mnat1
chr12	74221563	74227905	chr12	74614831	74617274	Mnat1
chr12	74387264	74389884	chr12	74189307	74189848	Slc38a6/Trmt5
chr12	74387264	74389884	chr12	74370249	74371979	Slc38a6/Trmt5
chr12	74387264	74389884	chr12	74460951	74466119	Slc38a6/Trmt5
chr12	74387264	74389884	chr12	74469487	74475382	Slc38a6/Trmt5
chr12	74387264	74389884	chr12	74592558	74593785	Slc38a6/Trmt5
chr12	74387264	74389884	chr12	74630814	74636154	Slc38a6/Trmt5
chr12	74499272	74512114	chr12	74125540	74130039	D830013O20Rik
chr12	74499272	74512114	chr12	74130053	74133286	D830013O20Rik
chr12	74499272	74512114	chr12	74205817	74209638	D830013O20Rik
chr12	74499272	74512114	chr12	74342954	74344101	D830013O20Rik
chr12	74499272	74512114	chr12	74457622	74460420	D830013O20Rik
chr12	74499272	74512114	chr12	74517547	74518487	D830013O20Rik
chr12	74499272	74512114	chr12	74545954	74554241	D830013O20Rik
chr12	74499272	74512114	chr12	74579063	74581896	D830013O20Rik
chr12	74499272	74512114	chr12	74581897	74583765	D830013O20Rik
chr12	74499272	74512114	chr12	74614831	74617274	D830013O20Rik
chr12	74999775	75002805	chr12	74879909	74885450	Hif1a
chr12	77276269	77282859	chr12	77099383	77110093	Esr2
chr12	77423771	77426353	chr12	77411041	77413147	Akap5
chr12	77466360	77479867	chr12	77564619	77580249	Zbtb1/Zbtb25
chr12	77809004	77811852	chr12	77564619	77580249	Spnb1
chr12	77866128	77867133	chr12	77564619	77580249	Churc1/Fntb
chr12	77921060	77927690	chr12	77693355	77699659	Rab15
chr12	81357846	81363743	chr12	81416743	81420902	Actn1
chr12	81357846	81363743	chr12	81444296	81450906	Actn1
chr12	81357846	81363743	chr12	81450907	81453986	Actn1
chr12	81369027	81375127	chr12	81298341	81299601	CT030161.1/CT030161.2
chr12	81369027	81375127	chr12	81425567	81430768	CT030161.1/CT030161.2
chr12	81369027	81375127	chr12	81444296	81450906	CT030161.1/CT030161.2
chr12	81369027	81375127	chr12	81450907	81453986	CT030161.1/CT030161.2
chr12	81369027	81375127	chr12	81458761	81469250	CT030161.1/CT030161.2
chr12	81369027	81375127	chr12	81469251	81471265	CT030161.1/CT030161.2
chr12	81369027	81375127	chr12	81488051	81491181	CT030161.1/CT030161.2
chr12	81375128	81384234	chr12	81416743	81420902	Gm17301
chr12	81375128	81384234	chr12	81425567	81430768	Gm17301
chr12	81375128	81384234	chr12	81444296	81450906	Gm17301
chr12	81375128	81384234	chr12	81469251	81471265	Gm17301
chr12	81739558	81746090	chr12	81531168	81535553	Erh/Slc39a9
chr12	82728872	82741528	chr12	82779631	82783213	Ttc9
chr12	82728872	82741528	chr12	82849721	82852591	Ttc9
chr12	82728872	82741528	chr12	82886391	82891649	Ttc9
chr12	82879125	82886390	chr12	82783940	82790065	Map3k9
chr12	82960476	82962357	chr12	82718719	82720562	Pcnx
chr12	83268590	83273316	chr12	83423272	83424426	Sipa1l1
chr12	83268590	83273316	chr12	83424427	83425482	Sipa1l1
chr12	84859641	84865722	chr12	84224405	84227276	Dcaf4
chr12	85290839	85296675	chr12	85034278	85038901	2410016O06Rik
chr12	85313073	85323610	chr12	85502393	85503625	Gm17673
chr12	85313073	85323610	chr12	85530812	85531894	Gm17673
chr12	85313073	85323610	chr12	85535798	85539537	Gm17673
chr12	85454389	85457237	chr12	85484987	85488993	Dnalc1
chr12	85488994	85496767	chr12	85543728	85545632	C130039O16Rik/Pnma1
chr12	86215044	86218817	chr12	86141301	86143159	D030025P21Rik/Ltbp2
chr12	86310919	86322972	chr12	86103704	86104807	1110018G07Rik/Fcf1
chr12	86310919	86322972	chr12	86148643	86160827	1110018G07Rik/Fcf1
chr12	86322973	86339789	chr12	86103704	86104807	Ylpm1
chr12	86485938	86497130	chr12	86596664	86598340	Rps6kl1
chr12	86555028	86561339	chr12	86646816	86651313	Eif2b2
chr12	86610595	86612069	chr12	86567919	86581166	Mlh3
chr12	86714230	86719046	chr12	86803384	86803638	Tmed10
chr12	86714230	86719046	chr12	86827260	86828182	Tmed10
chr12	86714230	86719046	chr12	86933938	86939792	Tmed10
chr12	86814230	86826750	chr12	86671491	86673505	Fos
chr12	86814230	86826750	chr12	86803384	86803638	Fos
chr12	86814230	86826750	chr12	86930568	86933937	Fos
chr12	86814230	86826750	chr12	86933938	86939792	Fos
chr12	86814230	86826750	chr12	86983029	86987774	Fos
chr12	86939793	86941984	chr12	86678624	86679570	Jdp2
chr12	86939793	86941984	chr12	86911758	86914760	Jdp2
chr12	87163534	87166516	chr12	86827260	86828182	0610007P14Rik/Ttll5
chr12	87163534	87166516	chr12	86836011	86843219	0610007P14Rik/Ttll5
chr12	88217271	88230854	chr12	88119576	88121190	6430527G18Rik
chr12	88283856	88290801	chr12	88237485	88238228	2310044G17Rik
chr12	88487947	88489000	chr12	87424962	87433849	Gstz1/Pomt2
chr12	88487947	88489000	chr12	88137249	88145345	Gstz1/Pomt2
chr12	88487947	88489000	chr12	88237485	88238228	Gstz1/Pomt2
chr12	88487947	88489000	chr12	88481543	88483008	Gstz1/Pomt2
chr12	88539145	88549055	chr12	88481543	88483008	Samd15/Tmed8
chr12	88539145	88549055	chr12	88516884	88520445	Samd15/Tmed8
chr12	88539145	88549055	chr12	88594725	88598514	Samd15/Tmed8
chr12	88569993	88575885	chr12	88481543	88483008	4933437F05Rik
chr12	88569993	88575885	chr12	88516884	88520445	4933437F05Rik
chr12	88569993	88575885	chr12	88549591	88564117	4933437F05Rik
chr12	88598515	88608299	chr12	88481543	88483008	Ahsa1/Vipar
chr12	88778088	88783209	chr12	88481543	88483008	Alkbh1
chr12	89595493	89599619	chr12	88810968	88815957	Adck1
chr12	92826400	92829095	chr12	91068269	91070257	Gtf2a1
chr12	92826400	92829095	chr12	92983017	92991944	Gtf2a1
chr12	92826400	92829095	chr12	93012954	93014945	Gtf2a1
chr12	93076857	93088166	chr12	92822561	92826399	Sel1l
chr12	96930405	96931185	chr12	95657681	95659296	Flrt2
chr12	99502375	99509316	chr12	99894994	99909517	Gpr65
chr12	99502375	99509316	chr12	99911507	99916311	Gpr65
chr12	99974019	99997905	chr12	99950005	99954333	Ptpn21/Zc3h14
chr12	101102835	101123644	chr12	100795732	100800154	2610021K21Rik/Tdp1
chr12	101202476	101203691	chr12	99520663	99522045	Kcnk13
chr12	101756946	101763159	chr12	101514547	101515006	Ttc7b
chr12	102136159	102137966	chr12	101403666	101406373	Gm10431/Gpr68
chr12	103212529	103215319	chr12	102319338	102320131	Cpsf2
chr12	103212529	103215319	chr12	103533693	103537063	Cpsf2
chr12	103212529	103215319	chr12	103541456	103544297	Cpsf2
chr12	103212529	103215319	chr12	103594317	103602085	Cpsf2
chr12	103212529	103215319	chr12	103646190	103660412	Cpsf2
chr12	103212529	103215319	chr12	103689907	103696310	Cpsf2
chr12	103677209	103680267	chr12	103646190	103660412	Lgmn
chr12	103677209	103680267	chr12	103689907	103696310	Lgmn
chr12	105215402	105229130	chr12	105307546	105308024	Serpina11
chr12	105251626	105256947	chr12	105300257	105303508	Serpina9
chr12	105985815	105993866	chr12	106264257	106264925	Dicer1
chr12	106246517	106249443	chr12	106214846	106217845	4831426I19Rik
chr12	106246517	106249443	chr12	106217846	106221933	4831426I19Rik
chr12	106269350	106284371	chr12	106214846	106217845	Glrx5
chr12	106269350	106284371	chr12	106743612	106750445	Glrx5
chr12	106269350	106284371	chr12	106815771	106823750	Glrx5
chr12	106798710	106803706	chr12	106214846	106217845	Bdkrb2
chr12	106798710	106803706	chr12	106731044	106739865	Bdkrb2
chr12	106798710	106803706	chr12	106743612	106750445	Bdkrb2
chr12	106798710	106803706	chr12	106750446	106755970	Bdkrb2
chr12	109230080	109245444	chr12	107285822	107290537	Bcl11b
chr12	111684152	111686582	chr12	112009547	112018570	Ppp2r5c
chr12	111684152	111686582	chr12	112038695	112044768	Ppp2r5c
chr12	111837088	111840267	chr12	111941905	111948095	Dync1h1
chr12	111899868	111906964	chr12	111840268	111843751	Dync1h1
chr12	111918283	111926314	chr12	111692425	111696301	1700001K19Rik
chr12	111918283	111926314	chr12	112009547	112018570	1700001K19Rik
chr12	111918283	111926314	chr12	112018571	112020577	1700001K19Rik
chr12	111939960	111941417	chr12	111692425	111696301	Hsp90aa1
chr12	111939960	111941417	chr12	112018571	112020577	Hsp90aa1
chr12	111939960	111941417	chr12	112038695	112044768	Hsp90aa1
chr12	111939960	111941417	chr12	112063207	112064149	Hsp90aa1
chr12	112074871	112080790	chr12	111985846	112000245	Stk30
chr12	112074871	112080790	chr12	112018571	112020577	Stk30
chr12	112080791	112098726	chr12	112009547	112018570	Gm3452/Zfp839
chr12	112121776	112130703	chr12	112591748	112592473	Cinp/Tecpr2
chr12	112214422	112219986	chr12	112179981	112186781	Ankrd9
chr12	112214422	112219986	chr12	112190361	112193146	Ankrd9
chr12	112271103	112279710	chr12	112179981	112186781	Rcor1
chr12	112271103	112279710	chr12	112190361	112193146	Rcor1
chr12	112271103	112279710	chr12	112228313	112233688	Rcor1
chr12	112613784	112617033	chr12	112591748	112592473	Cdc42bpb
chr12	112680447	112682954	chr12	112591748	112592473	Tnfaip2
chr12	112680447	112682954	chr12	112694058	112700435	Tnfaip2
chr12	112680447	112682954	chr12	112708460	112717428	Tnfaip2
chr12	112722775	112725086	chr12	112590491	112591709	Gm266
chr12	112774784	112777673	chr12	112663671	112671746	Eif5
chr12	112774784	112777673	chr12	112819372	112825426	Eif5
chr12	112904984	112921398	chr12	113006649	113008785	Ckb/Trmt61a
chr12	112904984	112921398	chr12	113090010	113090307	Ckb/Trmt61a
chr12	112933360	112952052	chr12	112663671	112671746	2810002N01Rik/Bag5
chr12	112933360	112952052	chr12	113090010	113090307	2810002N01Rik/Bag5
chr12	113095443	113117630	chr12	113083229	113090009	Ppp1r13b
chr12	113200651	113205317	chr12	113090010	113090307	2010107E04Rik
chr12	113200651	113205317	chr12	113132204	113139174	2010107E04Rik
chr12	113205318	113211203	chr12	113083229	113090009	Tdrd9
chr12	113205318	113211203	chr12	113090010	113090307	Tdrd9
chr12	113384393	113386536	chr12	113852381	113856396	Kif26a
chr12	113856397	113864095	chr12	113777167	113791453	Adssl1
chr12	113856397	113864095	chr12	113798151	113800819	Adssl1
chr12	113870960	113884827	chr12	113852381	113856396	Siva1
chr12	113916140	113917117	chr12	113798151	113800819	Zbtb42
chr12	113916140	113917117	chr12	113864096	113866793	Zbtb42
chr12	113916140	113917117	chr12	113866794	113867647	Zbtb42
chr12	113916140	113917117	chr12	113867648	113870959	Zbtb42
chr12	113953949	113962398	chr12	113798151	113800819	AW555464
chr12	113953949	113962398	chr12	113866794	113867647	AW555464
chr12	113953949	113962398	chr12	113919630	113921775	AW555464
chr12	114095619	114109548	chr12	113964720	113967623	Gpr132
chr12	114095619	114109548	chr12	114136663	114139620	Gpr132
chr12	114095619	114109548	chr12	114216993	114220524	Gpr132
chr12	114095619	114109548	chr12	114221352	114223302	Gpr132
chr12	114095619	114109548	chr12	114226007	114232434	Gpr132
chr12	114095619	114109548	chr12	114259940	114265297	Gpr132
chr12	114095619	114109548	chr12	114288304	114290142	Gpr132
chr12	114095619	114109548	chr12	114339371	114341051	Gpr132
chr12	114158959	114172954	chr12	114339371	114341051	Jag2
chr12	114177927	114194083	chr12	113936611	113939237	Nudt14
chr12	114177927	114194083	chr12	113940912	113944568	Nudt14
chr12	114177927	114194083	chr12	114216993	114220524	Nudt14
chr12	114177927	114194083	chr12	114220525	114221351	Nudt14
chr12	114177927	114194083	chr12	114296200	114301158	Nudt14
chr12	114177927	114194083	chr12	114339371	114341051	Nudt14
chr12	114210131	114216992	chr12	114030089	114032637	Btbd6
chr12	114210131	114216992	chr12	114244761	114251806	Btbd6
chr12	114234867	114239115	chr12	114216993	114220524	Brf1
chr12	114234867	114239115	chr12	114296200	114301158	Brf1
chr12	114251898	114257129	chr12	114030089	114032637	Pacs2
chr12	114251898	114257129	chr12	114194812	114201149	Pacs2
chr12	114251898	114257129	chr12	114216993	114220524	Pacs2
chr12	114251898	114257129	chr12	114220525	114221351	Pacs2
chr12	114251898	114257129	chr12	114221352	114223302	Pacs2
chr12	114251898	114257129	chr12	114286313	114288303	Pacs2
chr12	114305729	114315689	chr12	114172955	114177926	Tex22
chr12	114305729	114315689	chr12	114221352	114223302	Tex22
chr12	114305729	114315689	chr12	114265298	114272150	Tex22
chr12	114315690	114339370	chr12	114290143	114291250	Mta1
chr12	114375776	114387140	chr12	114341250	114353713	Crip2
chr12	114389457	114393669	chr12	114194812	114201149	Crip1
chr12	114389457	114393669	chr12	114216993	114220524	Crip1
chr12	114389457	114393669	chr12	114220525	114221351	Crip1
chr12	114389457	114393669	chr12	114221352	114223302	Crip1
chr12	114389457	114393669	chr12	114286313	114288303	Crip1
chr12	114394003	114395284	chr12	114244761	114251806	4930427A07Rik
chr12	114394003	114395284	chr12	114288304	114290142	4930427A07Rik
chr12	117278385	117288602	chr12	117496022	117498371	Zfp386
chr12	117498372	117502511	chr12	117625204	117628481	Wdr60
chr12	117498372	117502511	chr12	117633863	117634534	Wdr60
chr12	117509307	117515862	chr12	117469845	117470298	Gm11027
chr12	117509307	117515862	chr12	117633087	117633862	Gm11027
chr12	117518769	117520921	chr12	117628482	117630604	Esyt2
chr12	117518769	117520921	chr12	117633087	117633862	Esyt2
chr12	117518769	117520921	chr12	117633863	117634534	Esyt2
chr12	117518769	117520921	chr12	117634651	117635259	Esyt2
chr12	119539134	119541186	chr12	120052226	120057297	Sp4
chr12	120474513	120478013	chr12	120265244	120266477	Itgb8
chr13	3796658	3814133	chr13	3749223	3750851	Calml3
chr13	3796658	3814133	chr13	3778449	3779150	Calml3
chr13	3796658	3814133	chr13	3781055	3787038	Calml3
chr13	3913570	3920046	chr13	3539055	3542193	Net1
chr13	3913570	3920046	chr13	3728265	3730347	Net1
chr13	5854805	5862592	chr13	5337097	5346631	Klf6
chr13	5854805	5862592	chr13	5371925	5378011	Klf6
chr13	5854805	5862592	chr13	5598763	5603535	Klf6
chr13	6545849	6548653	chr13	5862593	5866778	Pitrm1
chr13	9091873	9097245	chr13	9132619	9145057	Larp4b
chr13	9091873	9097245	chr13	9148438	9150538	Larp4b
chr13	9091873	9097245	chr13	9150539	9155541	Larp4b
chr13	12429271	12433215	chr13	12375661	12376439	Actn2
chr13	12429271	12433215	chr13	12397220	12403732	Actn2
chr13	12429271	12433215	chr13	12459813	12464703	Actn2
chr13	12429271	12433215	chr13	12476876	12486450	Actn2
chr13	14044384	14048511	chr13	14052380	14053953	B3galnt2
chr13	14044384	14048511	chr13	14706064	14708134	B3galnt2
chr13	14131858	14136070	chr13	14706064	14708134	Tbce
chr13	14703703	14706063	chr13	15894227	15896591	Mrpl32/Psma2
chr13	14721263	14724653	chr13	15830181	15842220	AW209491
chr13	15554162	15557516	chr13	15791540	15799783	Gli3
chr13	16098030	16098986	chr13	16830699	16831673	Gm17394
chr13	16098030	16098986	chr13	16831674	16833609	Gm17394
chr13	16103244	16109393	chr13	16313088	16316115	Inhba
chr13	16103244	16109393	chr13	16830699	16831673	Inhba
chr13	16103244	16109393	chr13	16831674	16833609	Inhba
chr13	17893957	17900210	chr13	17793437	17796719	Cdk13
chr13	21542049	21546150	chr13	21456875	21460368	Zfp187
chr13	21542049	21546150	chr13	21500339	21505924	Zfp187
chr13	21621186	21623118	chr13	21290167	21292108	Zfp192
chr13	21621186	21623118	chr13	21497314	21500338	Zfp192
chr13	21621186	21623118	chr13	23544580	23545736	Zfp192
chr13	21786886	21807356	chr13	21290167	21292108	Olfr1359
chr13	21786886	21807356	chr13	22114278	22118363	Olfr1359
chr13	21786886	21807356	chr13	22118364	22120612	Olfr1359
chr13	21807357	21809484	chr13	21290167	21292108	Hist1h2ai/Hist1h2bl
chr13	21807357	21809484	chr13	21292109	21296765	Hist1h2ai/Hist1h2bl
chr13	21807357	21809484	chr13	23544580	23545736	Hist1h2ai/Hist1h2bl
chr13	22032558	22037967	chr13	23544580	23545736	Zfp184
chr13	22132679	22135014	chr13	23833077	23835020	Hist1h2ag/Hist1h4i
chr13	23460117	23461453	chr13	21258044	21266053	Zfp322a
chr13	23460117	23461453	chr13	22114278	22118363	Zfp322a
chr13	23460117	23461453	chr13	22118364	22120612	Zfp322a
chr13	23508220	23519319	chr13	21290167	21292108	Abt1
chr13	23508220	23519319	chr13	23675186	23676240	Abt1
chr13	23578009	23581698	chr13	22118364	22120612	Btn2a2
chr13	23609299	23631870	chr13	21258044	21266053	Hist1h2af/Hist1h3g/Hist1h4h
chr13	23609299	23631870	chr13	21290167	21292108	Hist1h2af/Hist1h3g/Hist1h4h
chr13	23609299	23631870	chr13	21940333	21948693	Hist1h2af/Hist1h3g/Hist1h4h
chr13	23609299	23631870	chr13	23455727	23460116	Hist1h2af/Hist1h3g/Hist1h4h
chr13	23609299	23631870	chr13	23678245	23682970	Hist1h2af/Hist1h3g/Hist1h4h
chr13	23609299	23631870	chr13	23833077	23835020	Hist1h2af/Hist1h3g/Hist1h4h
chr13	23646421	23646948	chr13	21290167	21292108	Hist1h1d
chr13	23646421	23646948	chr13	22002941	22008706	Hist1h1d
chr13	23646421	23646948	chr13	22111149	22114277	Hist1h1d
chr13	23646421	23646948	chr13	22114278	22118363	Hist1h1d
chr13	23646421	23646948	chr13	22118364	22120612	Hist1h1d
chr13	23646421	23646948	chr13	22120613	22123378	Hist1h1d
chr13	23646421	23646948	chr13	23544580	23545736	Hist1h1d
chr13	23646421	23646948	chr13	23678245	23682970	Hist1h1d
chr13	23648312	23658485	chr13	21973179	21974021	Hist1h3e
chr13	23648312	23658485	chr13	22111149	22114277	Hist1h3e
chr13	23648312	23658485	chr13	22118364	22120612	Hist1h3e
chr13	23658486	23663244	chr13	21973179	21974021	Hist1h2ae
chr13	23658486	23663244	chr13	22118364	22120612	Hist1h2ae
chr13	23658486	23663244	chr13	23535678	23539531	Hist1h2ae
chr13	23663245	23664674	chr13	23833077	23835020	Hist1h2bg
chr13	23784904	23788213	chr13	23833077	23835020	Hist1h1t
chr13	23897607	23909702	chr13	24135234	24138151	Slc17a2
chr13	23931099	23933918	chr13	24110521	24112855	Slc17a3
chr13	24075904	24084062	chr13	23925047	23929965	Scgn
chr13	24372423	24373530	chr13	24109269	24110520	Lrrc16a
chr13	24672948	24674254	chr13	24711551	24712541	Fam65b
chr13	24672948	24674254	chr13	24712542	24714218	Fam65b
chr13	24672948	24674254	chr13	24748395	24750377	Fam65b
chr13	24695012	24709562	chr13	24629032	24632101	Fam65b
chr13	24695012	24709562	chr13	24656238	24660962	Fam65b
chr13	24695012	24709562	chr13	24711551	24712541	Fam65b
chr13	24695012	24709562	chr13	24712542	24714218	Fam65b
chr13	24695012	24709562	chr13	24737700	24741537	Fam65b
chr13	29037071	29043083	chr13	28850375	28853337	Sox4
chr13	29045381	29046012	chr13	28844661	28850374	Sox4
chr13	29045381	29046012	chr13	29833450	29838670	Sox4
chr13	30076858	30079783	chr13	30322771	30327373	E2f3
chr13	30227362	30236442	chr13	30327374	30329967	Mboat1
chr13	31892051	31901288	chr13	32587433	32589401	Foxc1
chr13	32421412	32436972	chr13	32770457	32782455	Gmds
chr13	33054814	33057685	chr13	32997353	33005003	Serpinb6b
chr13	33054814	33057685	chr13	33005004	33007898	Serpinb6b
chr13	33054814	33057685	chr13	33659241	33661835	Serpinb6b
chr13	34044670	34061652	chr13	32937699	32939499	Nqo2
chr13	34093966	34094890	chr13	32951875	32955514	Ripk1/Serpinb6a
chr13	34093966	34094890	chr13	33016368	33020950	Ripk1/Serpinb6a
chr13	34221326	34224102	chr13	34177319	34181978	Tubb2b
chr13	34221326	34224102	chr13	34727748	34728934	Tubb2b
chr13	34433537	34439302	chr13	34314927	34327669	Slc22a23
chr13	34433537	34439302	chr13	34420427	34430843	Slc22a23
chr13	34433537	34439302	chr13	34589743	34591330	Slc22a23
chr13	34433537	34439302	chr13	34638870	34645641	Slc22a23
chr13	34510534	34515779	chr13	34493133	34506767	Gm8223
chr13	34510534	34515779	chr13	34691571	34692819	Gm8223
chr13	34510534	34515779	chr13	34727748	34728934	Gm8223
chr13	34741704	34747476	chr13	34880743	34881247	1300014I06Rik
chr13	36824025	36827966	chr13	37380779	37385221	Nrn1
chr13	38084551	38088992	chr13	37531124	37533784	Ssr1
chr13	38084551	38088992	chr13	37543047	37546418	Ssr1
chr13	38117253	38130487	chr13	37531124	37533784	Cage1/Riok1
chr13	38241035	38246696	chr13	38694095	38695628	Dsp/Gm10129
chr13	38294053	38302243	chr13	38717308	38718354	Snrnp48
chr13	38431391	38441670	chr13	38694095	38695628	Bmp6
chr13	38618263	38621775	chr13	38443274	38446575	Txndc5
chr13	38618263	38621775	chr13	38694095	38695628	Txndc5
chr13	38749860	38753023	chr13	40818126	40822232	Eef1e1
chr13	39051106	39060150	chr13	40818126	40822232	Slc35b3
chr13	40955227	40955667	chr13	41023775	41027898	Gcnt2
chr13	40955227	40955667	chr13	41043285	41049182	Gcnt2
chr13	40955227	40955667	chr13	41065163	41078161	Gcnt2
chr13	41086762	41106784	chr13	40943749	40954731	Pak1ip1
chr13	41339422	41346482	chr13	41666809	41671092	BC024659
chr13	41580957	41589143	chr13	41416579	41426684	Nedd9
chr13	42146084	42148586	chr13	41757136	41766502	Hivep1
chr13	42146084	42148586	chr13	41800773	41802330	Hivep1
chr13	43491815	43495193	chr13	43626355	43628058	Nol7
chr13	43575084	43589125	chr13	43626355	43628058	Ranbp9
chr13	43575084	43589125	chr13	43648850	43653511	Ranbp9
chr13	44824678	44829882	chr13	43986061	43996310	Jarid2
chr13	45483874	45486103	chr13	45536737	45538391	Mylip
chr13	45483874	45486103	chr13	45547799	45551462	Mylip
chr13	45483874	45486103	chr13	45568889	45575283	Mylip
chr13	46057847	46062361	chr13	45656828	45670578	5033430I15Rik/Atxn1
chr13	46057847	46062361	chr13	45772294	45777725	5033430I15Rik/Atxn1
chr13	46057847	46062361	chr13	45836655	45838133	5033430I15Rik/Atxn1
chr13	46057847	46062361	chr13	45900807	45901749	5033430I15Rik/Atxn1
chr13	46057847	46062361	chr13	45930994	45934169	5033430I15Rik/Atxn1
chr13	46057847	46062361	chr13	46244274	46257097	5033430I15Rik/Atxn1
chr13	46595152	46607465	chr13	46519772	46528090	Cap2
chr13	46595152	46607465	chr13	46579051	46588919	Cap2
chr13	46595152	46607465	chr13	46588920	46592819	Cap2
chr13	47022802	47032743	chr13	46906557	46911291	Kif13a
chr13	47022802	47032743	chr13	46933095	46936983	Kif13a
chr13	48608933	48609559	chr13	47430205	47432162	A830005F24Rik
chr13	49057167	49065017	chr13	49066270	49080165	Fam120a
chr13	49307433	49314287	chr13	49440300	49444620	1110007C09Rik
chr13	49307433	49314287	chr13	49462587	49472152	1110007C09Rik
chr13	49412228	49422672	chr13	48639775	48643083	Fgd3
chr13	49428694	49438041	chr13	49459407	49462586	Bicd2
chr13	49512322	49521866	chr13	49733886	49743870	Ippk
chr13	49596901	49604639	chr13	49555028	49561269	Ecm2
chr13	49639734	49642356	chr13	49561270	49569113	Aspn
chr13	49639734	49642356	chr13	49570822	49576470	Aspn
chr13	49639734	49642356	chr13	49610935	49614174	Aspn
chr13	49639734	49642356	chr13	49643091	49645643	Aspn
chr13	49639734	49642356	chr13	49657183	49657496	Aspn
chr13	49677203	49683673	chr13	49459407	49462586	Omd
chr13	49677203	49683673	chr13	49534260	49547034	Omd
chr13	49677203	49683673	chr13	49555028	49561269	Omd
chr13	49677203	49683673	chr13	49561270	49569113	Omd
chr13	49677203	49683673	chr13	49643091	49645643	Omd
chr13	49677203	49683673	chr13	49657183	49657496	Omd
chr13	49677203	49683673	chr13	49717959	49719303	Omd
chr13	49677203	49683673	chr13	49733886	49743870	Omd
chr13	49700689	49703925	chr13	49526112	49527926	Ogn
chr13	49700689	49703925	chr13	49610935	49614174	Ogn
chr13	49700689	49703925	chr13	49645644	49657182	Ogn
chr13	51296634	51298638	chr13	51049405	51053321	Hist1h2al
chr13	51296634	51298638	chr13	51053322	51057551	Hist1h2al
chr13	51296634	51298638	chr13	51407349	51416059	Hist1h2al
chr13	51737888	51742130	chr13	51049405	51053321	Cks2
chr13	51940542	51943809	chr13	51974290	51974975	Gadd45g
chr13	51940542	51943809	chr13	51976017	51977544	Gadd45g
chr13	51940542	51943809	chr13	51977545	51982311	Gadd45g
chr13	51940542	51943809	chr13	51982312	51983132	Gadd45g
chr13	51940542	51943809	chr13	52042049	52053309	Gadd45g
chr13	51940542	51943809	chr13	52151204	52154349	Gadd45g
chr13	51940542	51943809	chr13	52154350	52157865	Gadd45g
chr13	51940542	51943809	chr13	52637265	52648502	Gadd45g
chr13	52624365	52626263	chr13	51929351	51931008	Diras2
chr13	53024560	53025688	chr13	52751186	52755142	Auh
chr13	53024560	53025688	chr13	52913672	52921890	Auh
chr13	53024560	53025688	chr13	52921891	52926954	Auh
chr13	53024560	53025688	chr13	53187643	53194149	Auh
[truncated: 5,516 more rows]

## Sheet: +Dox&-Dox common
Supplementary Data 2. P-En interaction coordinates and target genes for each cluster in Fig. 2D.
+Dox&-Dox common
chr_P	start_P	end_P	chr_En	start_En	end_En	GeneName(s)
chr1	10221720	10223790	chr1	10579656	10582917	Arfgef1
chr1	10221720	10223790	chr1	10582918	10587129	Arfgef1
chr1	11403338	11405776	chr1	10825942	10827635	A830018L16Rik
chr1	16606369	16609793	chr1	16638800	16644558	Ube2w
chr1	16606369	16609793	chr1	16649120	16654084	Ube2w
chr1	20591764	20609266	chr1	20660506	20661623	Pkhd1
chr1	20591764	20609266	chr1	20661624	20664860	Pkhd1
chr1	20591764	20609266	chr1	20664861	20665247	Pkhd1
chr1	21067685	21069763	chr1	20907831	20929208	Tram2
chr1	24593316	24598301	chr1	24367353	24372655	Col19a1
chr1	24593316	24598301	chr1	24372656	24375976	Col19a1
chr1	24593316	24598301	chr1	24383838	24385530	Col19a1
chr1	24593316	24598301	chr1	24385531	24387554	Col19a1
chr1	24593316	24598301	chr1	24513131	24518927	Col19a1
chr1	24593316	24598301	chr1	24518928	24519496	Col19a1
chr1	24593316	24598301	chr1	24519497	24520335	Col19a1
chr1	24593316	24598301	chr1	24520440	24521514	Col19a1
chr1	24593316	24598301	chr1	24521515	24534209	Col19a1
chr1	24593316	24598301	chr1	24556751	24560533	Col19a1
chr1	24593316	24598301	chr1	24560534	24563130	Col19a1
chr1	24593316	24598301	chr1	24628817	24638505	Col19a1
chr1	31004131	31007297	chr1	30931887	30938070	Ptp4a1
chr1	33805162	33816430	chr1	33832215	33838723	Bag2
chr1	33866484	33873741	chr1	33848183	33858807	Zfp451
chr1	33961830	33966711	chr1	33968012	33970852	Bend6/Dst
chr1	33961830	33966711	chr1	34026784	34032137	Bend6/Dst
chr1	33961830	33966711	chr1	34049787	34051626	Bend6/Dst
chr1	33961830	33966711	chr1	34051627	34053781	Bend6/Dst
chr1	33961830	33966711	chr1	34070216	34073721	Bend6/Dst
chr1	33961830	33966711	chr1	34168755	34177923	Bend6/Dst
chr1	36124594	36127799	chr1	35860133	35862614	Hs6st1
chr1	36300343	36305674	chr1	36289656	36296211	Uggt1
chr1	36425417	36426445	chr1	36509848	36528249	4632411B12Rik
chr1	36425417	36426445	chr1	36540908	36542343	4632411B12Rik
chr1	36568051	36572552	chr1	36387711	36393800	Cnnm3
chr1	36600602	36605908	chr1	36595999	36597055	Ankrd39
chr1	36611551	36620062	chr1	36659700	36660597	Sema4c
chr1	36611551	36620062	chr1	36702167	36707307	Sema4c
chr1	36725317	36748864	chr1	36595999	36597055	Cox5b/Fam178b
chr1	39421491	39427111	chr1	39047861	39053340	Rpl31
chr1	39956832	39958927	chr1	39634379	39641086	Map4k4
chr1	39956832	39958927	chr1	39751635	39754461	Map4k4
chr1	39956832	39958927	chr1	39766446	39772762	Map4k4
chr1	39956832	39958927	chr1	39786149	39790062	Map4k4
chr1	39956832	39958927	chr1	39792978	39803343	Map4k4
chr1	39956832	39958927	chr1	39803344	39810268	Map4k4
chr1	39956832	39958927	chr1	39810269	39813927	Map4k4
chr1	39956832	39958927	chr1	39819444	39822338	Map4k4
chr1	39956832	39958927	chr1	39822339	39823573	Map4k4
chr1	39956832	39958927	chr1	39827907	39831957	Map4k4
chr1	39956832	39958927	chr1	39896108	39897103	Map4k4
chr1	39956832	39958927	chr1	39899179	39904127	Map4k4
chr1	39956832	39958927	chr1	39998436	39999056	Map4k4
chr1	40859395	40876425	chr1	40899372	40901719	Tmem182
chr1	45981349	45984935	chr1	45881484	45885838	Slc40a1
chr1	51344628	51346798	chr1	51019566	51023425	Sdpr
chr1	51344628	51346798	chr1	51025052	51028735	Sdpr
chr1	51344628	51346798	chr1	51088967	51091268	Sdpr
chr1	51344628	51346798	chr1	51161960	51162983	Sdpr
chr1	51344628	51346798	chr1	51182315	51185609	Sdpr
chr1	51344628	51346798	chr1	51193402	51194456	Sdpr
chr1	51344628	51346798	chr1	51197354	51202229	Sdpr
chr1	51344628	51346798	chr1	51202230	51208929	Sdpr
chr1	51344628	51346798	chr1	51208930	51210486	Sdpr
chr1	51533600	51536034	chr1	51019566	51023425	Obfc2a
chr1	51533600	51536034	chr1	51565227	51566098	Obfc2a
chr1	51533600	51536034	chr1	51620833	51621116	Obfc2a
chr1	51533600	51536034	chr1	51636756	51641859	Obfc2a
chr1	51533600	51536034	chr1	51641860	51644638	Obfc2a
chr1	51972240	51974925	chr1	51845409	51846588	Myo1b
chr1	52556704	52559062	chr1	52654667	52656358	Nab1
chr1	53118212	53121036	chr1	53202846	53209419	Mstn
chr1	53118212	53121036	chr1	53282581	53283958	Mstn
chr1	53118212	53121036	chr1	53415279	53415542	Mstn
chr1	54244905	54260471	chr1	53995293	53997417	Hecw2
chr1	55139648	55145902	chr1	55188589	55201650	Hspd1/Hspe1
chr1	55139648	55145902	chr1	55295113	55296777	Hspd1/Hspe1
chr1	55187157	55188588	chr1	55145903	55148754	Mob4
chr1	55455214	55464404	chr1	55920133	55927444	Plcl1
chr1	57823378	57834510	chr1	57486726	57496872	Spats2l
chr1	57823378	57834510	chr1	57600156	57603917	Spats2l
chr1	57918754	57925208	chr1	57486726	57496872	Spats2l
chr1	58081077	58088185	chr1	57486726	57496872	Aox1
chr1	58081077	58088185	chr1	57499506	57500082	Aox1
chr1	58334987	58335419	chr1	57484288	57486725	Aox3l1
chr1	58334987	58335419	chr1	57486726	57496872	Aox3l1
chr1	60618267	60624223	chr1	60914574	60916781	Raph1
chr1	63726000	63742183	chr1	64492912	64494614	Dytn
chr1	63774735	63780629	chr1	64492912	64494614	Fastkd2/Mdh1b
chr1	63811570	63817433	chr1	64491076	64492877	4933402D24Rik
chr1	63811570	63817433	chr1	64492912	64494614	4933402D24Rik
chr1	64158653	64170355	chr1	64491076	64492877	Klf7
chr1	64662031	64666377	chr1	64962681	64965623	Mettl21a
chr1	64780031	64789620	chr1	64920244	64923283	Fzd5
chr1	64780031	64789620	chr1	64965624	64966158	Fzd5
chr1	64780031	64789620	chr1	64996513	65002209	Fzd5
chr1	66991935	66994162	chr1	67030799	67031865	Myl1
chr1	66991935	66994162	chr1	67031866	67032438	Myl1
chr1	66991935	66994162	chr1	67032439	67033622	Myl1
chr1	69728994	69739761	chr1	69413675	69415281	Ikzf2
chr1	72919057	72924152	chr1	73015752	73016175	Igfbp5
chr1	72919057	72924152	chr1	73314965	73317481	Igfbp5
chr1	72919057	72924152	chr1	73317482	73320722	Igfbp5
chr1	74321770	74333046	chr1	74441862	74444175	Aamp/Gpbar1/Pnkd
chr1	74347848	74355179	chr1	74444176	74448039	Tmbim1
chr1	74408624	74413066	chr1	74287597	74299274	Gm216
chr1	74408624	74413066	chr1	74315096	74321769	Gm216
chr1	74408624	74413066	chr1	74343407	74345523	Gm216
chr1	74408624	74413066	chr1	74441862	74444175	Gm216
chr1	75357957	75375078	chr1	75402647	75405734	Des/Speg
chr1	75391026	75402646	chr1	75422385	75425303	Speg
chr1	75432309	75439549	chr1	75402647	75405734	Gmppa
chr1	75432309	75439549	chr1	75462517	75465158	Gmppa
chr1	75443247	75449945	chr1	75451020	75460136	Accn4
chr1	75475172	75482991	chr1	75583254	75589330	Chpf/Tmem198
chr1	78192936	78193733	chr1	78416456	78416764	Pax3
chr1	78192936	78193733	chr1	78445197	78446350	Pax3
chr1	78653627	78655511	chr1	78535695	78536410	Acsl3/Utp14b
chr1	78653627	78655511	chr1	78590821	78600408	Acsl3/Utp14b
chr1	82282878	82291690	chr1	81309751	81320321	Irs1
chr1	82282878	82291690	chr1	81746790	81752632	Irs1
chr1	82282878	82291690	chr1	81908785	81910322	Irs1
chr1	82282878	82291690	chr1	81910323	81913968	Irs1
chr1	88184183	88206364	chr1	88130260	88135393	B3gnt7
chr1	88251193	88263600	chr1	88272593	88274757	Ncl
chr1	88565522	88568764	chr1	88945933	88952209	Nppc
chr1	88587293	88609077	chr1	88930807	88933055	Dis3l2
chr1	90597310	90602753	chr1	91084632	91087056	Arl4c
chr1	91828537	91830361	chr1	91534358	91554204	Gbx2
chr1	91906763	91913161	chr1	92482661	92489651	Asb18
chr1	92049788	92059712	chr1	91966522	91971659	Iqca
chr1	92049788	92059712	chr1	91971660	91974821	Iqca
chr1	92049788	92059712	chr1	92060425	92073388	Iqca
chr1	92049788	92059712	chr1	92482661	92489651	Iqca
chr1	92100141	92103375	chr1	91971660	91974821	Cxcr7
chr1	92100141	92103375	chr1	92482661	92489651	Cxcr7
chr1	92496891	92500618	chr1	91966522	91971659	Cops8
chr1	92847006	92850993	chr1	92543699	92549213	Prlh
chr1	93261576	93266377	chr1	92869490	92870368	Fam132b
chr1	93261576	93266377	chr1	92870369	92871567	Fam132b
chr1	93310517	93324958	chr1	93379812	93384362	Hes6
chr1	94415064	94418461	chr1	94731558	94740892	Olfr1414
chr1	94536109	94543632	chr1	94731558	94740892	Myeov2
chr1	94543633	94551347	chr1	94572671	94579851	Otos
chr1	94543633	94551347	chr1	94579970	94588489	Otos
chr1	94543633	94551347	chr1	94599106	94600373	Otos
chr1	94543633	94551347	chr1	94657870	94671359	Otos
chr1	94543633	94551347	chr1	94671360	94673667	Otos
chr1	94543633	94551347	chr1	94694069	94696292	Otos
chr1	94543633	94551347	chr1	94696293	94698147	Otos
chr1	94543633	94551347	chr1	94711670	94713562	Otos
chr1	94723701	94731557	chr1	94560760	94567913	Gpc1
chr1	94723701	94731557	chr1	94579970	94588489	Gpc1
chr1	94723701	94731557	chr1	94648612	94648885	Gpc1
chr1	94723701	94731557	chr1	94657870	94671359	Gpc1
chr1	94723701	94731557	chr1	94686628	94688859	Gpc1
chr1	94802956	94815228	chr1	94579970	94588489	Dusp28/Rnpepl1
chr1	95057205	95058158	chr1	95169458	95175449	2310007B03Rik
chr1	95107280	95115163	chr1	95169458	95175449	E030010N08Rik
chr1	95107280	95115163	chr1	95197135	95199859	E030010N08Rik
chr1	95123342	95136727	chr1	95169458	95175449	Sned1
chr1	95239113	95239968	chr1	95070583	95074487	Pask/Ppp1r7
chr1	95239969	95249542	chr1	95070583	95074487	Pask/Ppp1r7
chr1	95374107	95382387	chr1	95372148	95373470	Hdlbp/Sept2
chr1	99980028	99994311	chr1	99977195	99978195	Pam
chr1	107551846	107556849	chr1	107930273	107936657	Pign
chr1	107885462	107888942	chr1	107795875	107803288	Zcchc2
chr1	108067576	108071161	chr1	107956421	107967502	Phlpp1
chr1	108067576	108071161	chr1	108136852	108138896	Phlpp1
chr1	108067576	108071161	chr1	108138897	108139952	Phlpp1
chr1	108067576	108071161	chr1	108185365	108185872	Phlpp1
chr1	108067576	108071161	chr1	108185976	108188242	Phlpp1
chr1	108610084	108613988	chr1	108290494	108297814	Bcl2
chr1	108610084	108613988	chr1	108447039	108461526	Bcl2
chr1	108610084	108613988	chr1	108521554	108528638	Bcl2
chr1	120373534	120384424	chr1	120389715	120391218	Gm11102
chr1	120373534	120384424	chr1	120391219	120392317	Gm11102
chr1	120373534	120384424	chr1	120392318	120394099	Gm11102
chr1	121388999	121403253	chr1	121405329	121413691	Ralb
chr1	127329219	127333446	chr1	127460805	127472133	Actr3
chr1	127329219	127333446	chr1	127472134	127476331	Actr3
chr1	127455394	127460804	chr1	127322741	127324968	Slc35f5
chr1	127455394	127460804	chr1	127324969	127329218	Slc35f5
chr1	130140486	130146258	chr1	129723729	129728500	Ubxn4
chr1	130140486	130146258	chr1	129728501	129731312	Ubxn4
chr1	130251552	130256406	chr1	130719504	130724207	Mcm6
chr1	132777953	132785673	chr1	132946624	132947816	Il24
chr1	132777953	132785673	chr1	132947817	132949549	Il24
chr1	132777953	132785673	chr1	132955108	132957083	Il24
chr1	133174693	133188707	chr1	133435330	133439208	Ikbke
chr1	133174693	133188707	chr1	133440298	133445494	Ikbke
chr1	133174693	133188707	chr1	133445495	133451087	Ikbke
chr1	133423220	133430001	chr1	133192604	133193280	Fam72a/Srgap2
chr1	133423220	133430001	chr1	133231201	133232395	Fam72a/Srgap2
chr1	134193626	134195467	chr1	134064451	134065680	Klhdc8a
chr1	134211219	134215407	chr1	134053782	134061010	Nuak2
chr1	134211219	134215407	chr1	134064451	134065680	Nuak2
chr1	134211219	134215407	chr1	134205877	134210024	Nuak2
chr1	134211219	134215407	chr1	134249907	134250327	Nuak2
chr1	134211219	134215407	chr1	134250328	134250703	Nuak2
chr1	134941216	134943465	chr1	134981981	134988885	Pik3c2b
chr1	135964923	135978060	chr1	135979076	135985908	Btg2
chr1	135964923	135978060	chr1	135985909	135996307	Btg2
chr1	135964923	135978060	chr1	135996308	135997932	Btg2
chr1	136005914	136007324	chr1	135956738	135957404	Gm8618
chr1	136005914	136007324	chr1	135957607	135958502	Gm8618
chr1	136087365	136095927	chr1	136233621	136235877	Mybph
chr1	136130183	136134364	chr1	136233621	136235877	Adora1
chr1	136227377	136231483	chr1	135996308	135997932	Ppfia4
chr1	137146887	137160095	chr1	137263576	137265818	Elf3
chr1	137265819	137272134	chr1	137074779	137084637	Shisa4
chr1	137616388	137617435	chr1	137619560	137630894	Csrp1
chr1	137616388	137617435	chr1	137689408	137690637	Csrp1
chr1	137616388	137617435	chr1	137690638	137691316	Csrp1
chr1	137616388	137617435	chr1	137691317	137692165	Csrp1
chr1	137664392	137689407	chr1	137619560	137630894	Tnni1
chr1	137664392	137689407	chr1	137690638	137691316	Tnni1
chr1	137664392	137689407	chr1	137691317	137692165	Tnni1
chr1	137812175	137823921	chr1	137827833	137831731	Pkp1
chr1	140515248	140516583	chr1	140223442	140225164	Nek7
chr1	140515248	140516583	chr1	140225165	140239087	Nek7
chr1	140515248	140516583	chr1	140239218	140241456	Nek7
chr1	140515248	140516583	chr1	140252059	140260534	Nek7
chr1	140515248	140516583	chr1	140392908	140396823	Nek7
chr1	140515248	140516583	chr1	140396824	140401088	Nek7
chr1	140515248	140516583	chr1	140431180	140432910	Nek7
chr1	145622845	145627174	chr1	146152203	146154460	Trove2/Uchl5
chr1	151941434	151948936	chr1	151692735	151694331	Ptgs2
chr1	152233645	152243437	chr1	151680394	151686592	BC003331/Tpr
chr1	153181061	153194866	chr1	153095765	153098340	Ivns1abp
chr1	153346940	153349204	chr1	153532242	153533112	Rnf2
chr1	155497357	155501372	chr1	155588751	155594301	Rgs8
chr1	155582624	155588750	chr1	155419030	155421917	Rgs16
chr1	155582624	155588750	chr1	155428760	155436387	Rgs16
chr1	155582624	155588750	chr1	155488436	155488800	Rgs16
chr1	155582624	155588750	chr1	155488801	155492810	Rgs16
chr1	155594711	155596791	chr1	155347974	155350482	Rnasel
chr1	155738269	155740780	chr1	156021932	156022914	Teddm1
chr1	155738269	155740780	chr1	156022915	156025300	Teddm1
chr1	155743197	155749096	chr1	156021932	156022914	5830403L16Rik/Glul
chr1	155760000	155765106	chr1	156021932	156022914	Gm11074
chr1	156944966	156947324	chr1	156888245	156896084	Ier5
chr1	156944966	156947324	chr1	156901678	156901919	Ier5
chr1	156944966	156947324	chr1	156901920	156903242	Ier5
chr1	156944966	156947324	chr1	157029213	157030443	Ier5
chr1	156944966	156947324	chr1	157083157	157089642	Ier5
chr1	156991470	157001290	chr1	156901920	156903242	Mr1
chr1	157001291	157012030	chr1	156888245	156896084	Stx6
chr1	157071776	157081120	chr1	156881910	156888244	BC034090
chr1	157071776	157081120	chr1	156901678	156901919	BC034090
chr1	157071776	157081120	chr1	156901920	156903242	BC034090
chr1	157071776	157081120	chr1	156903243	156910278	BC034090
chr1	157071776	157081120	chr1	156931855	156935246	BC034090
chr1	157071776	157081120	chr1	156935247	156944937	BC034090
chr1	157071776	157081120	chr1	157379767	157382362	BC034090
chr1	158591539	158606898	chr1	158585357	158587107	Tor3a
chr1	158591539	158606898	chr1	158587108	158589008	Tor3a
chr1	158868467	158875496	chr1	158933601	158934808	Ralgps2
chr1	160883451	160896280	chr1	160640720	160644451	Pappa2
chr1	162004729	162009429	chr1	161319557	161323121	4930562F07Rik
chr1	162004729	162009429	chr1	161323122	161325787	4930562F07Rik
chr1	165854353	165860971	chr1	165079364	165084454	Scyl3
chr1	165854353	165860971	chr1	165084879	165087045	Scyl3
chr1	166235303	166238157	chr1	166828991	166830245	Blzf1
chr1	166241856	166249734	chr1	166828991	166830245	Nme7
chr1	166383995	166390526	chr1	166828991	166830245	Atp1b1
chr1	168051911	168071452	chr1	167694822	167705489	Dusp27/Gpa33
chr1	168051911	168071452	chr1	167705490	167713756	Dusp27/Gpa33
chr1	171459518	171462018	chr1	172062668	172069446	Nuf2
chr1	172574235	172576492	chr1	172771727	172776930	Olfml2b
chr1	173124269	173128802	chr1	173119863	173120095	Pcp4l1
chr1	173211584	173218502	chr1	173045898	173049338	Usp21
chr1	173211584	173218502	chr1	173191621	173200399	Usp21
chr1	173222751	173225342	chr1	173275825	173279177	Ufc1
chr1	173265396	173275824	chr1	173279178	173279624	Dedd/Nit1/Pfdn2
chr1	174066159	174080432	chr1	174084016	174086417	Dcaf8
chr1	174066159	174080432	chr1	174086435	174092171	Dcaf8
chr1	178742922	178748054	chr1	178733298	178741389	Cep170/Sdccag8
chr1	179369677	179375773	chr1	179603697	179609099	Zfp238
chr1	179369677	179375773	chr1	179614484	179616991	Zfp238
chr1	179369677	179375773	chr1	179632028	179633213	Zfp238
chr1	179725407	179730095	chr1	179632028	179633213	Adss
chr1	180447503	180462317	chr1	180890643	180891280	Kif26b
chr1	180447503	180462317	chr1	181051383	181052497	Kif26b
chr1	180447503	180462317	chr1	181062896	181071277	Kif26b
chr1	180447503	180462317	chr1	181071278	181072112	Kif26b
chr1	180447503	180462317	chr1	181072113	181078988	Kif26b
chr1	182121069	182133468	chr1	181784141	181795216	Adck3
chr1	182400191	182418615	chr1	182438910	182440657	6330403A02Rik
chr1	182400191	182418615	chr1	182440770	182442810	6330403A02Rik
chr1	182570217	182576097	chr1	182360127	182365160	Lin9
chr1	182735965	182753582	chr1	182707709	182708901	H3f3a
chr1	183135715	183155438	chr1	183160822	183162383	Wdr26
chr1	183948320	183953060	chr1	183987900	183988249	Enah
chr1	183948320	183953060	chr1	184031794	184032258	Enah
chr1	183948320	183953060	chr1	184045752	184047500	Enah
chr1	184444737	184449080	chr1	184450300	184461447	Capn2
chr1	184493955	184495604	chr1	184590357	184591137	Capn8
chr1	184493955	184495604	chr1	184912808	184916923	Capn8
chr1	184880875	184895037	chr1	184483545	184492288	Tlr5
chr1	185830448	185838426	chr1	185334565	185335316	Dusp10
chr1	185847515	185858305	chr1	185334565	185335316	1700056E22Rik/Dusp10
chr1	186546261	186562346	chr1	186090224	186105495	Hlx
chr1	188525987	188541376	chr1	187576604	187578411	Tgfb2
chr1	188525987	188541376	chr1	187578412	187580501	Tgfb2
chr1	190830645	190834551	chr1	191481853	191483320	Kctd3
chr1	191744619	191751833	chr1	191520957	191526064	Smyd2
chr1	191744619	191751833	chr1	191711842	191722892	Smyd2
chr1	191744619	191751833	chr1	191722893	191723359	Smyd2
chr1	192847565	192850220	chr1	192794222	192801045	Mfsd7b
chr1	192847565	192850220	chr1	192876606	192886505	Mfsd7b
chr1	192886506	192887431	chr1	192776353	192779756	Nsl1/Tatdn3
chr1	192886506	192887431	chr1	192801046	192801573	Nsl1/Tatdn3
chr1	192886506	192887431	chr1	193093518	193094808	Nsl1/Tatdn3
chr1	192886506	192887431	chr1	193116123	193118382	Nsl1/Tatdn3
chr1	192886506	192887431	chr1	193122548	193123557	Nsl1/Tatdn3
chr1	193146010	193154573	chr1	193381142	193382141	Tmem206
chr1	193219928	193222547	chr1	193381142	193382141	Ppp2r5a
chr1	193219928	193222547	chr1	193383106	193386530	Ppp2r5a
chr1	193394430	193400244	chr1	193122548	193123557	Dtl/Ints7
chr1	193394430	193400244	chr1	193123558	193131962	Dtl/Ints7
chr1	193394430	193400244	chr1	193133253	193136339	Dtl/Ints7
chr1	193394430	193400244	chr1	193136340	193137991	Dtl/Ints7
chr1	193394430	193400244	chr1	193137992	193138613	Dtl/Ints7
chr1	193394430	193400244	chr1	193171089	193174193	Dtl/Ints7
chr1	193394430	193400244	chr1	193215504	193215675	Dtl/Ints7
chr1	193394430	193400244	chr1	193218933	193219927	Dtl/Ints7
chr1	193394430	193400244	chr1	193626420	193626815	Dtl/Ints7
chr1	193394430	193400244	chr1	193626816	193627394	Dtl/Ints7
chr1	193911853	193917909	chr1	193803406	193806064	Traf5
chr1	194680057	194682410	chr1	194604638	194608007	Sertad4
chr1	194680057	194682410	chr1	194621954	194627042	Sertad4
chr1	196440826	196449013	chr1	195208846	195212691	Plxna2
chr10	5957841	5959970	chr10	6370186	6370929	Zbtb2
chr10	6370930	6373506	chr10	6813542	6815233	Mthfd1l
chr10	6370930	6373506	chr10	7011952	7013657	Mthfd1l
chr10	6601250	6606315	chr10	6402394	6405536	Plekhg1
chr10	6803041	6806881	chr10	6370186	6370929	Iyd
chr10	6978440	6980625	chr10	6813542	6815233	Ppp1r14c
chr10	6978440	6980625	chr10	6815234	6823858	Ppp1r14c
chr10	6978440	6980625	chr10	6877407	6879977	Ppp1r14c
chr10	6978440	6980625	chr10	6880070	6880347	Ppp1r14c
chr10	6978440	6980625	chr10	6880348	6881562	Ppp1r14c
chr10	6978440	6980625	chr10	6925480	6927559	Ppp1r14c
chr10	7662292	7679069	chr10	7654421	7659593	Tab2
chr10	12588529	12592749	chr10	12416544	12418667	Utrn
chr10	12588529	12592749	chr10	12420088	12423455	Utrn
chr10	12588529	12592749	chr10	12431663	12431992	Utrn
chr10	12588529	12592749	chr10	12631314	12632537	Utrn
chr10	12588529	12592749	chr10	12635650	12639529	Utrn
chr10	12725055	12739247	chr10	13148602	13153550	Sf3b5
chr10	17440342	17444920	chr10	16356966	16357556	Cited2
chr10	18732229	18735534	chr10	18886773	18890040	Tnfaip3
chr10	18732229	18735534	chr10	18907950	18911747	Tnfaip3
chr10	19625117	19628133	chr10	19792311	19794901	Pex7
chr10	20669957	20674343	chr10	20128778	20131716	Ahi1
chr10	21093398	21101901	chr10	21719039	21721942	Aldh8a1
chr10	23069188	23070539	chr10	22829150	22832946	Eya4
chr10	23069188	23070539	chr10	22832947	22833255	Eya4
chr10	23069188	23070539	chr10	22835337	22841900	Eya4
chr10	23069188	23070539	chr10	22842720	22846393	Eya4
chr10	23069188	23070539	chr10	22846394	22847008	Eya4
chr10	23069188	23070539	chr10	22883447	22885724	Eya4
chr10	23069188	23070539	chr10	22892751	22896622	Eya4
chr10	23069188	23070539	chr10	22896623	22896916	Eya4
chr10	23069188	23070539	chr10	22896917	22900107	Eya4
chr10	23069188	23070539	chr10	22904059	22907897	Eya4
chr10	23069188	23070539	chr10	22918866	22923800	Eya4
chr10	23069188	23070539	chr10	22923801	22927246	Eya4
chr10	23069188	23070539	chr10	23232540	23232977	Eya4
chr10	23069188	23070539	chr10	23232978	23233719	Eya4
chr10	23069188	23070539	chr10	23276208	23283092	Eya4
chr10	23069188	23070539	chr10	23396969	23397728	Eya4
chr10	23069188	23070539	chr10	23501916	23504021	Eya4
chr10	23504816	23521768	chr10	22809512	22812012	1110021L09Rik/Rps12
chr10	23504816	23521768	chr10	22812013	22814816	1110021L09Rik/Rps12
chr10	23504816	23521768	chr10	22835337	22841900	1110021L09Rik/Rps12
chr10	23504816	23521768	chr10	23064481	23066519	1110021L09Rik/Rps12
chr10	23504816	23521768	chr10	23066520	23069187	1110021L09Rik/Rps12
chr10	24309394	24318149	chr10	24197017	24200185	Ctgf
chr10	25015819	25019749	chr10	24991809	24992543	Akap7
chr10	25015819	25019749	chr10	25153626	25159138	Akap7
chr10	25015819	25019749	chr10	25159139	25162026	Akap7
chr10	25015819	25019749	chr10	25188906	25208708	Akap7
chr10	25077276	25084972	chr10	24990608	24991808	Epb4.1l2
chr10	25077276	25084972	chr10	24991809	24992543	Epb4.1l2
chr10	26092730	26097152	chr10	26472840	26478574	L3mbtl3
chr10	26092730	26097152	chr10	26611261	26616033	L3mbtl3
chr10	31032788	31035852	chr10	30529235	30530663	Hddc2
chr10	31032788	31035852	chr10	30530664	30531309	Hddc2
chr10	33714307	33715250	chr10	33999856	34000869	Gm17567
chr10	33729427	33731919	chr10	33999856	34000869	Gm17237
chr10	33733601	33741063	chr10	33999856	34000869	Rwdd1
chr10	33733601	33741063	chr10	34028330	34036511	Rwdd1
chr10	33757346	33758775	chr10	33999856	34000869	Bet3l
chr10	33762734	33765026	chr10	33999856	34000869	Fam26d
chr10	33815560	33817376	chr10	33999856	34000869	Fam26e
chr10	33815560	33817376	chr10	34028330	34036511	Fam26e
chr10	33918757	33929407	chr10	33875502	33876181	Dse
chr10	34000870	34003909	chr10	33875502	33876181	Tspyl1
chr10	36856802	36859031	chr10	37012133	37019832	Marcks
chr10	36856802	36859031	chr10	37019833	37021773	Marcks
chr10	36856802	36859031	chr10	37118096	37121286	Marcks
chr10	36856802	36859031	chr10	37123210	37126834	Marcks
chr10	36856802	36859031	chr10	38272488	38275441	Marcks
chr10	36856802	36859031	chr10	38568973	38570805	Marcks
chr10	36859032	36863179	chr10	37012133	37019832	5930403N24Rik
chr10	36859032	36863179	chr10	37019833	37021773	5930403N24Rik
chr10	36859032	36863179	chr10	37050927	37057168	5930403N24Rik
chr10	36859032	36863179	chr10	37118096	37121286	5930403N24Rik
chr10	36859032	36863179	chr10	37126835	37129544	5930403N24Rik
chr10	36859032	36863179	chr10	38568973	38570805	5930403N24Rik
chr10	39446418	39454029	chr10	38889169	38890385	Rev3l
chr10	39446418	39454029	chr10	39242100	39244172	Rev3l
chr10	39446418	39454029	chr10	39244173	39246658	Rev3l
chr10	39446418	39454029	chr10	39351834	39354898	Rev3l
chr10	39679036	39680322	chr10	38889169	38890385	G630090E17Rik
chr10	41018597	41024720	chr10	41402640	41404889	Fig4
chr10	41272312	41276641	chr10	41398874	41402639	Ccdc162
chr10	41272312	41276641	chr10	41402640	41404889	Ccdc162
chr10	41993265	42018813	chr10	41551039	41552766	Foxo3
chr10	42941047	42943380	chr10	43200312	43205361	Pdss2
chr10	43295593	43299468	chr10	43605900	43612539	Cd24a
chr10	43295593	43299468	chr10	43662252	43667828	Cd24a
chr10	43295593	43299468	chr10	43796500	43799056	Cd24a
chr10	43295593	43299468	chr10	43897084	43899733	Cd24a
chr10	45007521	45010552	chr10	44796425	44800324	Popdc3
chr10	45007521	45010552	chr10	44832203	44836784	Popdc3
chr10	45007521	45010552	chr10	44836785	44842727	Popdc3
chr10	45007521	45010552	chr10	44845642	44849869	Popdc3
chr10	45007521	45010552	chr10	44851372	44860732	Popdc3
chr10	45007521	45010552	chr10	44934132	44936896	Popdc3
chr10	45007521	45010552	chr10	45029657	45031078	Popdc3
chr10	45007521	45010552	chr10	45031079	45034615	Popdc3
chr10	45007521	45010552	chr10	45057454	45060380	Popdc3
chr10	45007521	45010552	chr10	45060381	45061273	Popdc3
chr10	45048476	45056811	chr10	44804401	44814061	Bves
chr10	45048476	45056811	chr10	44860733	44868554	Bves
chr10	51737129	51744764	chr10	51668709	51670625	Vgll2
chr10	56096685	56098325	chr10	56363417	56363847	Gja1
chr10	56096685	56098325	chr10	56718716	56721845	Gja1
chr10	57785233	57787332	chr10	57798870	57808564	Lims1
chr10	57785233	57787332	chr10	57835342	57845425	Lims1
chr10	57785233	57787332	chr10	57845426	57848251	Lims1
chr10	57785233	57787332	chr10	57848252	57852635	Lims1
chr10	57785233	57787332	chr10	57857157	57863694	Lims1
chr10	57908087	57912542	chr10	57812511	57818168	Ranbp2
chr10	57908087	57912542	chr10	57818169	57823376	Ranbp2
chr10	57908087	57912542	chr10	57845426	57848251	Ranbp2
chr10	58274168	58276921	chr10	58755443	58772962	Sh3rf3
chr10	58890824	58915359	chr10	59275855	59277299	Oit3
chr10	59077992	59088133	chr10	58969830	58973199	Ccdc109a/Gm10322
chr10	59077992	59088133	chr10	58973200	58976652	Ccdc109a/Gm10322
chr10	59077992	59088133	chr10	59273463	59275854	Ccdc109a/Gm10322
chr10	59077992	59088133	chr10	59275855	59277299	Ccdc109a/Gm10322
chr10	59077992	59088133	chr10	59285751	59289248	Ccdc109a/Gm10322
chr10	59340791	59345067	chr10	58772963	58775464	Dnajb12
chr10	59405870	59419287	chr10	59361733	59362713	Ddit4
chr10	59405870	59419287	chr10	59362714	59364622	Ddit4
chr10	59405870	59419287	chr10	59383306	59385733	Ddit4
chr10	59405870	59419287	chr10	59394090	59404913	Ddit4
chr10	59462080	59475372	chr10	59488797	59490058	Anapc16/Ascc1
chr10	59861891	59863897	chr10	59812503	59814683	Gm17455
chr10	59861891	59863897	chr10	60224570	60226626	Gm17455
chr10	60208479	60216495	chr10	59812503	59814683	Slc29a3
chr10	60718672	60738003	chr10	60670185	60674812	Adamts14
chr10	60718672	60738003	chr10	60795539	60797565	Adamts14
chr10	60718672	60738003	chr10	60797566	60802543	Adamts14
chr10	60926608	60948140	chr10	61064550	61067719	D830039M14Rik/Lrrc20
chr10	60926608	60948140	chr10	61118574	61118848	D830039M14Rik/Lrrc20
chr10	60926608	60948140	chr10	61118849	61119403	D830039M14Rik/Lrrc20
chr10	61046852	61059890	chr10	60966936	60969646	Npffr1
chr10	61104336	61111959	chr10	60948141	60951692	Ppa1
chr10	61948266	61966268	chr10	61943299	61943885	Vps26a
chr10	62666507	62667603	chr10	62684039	62684307	Mypn
chr10	67740599	67748037	chr10	67629526	67631087	Arid5b
chr10	68995967	68997426	chr10	69108055	69117396	Ank3
chr10	69557811	69562136	chr10	69447189	69448155	Ccdc6
chr10	74522952	74535571	chr10	74564737	74567282	Bcr
chr10	74522952	74535571	chr10	74567283	74569915	Bcr
chr10	74522952	74535571	chr10	74569916	74570517	Bcr
chr10	74522952	74535571	chr10	74578452	74581153	Bcr
chr10	74674406	74677091	chr10	74698089	74707241	Specc1l
chr10	74674406	74677091	chr10	74707242	74713798	Specc1l
chr10	74674406	74677091	chr10	74713799	74714455	Specc1l
chr10	74674406	74677091	chr10	74928371	74952204	Specc1l
chr10	74868622	74875322	chr10	74799906	74800490	Upb1
chr10	75224352	75230666	chr10	75313029	75314132	Cabin1
chr10	75224352	75230666	chr10	75314133	75316155	Cabin1
chr10	75383667	75384848	chr10	75335446	75336036	Smarcb1
chr10	75383667	75384848	chr10	75336037	75340027	Smarcb1
chr10	75752688	75776323	chr10	75778435	75781570	Dip2a
chr10	76614080	76638268	chr10	76667894	76669383	Col18a1
chr10	76614080	76638268	chr10	76674094	76677263	Col18a1
chr10	76717505	76727307	chr10	76543999	76546665	Gm10941/Pofut2
chr10	76717505	76727307	chr10	76546666	76547615	Gm10941/Pofut2
chr10	76717505	76727307	chr10	76547616	76552122	Gm10941/Pofut2
chr10	77524527	77541211	chr10	77549504	77558033	Icosl
chr10	77629841	77633656	chr10	77097155	77102082	D10Jhu81e
chr10	77810270	77816300	chr10	77688330	77696459	Agpat3
chr10	77810270	77816300	chr10	77753828	77756039	Agpat3
chr10	77810270	77816300	chr10	77765101	77768139	Agpat3
chr10	77810270	77816300	chr10	77778235	77786907	Agpat3
chr10	77810270	77816300	chr10	77821470	77844652	Agpat3
chr10	77847509	77870375	chr10	77657681	77660964	Gm10146
chr10	77847509	77870375	chr10	77682153	77686240	Gm10146
chr10	77847509	77870375	chr10	77736519	77748085	Gm10146
chr10	77847509	77870375	chr10	77753828	77756039	Gm10146
chr10	79232132	79245439	chr10	79159026	79165123	Fstl3
chr10	79252421	79256999	chr10	79159026	79165123	Palm/Prss57
chr10	79275113	79287511	chr10	79156524	79159025	9130017N09Rik
chr10	79275113	79287511	chr10	79159026	79165123	9130017N09Rik
chr10	79275113	79287511	chr10	79259194	79264062	9130017N09Rik
chr10	79389541	79389925	chr10	79408655	79416440	Arid3a
chr10	79389541	79389925	chr10	79618752	79626838	Arid3a
chr10	79419710	79447209	chr10	79529218	79533952	Grin3b/ORF61/Wdr18
chr10	79419710	79447209	chr10	79534353	79538380	Grin3b/ORF61/Wdr18
chr10	79419710	79447209	chr10	79618752	79626838	Grin3b/ORF61/Wdr18
chr10	79468613	79490344	chr10	79496654	79499581	Hmha1
chr10	79468613	79490344	chr10	79529218	79533952	Hmha1
chr10	79468613	79490344	chr10	79533953	79534352	Hmha1
chr10	79468613	79490344	chr10	79534353	79538380	Hmha1
chr10	79468613	79490344	chr10	79559006	79560451	Hmha1
chr10	79560452	79568409	chr10	79490345	79496653	Sbno2
chr10	79560452	79568409	chr10	79496654	79499581	Sbno2
chr10	79560452	79568409	chr10	79513774	79529217	Sbno2
chr10	79560452	79568409	chr10	79529218	79533952	Sbno2
chr10	79560452	79568409	chr10	79533953	79534352	Sbno2
chr10	79560452	79568409	chr10	79538381	79559005	Sbno2
chr10	79596163	79606796	chr10	79490345	79496653	Atp5d/Dos
chr10	79596163	79606796	chr10	79534353	79538380	Atp5d/Dos
chr10	79608408	79618526	chr10	79389926	79401021	Midn
chr10	79608408	79618526	chr10	79534353	79538380	Midn
chr10	80029541	80047382	chr10	80139338	80141322	Klf16
chr10	80059165	80066307	chr10	80139338	80141322	Adat3/Scamp4
chr10	80085107	80095464	chr10	80120646	80123824	Csnk1g2
chr10	80085107	80095464	chr10	80139338	80141322	Csnk1g2
chr10	80085107	80095464	chr10	80141783	80147933	Csnk1g2
chr10	80275593	80276523	chr10	80449658	80453792	Jsrp1
chr10	80275593	80276523	chr10	80454303	80456617	Jsrp1
chr10	80281222	80290298	chr10	80454303	80456617	Oaz1
chr10	80357454	80372949	chr10	80376278	80376571	Lmnb2/Timm13
chr10	80392143	80395415	chr10	80409914	80419323	Gadd45b
chr10	80392143	80395415	chr10	80454303	80456617	Gadd45b
chr10	80854883	80858937	chr10	80894045	80896118	2210404O07Rik
chr10	80858944	80873908	chr10	80878117	80889607	Nfic
chr10	80858944	80873908	chr10	80894045	80896118	Nfic
chr10	81061147	81067919	chr10	81011490	81015554	Tle6
chr10	81061147	81067919	chr10	81028534	81033991	Tle6
chr10	81061147	81067919	chr10	81034099	81035387	Tle6
chr10	82270146	82277034	chr10	82303857	82308860	1700028I16Rik
chr10	82270146	82277034	chr10	82313674	82321641	1700028I16Rik
chr10	82270146	82277034	chr10	82324413	82326104	1700028I16Rik
chr10	82270146	82277034	chr10	82326105	82326912	1700028I16Rik
chr10	82270146	82277034	chr10	82350227	82356930	1700028I16Rik
chr10	82443844	82450635	chr10	82521298	82523358	Chst11
chr10	82443844	82450635	chr10	82523359	82524256	Chst11
chr10	82443844	82450635	chr10	82529057	82535477	Chst11
chr10	82443844	82450635	chr10	82535478	82551101	Chst11
chr10	82443844	82450635	chr10	82555758	82559104	Chst11
chr10	82443844	82450635	chr10	82576365	82579060	Chst11
chr10	82443844	82450635	chr10	82583727	82599156	Chst11
chr10	82443844	82450635	chr10	82610920	82620402	Chst11
chr10	82443844	82450635	chr10	82630656	82643625	Chst11
chr10	82443844	82450635	chr10	82650362	82653580	Chst11
chr10	82443844	82450635	chr10	82653581	82655377	Chst11
chr10	85755898	85767038	chr10	85772075	85775490	Timp3
chr10	87320200	87323407	chr10	87613424	87614646	Igf1
chr10	87320200	87323407	chr10	87683608	87686240	Igf1
chr10	87320200	87323407	chr10	87686241	87687976	Igf1
chr10	87320200	87323407	chr10	87757588	87764869	Igf1
chr10	87320200	87323407	chr10	87764870	87765757	Igf1
chr10	87840826	87844506	chr10	88186884	88190120	Dram1/Gnptab
chr10	87840826	87844506	chr10	88190121	88192122	Dram1/Gnptab
chr10	87962927	87968092	chr10	88190121	88192122	Chpt1
chr10	88064686	88068570	chr10	88186884	88190120	Mybpc1
chr10	88064686	88068570	chr10	88190121	88192122	Mybpc1
chr10	90542725	90552813	chr10	90619153	90621568	Apaf1/Ikbip
chr10	90542725	90552813	chr10	90702305	90703378	Apaf1/Ikbip
chr10	90580874	90585400	chr10	90619153	90621568	Slc25a3
chr10	90585401	90596464	chr10	90552814	90557868	Slc25a3
chr10	90622587	90638057	chr10	90694112	90702304	Tmpo
chr10	90622587	90638057	chr10	90702305	90703378	Tmpo
chr10	90622587	90638057	chr10	90703379	90703872	Tmpo
chr10	90622587	90638057	chr10	90703873	90706593	Tmpo
chr10	90622587	90638057	chr10	90706594	90710095	Tmpo
chr10	92622984	92627439	chr10	92513778	92515668	Cdk17
chr10	92622984	92627439	chr10	92557692	92559765	Cdk17
chr10	92622984	92627439	chr10	92689944	92701845	Cdk17
chr10	92622984	92627439	chr10	92708893	92713933	Cdk17
chr10	92622984	92627439	chr10	92713934	92725230	Cdk17
chr10	92622984	92627439	chr10	92725231	92732352	Cdk17
chr10	92622984	92627439	chr10	92732353	92734677	Cdk17
chr10	92622984	92627439	chr10	92734678	92739315	Cdk17
chr10	92622984	92627439	chr10	92886812	92892761	Cdk17
chr10	92622984	92627439	chr10	92892762	92901328	Cdk17
chr10	92998367	93005291	chr10	92513778	92515668	Amdhd1/Ccdc38
chr10	93048194	93056505	chr10	92513532	92513777	Snrpf
chr10	93048194	93056505	chr10	92513778	92515668	Snrpf
chr10	94785314	94787764	chr10	94548637	94548936	Cradd
chr10	94785314	94787764	chr10	94548937	94551281	Cradd
chr10	94879260	94880606	chr10	94548637	94548936	Socs2
chr10	95025486	95027476	chr10	95225390	95231140	Nudt4
chr10	95025486	95027476	chr10	95326386	95327385	Nudt4
chr10	95025486	95027476	chr10	95327386	95329164	Nudt4
chr10	96078881	96084907	chr10	95673752	95679455	Btg1
chr10	96078881	96084907	chr10	95701142	95701662	Btg1
chr10	96078881	96084907	chr10	96772777	96777444	Btg1
chr10	98588034	98589187	chr10	99050859	99055095	Phxr2
chr10	98588034	98589187	chr10	99079870	99082362	Phxr2
chr10	106922766	106925771	chr10	107135344	107143917	Myf5
chr10	106925772	106934225	chr10	107133316	107135343	Myf6
chr10	107595278	107601126	chr10	107367111	107368630	Ppp1r12a
chr10	110937611	110939234	chr10	110661726	110668455	Gm5176
chr10	110937611	110939234	chr10	111277109	111279758	Gm5176
chr10	110937611	110939234	chr10	111364498	111371711	Gm5176
chr10	110937611	110939234	chr10	111373275	111374041	Gm5176
chr10	110939810	110944767	chr10	111096524	111103811	Phlda1
chr10	110939810	110944767	chr10	111156571	111156870	Phlda1
chr10	110939810	110944767	chr10	111255516	111261771	Phlda1
chr10	110939810	110944767	chr10	111261772	111269569	Phlda1
chr10	110939810	110944767	chr10	111277109	111279758	Phlda1
chr10	110939810	110944767	chr10	111300969	111303750	Phlda1
chr10	110939810	110944767	chr10	111310914	111311533	Phlda1
chr10	110939810	110944767	chr10	111311534	111313800	Phlda1
chr10	110939810	110944767	chr10	111329489	111334781	Phlda1
chr10	110939810	110944767	chr10	111374042	111384911	Phlda1
chr10	114750809	114759321	chr10	115626039	115632332	Rab21
chr10	114797779	114801167	chr10	114810581	114821392	Tmem19
chr10	116582661	116586684	chr10	116524076	116528386	Frs2
chr10	116582661	116586684	chr10	116528387	116540687	Frs2
chr10	116582661	116586684	chr10	116540688	116542523	Frs2
chr10	116582661	116586684	chr10	116547616	116550469	Frs2
chr10	116582661	116586684	chr10	116554612	116560502	Frs2
chr10	116582661	116586684	chr10	116634766	116641539	Frs2
chr10	117228978	117232488	chr10	117540340	117543842	Nup107
chr10	117279870	117285728	chr10	117540340	117543842	Rap1b
chr10	117874121	117893164	chr10	117895574	117902892	Ifng
chr10	118303546	118307280	chr10	118514249	118516488	Dyrk2
chr10	118303546	118307280	chr10	118516489	118516646	Dyrk2
chr10	120899193	120913964	chr10	120850133	120858258	Rassf3
chr10	120899193	120913964	chr10	120858259	120865560	Rassf3
chr10	120899193	120913964	chr10	120865561	120870511	Rassf3
chr10	120899193	120913964	chr10	120920800	120923760	Rassf3
chr10	120899193	120913964	chr10	120948479	120950273	Rassf3
chr10	120899193	120913964	chr10	120955486	120959046	Rassf3
chr10	121078419	121079604	chr10	121463506	121483475	D930020B18Rik
chr10	121483476	121487411	chr10	121399101	121399789	Srgap1
chr10	126409235	126419123	chr10	126362422	126367209	Ctdsp2
chr10	126409235	126419123	chr10	126394314	126395848	Ctdsp2
chr10	126437669	126445035	chr10	126340927	126347271	Avil
chr10	126437669	126445035	chr10	126362422	126367209	Avil
chr10	126437669	126445035	chr10	126392412	126394256	Avil
chr10	126464774	126477332	chr10	126362422	126367209	Tsfm
chr10	126464774	126477332	chr10	126367210	126380634	Tsfm
chr10	126464774	126477332	chr10	126392412	126394256	Tsfm
chr10	126464774	126477332	chr10	126394314	126395848	Tsfm
chr10	126464774	126477332	chr10	126558252	126562873	Tsfm
chr10	126477333	126485809	chr10	126362422	126367209	Cyp27b1/Fam119b/Mettl1
chr10	126477333	126485809	chr10	126394314	126395848	Cyp27b1/Fam119b/Mettl1
chr10	126515423	126516281	chr10	126558252	126562873	Agap2
chr10	126557593	126558251	chr10	126655310	126666867	Os9
chr10	126600867	126603431	chr10	126558252	126562873	B4galnt1
chr10	126600867	126603431	chr10	126562874	126569587	B4galnt1
chr10	126616451	126643820	chr10	126558252	126562873	Arhgef25/Dtx3/Slc26a10
chr10	126697050	126704872	chr10	126558252	126562873	Dctn2/Kif5a
chr10	126743747	126750397	chr10	126558252	126562873	Mars
chr10	126743747	126750397	chr10	126728058	126730902	Mars
chr10	126758575	126759494	chr10	126558252	126562873	Arhgap9
chr10	126811383	126822243	chr10	126844075	126859699	R3hdm2
chr10	127015992	127043269	chr10	127046485	127046807	Lrp1
chr10	127015992	127043269	chr10	127046808	127047076	Lrp1
chr10	127015992	127043269	chr10	127058418	127065498	Lrp1
chr10	127015992	127043269	chr10	127113888	127120808	Lrp1
chr10	127068904	127081018	chr10	127058418	127065498	Stat6
chr10	127068904	127081018	chr10	127113888	127120808	Stat6
chr10	127441703	127452344	chr10	127113888	127120808	Gm10120/Prim1
chr10	127513793	127530367	chr10	127531545	127532045	Atp5b/Baz2a
chr10	127616824	127619187	chr10	127530368	127531544	Rbms2
chr10	127616824	127619187	chr10	127531545	127532045	Rbms2
chr10	127630292	127641683	chr10	127531545	127532045	Gls2
chr10	127665088	127669660	chr10	127530368	127531544	Timeless
chr10	127740141	127754258	chr10	127531545	127532045	Pan2
chr10	127891848	127897105	chr10	127972867	127977789	Smarcc2
chr10	127930672	127931846	chr10	127968640	127969413	Myl6
chr10	127930672	127931846	chr10	127969414	127970041	Myl6
chr10	127930672	127931846	chr10	127972867	127977789	Myl6
chr10	127931847	127936567	chr10	127968640	127969413	Myl6b
chr10	127983401	127988311	chr10	127972867	127977789	Rpl41/Zc3h10
chr10	127999854	128005976	chr10	128018435	128021605	Pa2g4
chr10	128228753	128242011	chr10	128216548	128222027	Tmem198b
chr10	128242012	128245529	chr10	128216548	128222027	Dnajc14
chr11	3039562	3056799	chr16	76873612	76878115	Sfi1
chr11	3293099	3315104	chr11	3315809	3319562	Limk2
chr11	4340884	4342891	chr11	4733607	4738482	Hormad2
chr11	5343091	5346028	chr11	5196415	5199015	Znrf3
chr11	6368954	6371181	chr11	6347200	6365383	Purb
chr11	6374985	6377201	chr11	6365384	6366615	Purb
chr11	6445625	6452104	chr11	6320229	6328489	Ccm2
chr11	6445625	6452104	chr11	6347200	6365383	Ccm2
chr11	6445625	6452104	chr11	6365384	6366615	Ccm2
chr11	6445625	6452104	chr11	6377202	6385416	Ccm2
chr11	6527675	6547086	chr11	7040266	7041112	Wap
chr11	6557722	6559056	chr11	6674725	6676726	Ramp3
chr11	6557722	6559056	chr11	7028207	7029763	Ramp3
chr11	6557722	6559056	chr11	7029764	7040265	Ramp3
chr11	6557722	6559056	chr11	7042657	7042968	Ramp3
chr11	6557722	6559056	chr11	7042969	7054881	Ramp3
chr11	6557722	6559056	chr11	7111211	7112993	Ramp3
chr11	11360535	11363281	chr11	11869074	11873937	4930415F15Rik/Zpbp
chr11	11761425	11775578	chr11	11718417	11724015	Ddc
chr11	11761425	11775578	chr11	11743700	11745082	Ddc
chr11	11761425	11775578	chr11	11786652	11793562	Ddc
chr11	11761425	11775578	chr11	11821158	11823016	Ddc
chr11	11761425	11775578	chr11	11839986	11845745	Ddc
chr11	11761425	11775578	chr11	11845746	11850884	Ddc
chr11	11761425	11775578	chr11	11850885	11853476	Ddc
chr11	11761425	11775578	chr11	11853523	11855682	Ddc
chr11	11761425	11775578	chr11	11855945	11859223	Ddc
chr11	11761425	11775578	chr11	11860560	11861379	Ddc
chr11	11794784	11799322	chr11	11823017	11824478	Ddc
chr11	11934841	11941879	chr11	12182823	12186592	Grb10
chr11	11934841	11941879	chr11	12186593	12191665	Grb10
chr11	11934841	11941879	chr11	12191666	12192491	Grb10
chr11	11934841	11941879	chr11	12203157	12210144	Grb10
chr11	11934841	11941879	chr11	12431365	12432544	Grb10
chr11	12363138	12365598	chr11	12293549	12294425	Cobl
chr11	12363138	12365598	chr11	12294426	12306086	Cobl
chr11	12363138	12365598	chr11	12320669	12325592	Cobl
chr11	12363138	12365598	chr11	12333831	12338119	Cobl
chr11	12363138	12365598	chr11	12431365	12432544	Cobl
chr11	16647087	16653473	chr11	16491311	16492488	Egfr
chr11	16647087	16653473	chr11	16846220	16850898	Egfr
chr11	19824356	19831981	chr11	19877681	19879630	Spred2
chr11	19824356	19831981	chr11	19879631	19880155	Spred2
chr11	20148557	20152680	chr11	19729312	19732181	Cep68
chr11	20638204	20647481	chr11	20355105	20359301	Aftph
chr11	22757685	22761459	chr11	22618941	22619825	B3gnt2
chr11	22873011	22877212	chr11	22569020	22569644	Zrsr1
chr11	22873011	22877212	chr11	22618941	22619825	Zrsr1
chr11	29442574	29448504	chr11	29531770	29533485	1700034F02Rik/Rps27a
chr11	30549246	30558455	chr11	30100389	30102927	Acyp2
chr11	30549246	30558455	chr11	30107030	30111888	Acyp2
chr11	30549246	30558455	chr11	30112250	30113252	Acyp2
chr11	30549246	30558455	chr11	30113253	30125734	Acyp2
chr11	30549246	30558455	chr11	30164707	30166123	Acyp2
chr11	31569006	31574388	chr11	31848730	31849456	Bod1
chr11	31569006	31574388	chr11	31849457	31856927	Bod1
chr11	33040017	33051144	chr11	32601969	32603324	Fgf18
chr11	45748272	45759779	chr11	45932692	45935828	Lsm11
chr11	45748272	45759779	chr11	45935829	45943783	Lsm11
chr11	45748272	45759779	chr11	46037989	46038794	Lsm11
chr11	45748272	45759779	chr11	46056265	46063468	Lsm11
chr11	45759780	45769867	chr11	46037989	46038794	Thg1l
chr11	45864947	45871688	chr11	45876543	45879488	Adam19/Gm12166
chr11	45864947	45871688	chr11	45881871	45885779	Adam19/Gm12166
chr11	45864947	45871688	chr11	45885780	45887960	Adam19/Gm12166
chr11	45864947	45871688	chr11	45932692	45935828	Adam19/Gm12166
chr11	45864947	45871688	chr11	45935829	45943783	Adam19/Gm12166
chr11	45958967	45986625	chr11	45935829	45943783	Nipal4
chr11	45958967	45986625	chr11	45987984	45993957	Nipal4
chr11	48679802	48688322	chr11	48895525	48898489	Irgm1
chr11	48679802	48688322	chr11	48921948	48928359	Irgm1
chr11	49012260	49017750	chr11	49067523	49081269	Zfp62
chr11	49012260	49017750	chr11	49081270	49086168	Zfp62
chr11	49055755	49059629	chr11	48671399	48673047	Mgat1
chr11	50045895	50052808	chr11	50062996	50068327	Ltc4s/Mgat4b
chr11	51668307	51671655	chr11	51754691	51759380	Phf15
chr11	51668307	51671655	chr11	51759381	51761750	Phf15
chr11	51802288	51815006	chr11	51676705	51680016	Ube2b
chr11	51802288	51815006	chr11	51885508	51889891	Ube2b
chr11	51815007	51819936	chr11	51848512	51851027	Cdkl3
chr11	51815007	51819936	chr11	51885508	51889891	Cdkl3
chr11	51815007	51819936	chr11	51942548	51943696	Cdkl3
chr11	51889892	51921515	chr11	51882326	51885507	Ppp2ca
chr11	52024279	52042887	chr11	52153315	52155098	Olfr1371
chr11	53580981	53592812	chr11	53644280	53664212	Gm17334/Irf1
chr11	54058608	54065953	chr11	53962497	53963675	Csf2
chr11	54661356	54674709	chr11	54536181	54541066	Lyrm7
chr11	54836217	54847258	chr11	54692524	54694812	Anxa6
chr11	54836217	54847258	chr11	54694813	54695774	Anxa6
chr11	54889872	54892791	chr11	54692524	54694812	Ccdc69
chr11	55015647	55023080	chr11	55218039	55221226	Slc36a1
chr11	55015647	55023080	chr11	55227303	55230304	Slc36a1
chr11	55015647	55023080	chr11	55246667	55247676	Slc36a1
chr11	55015647	55023080	chr11	55260175	55273330	Slc36a1
chr11	55233251	55234898	chr11	55257343	55258302	Sparc
chr11	55233251	55234898	chr11	55258303	55260174	Sparc
chr11	55233251	55234898	chr11	55260175	55273330	Sparc
chr11	57908121	57920955	chr11	57925020	57931975	Cnot8
chr11	57984849	57989280	chr11	58033678	58042120	Mrpl22
chr11	57984849	57989280	chr11	58109963	58119430	Mrpl22
chr11	59119006	59124805	chr11	59272621	59276857	Wnt9a
chr11	59119006	59124805	chr11	59299713	59299998	Wnt9a
chr11	59260711	59265672	chr11	59124806	59126689	Jmjd4/Snap47
chr11	59260711	59265672	chr11	59140044	59149926	Jmjd4/Snap47
chr11	59260711	59265672	chr11	59224319	59241121	Jmjd4/Snap47
chr11	59260711	59265672	chr11	59272098	59272485	Jmjd4/Snap47
chr11	59260711	59265672	chr11	59272621	59276857	Jmjd4/Snap47
chr11	59285300	59288132	chr11	59272621	59276857	Zfp867
chr11	59339110	59348603	chr11	59411292	59415396	Zkscan17
chr11	59339110	59348603	chr11	59415397	59419245	Zkscan17
chr11	59339110	59348603	chr11	59421680	59422926	Zkscan17
chr11	59339110	59348603	chr11	59422927	59423581	Zkscan17
chr11	59339110	59348603	chr11	59572078	59577242	Zkscan17
chr11	59355000	59360399	chr11	59422927	59423581	Nlrp3
chr11	59463842	59477687	chr11	59450350	59452913	Mprip
chr11	59463842	59477687	chr11	59452914	59453440	Mprip
chr11	59463842	59477687	chr11	59483730	59484844	Mprip
chr11	59463842	59477687	chr11	59484845	59487652	Mprip
chr11	59463842	59477687	chr11	59526981	59528245	Mprip
chr11	59463842	59477687	chr11	59528246	59528757	Mprip
chr11	59463842	59477687	chr11	59551623	59560981	Mprip
chr11	59463842	59477687	chr11	59572078	59577242	Mprip
chr11	59595382	59602127	chr11	59450350	59452913	Pld6
chr11	59913586	59926141	chr11	59967631	59968568	Rai1
chr11	60227983	60231802	chr11	60120307	60121527	4933439F18Rik/Atpaf2
chr11	62093434	62101377	chr11	61956734	61959049	Ttc19/Zswim7
chr11	62762459	62767397	chr11	62926918	62929882	Cdrt4
chr11	62762459	62767397	chr11	62929883	62933517	Cdrt4
chr11	62762459	62767397	chr11	62933518	62935078	Cdrt4
chr11	62937607	62942997	chr11	62719773	62734700	Pmp22
chr11	66718514	66731167	chr11	66798257	66798538	Pirt
chr11	66890249	66892300	chr11	66862198	66862614	Myh3
chr11	67267276	67270954	chr11	67422651	67430399	Gas7
chr11	67267276	67270954	chr11	67430437	67430782	Gas7
chr11	67267276	67270954	chr11	67450423	67459068	Gas7
chr11	68209064	68215301	chr11	67843250	67844993	Ntn1
chr11	68209064	68215301	chr11	67844994	67847631	Ntn1
chr11	68209064	68215301	chr11	67860550	67876513	Ntn1
chr11	68209064	68215301	chr11	68025173	68031032	Ntn1
chr11	68712922	68717839	chr11	68753247	68754069	Rpl26
chr11	68899095	68908169	chr11	68881226	68882747	Vamp2
chr11	68899095	68908169	chr11	68909615	68911166	Vamp2
chr11	68899095	68908169	chr11	68911167	68913736	Vamp2
chr11	69555887	69572747	chr11	69512610	69513352	Polr2a
chr11	69555887	69572747	chr11	69513353	69515400	Polr2a
chr11	69614705	69615383	chr11	69512610	69513352	Fgf11
chr11	69614705	69615383	chr11	69682064	69686427	Fgf11
chr11	69800191	69813876	chr11	70023379	70025886	Ctdnep1/Gabarap/Phf23
chr11	69855040	69868671	chr11	70013467	70017688	Asgr1/Dlg4
chr11	69855040	69868671	chr11	70017689	70019119	Asgr1/Dlg4
chr11	69855040	69868671	chr11	70022527	70023378	Asgr1/Dlg4
chr11	69855040	69868671	chr11	70023379	70025886	Asgr1/Dlg4
chr11	69901568	69913789	chr11	69920674	69928717	Asgr2
chr11	70025887	70029608	chr11	69920674	69928717	Slc16a11
chr11	72027341	72042624	chr11	72140764	72147306	Med31
chr11	72114774	72115170	chr11	72090086	72103478	Xaf1
chr11	72114774	72115170	chr11	72147307	72150863	Xaf1
chr11	72220990	72266534	chr11	72182372	72184762	Ggt6/Mybbp1a/Smtnl2
chr11	72220990	72266534	chr11	72204454	72210096	Ggt6/Mybbp1a/Smtnl2
chr11	74453749	74469504	chr11	74636758	74637317	1300001I01Rik
chr11	74973666	74990593	chr11	74777044	74779279	Hic1
chr11	74973666	74990593	chr11	74809020	74814746	Hic1
chr11	74973666	74990593	chr11	74958846	74962732	Hic1
chr11	74973666	74990593	chr11	75215729	75217207	Hic1
chr11	74973666	74990593	chr11	75217208	75217973	Hic1
chr11	75159847	75164947	chr11	75142326	75148913	Rpa1/Smyd4
chr11	75159847	75164947	chr11	75217208	75217973	Rpa1/Smyd4
chr11	75229256	75245525	chr11	75215729	75217207	Serpinf1
chr11	75229256	75245525	chr11	75217208	75217973	Serpinf1
chr11	75252119	75263365	chr11	75215729	75217207	Serpinf2/Wdr81
chr11	75252119	75263365	chr11	75217208	75217973	Serpinf2/Wdr81
chr11	75252119	75263365	chr11	75218247	75220427	Serpinf2/Wdr81
chr11	75263366	75271701	chr11	75215729	75217207	Wdr81
chr11	75263366	75271701	chr11	75217208	75217973	Wdr81
chr11	75298708	75304765	chr11	75215729	75217207	Prpf8
chr11	75298708	75304765	chr11	75217208	75217973	Prpf8
chr11	75323592	75328022	chr11	75215729	75217207	Rilp/Scarf1
chr11	75602806	75612383	chr11	75748594	75749502	Doc2b
chr11	75602806	75612383	chr11	75948628	75949852	Doc2b
chr11	75839238	75843282	chr11	75626010	75627061	Fam101b
chr11	75839238	75843282	chr11	75948628	75949852	Fam101b
chr11	75839238	75843282	chr11	75968811	75974648	Fam101b
chr11	76209134	76226679	chr11	76100425	76102241	Nxn/Timm22
chr11	76209134	76226679	chr11	76183169	76188742	Nxn/Timm22
chr11	76713761	76718854	chr11	76592715	76594492	Tmigd1
chr11	77889062	77894248	chr11	77960137	77961541	Eral1
chr11	77987985	77993911	chr11	77797193	77798341	Nek8/Tlcd1
chr11	78194286	78207889	chr11	78185768	78187366	Foxn1
chr11	78952396	78960973	chr11	78964955	78965681	Ksr1
chr11	78952396	78960973	chr11	78965682	78966681	Ksr1
chr11	79102773	79112152	chr11	79037297	79038105	Gm9964
chr11	79953875	79958349	chr11	79964065	79978413	1110002N22Rik
chr11	80282370	80293001	chr11	80405300	80417087	Cdk5r1
chr11	80282370	80293001	chr11	80485439	80496222	Cdk5r1
chr11	80613056	80625783	chr11	80506275	80514121	Tmem98
chr11	83565090	83567586	chr11	83370238	83378526	Heatr6
chr11	83755072	83758097	chr11	83603036	83603741	Ddx52
chr11	83776739	83778521	chr11	83603036	83603741	Synrg
chr11	83935116	83944569	chr11	83600345	83603035	Acaca/Tada2a
chr11	83935116	83944569	chr11	83603036	83603741	Acaca/Tada2a
chr11	85305888	85310004	chr11	85651130	85655125	Bcas3
chr11	85305888	85310004	chr11	85655126	85658708	Bcas3
chr11	85640555	85647901	chr11	85173854	85195801	Tbx2
chr11	85640555	85647901	chr11	85205602	85206310	Tbx2
chr11	85640555	85647901	chr11	85337007	85337384	Tbx2
chr11	85640555	85647901	chr11	85337385	85338935	Tbx2
chr11	85662126	85664316	chr11	85173854	85195801	Gm11444
chr11	85662126	85664316	chr11	85195814	85202734	Gm11444
chr11	86344760	86362460	chr11	86466038	86466909	Rps6kb1/Tubd1
chr11	86612683	86625016	chr11	86665281	86666207	Dhx40
chr11	86612683	86625016	chr11	86672722	86675252	Dhx40
chr11	86612683	86625016	chr11	86675253	86679785	Dhx40
chr11	86612683	86625016	chr11	86708754	86709175	Dhx40
chr11	86804186	86808828	chr11	86704977	86708753	Ypel2
chr11	86804186	86808828	chr11	86708754	86709175	Ypel2
chr11	87203355	87219910	chr11	87013898	87028905	Rad51c/Tex14
chr11	88576464	88581158	chr11	88024169	88029408	Msi2
chr11	88576464	88581158	chr11	88043892	88046960	Msi2
chr11	88576464	88581158	chr11	88367912	88371047	Msi2
chr11	88576464	88581158	chr11	88374460	88380101	Msi2
chr11	88576464	88581158	chr11	88395805	88397001	Msi2
chr11	90048671	90050884	chr11	90110521	90115932	Mmd
chr11	90498814	90500254	chr11	90110521	90115932	Cox11/Stxbp4
chr11	94070529	94072849	chr11	93997708	94011266	Tob1
chr11	94070529	94072849	chr11	94043602	94051073	Tob1
chr11	94070529	94072849	chr11	94051074	94058196	Tob1
chr11	94106455	94112501	chr11	93976712	93982053	Wfikkn2
chr11	94106455	94112501	chr11	93997708	94011266	Wfikkn2
chr11	94106455	94112501	chr11	94076150	94078268	Wfikkn2
chr11	94106455	94112501	chr11	94093186	94093711	Wfikkn2
chr11	94106455	94112501	chr11	94120010	94123697	Wfikkn2
chr11	94106455	94112501	chr11	94127162	94142279	Wfikkn2
chr11	94106455	94112501	chr11	94190044	94191619	Wfikkn2
chr11	94251730	94268088	chr11	94190044	94191619	Abcc3
chr11	94328322	94351686	chr11	94195126	94196351	Cacna1g/Spata20
chr11	94328322	94351686	chr11	94249388	94250407	Cacna1g/Spata20
chr11	94850682	94856333	chr11	94838818	94842895	Ppp1r9b
chr11	95119961	95126556	chr11	95135275	95135552	Tac4
chr11	95119961	95126556	chr11	95135553	95137601	Tac4
chr11	95119961	95126556	chr11	95368749	95373865	Tac4
chr11	95196664	95199718	chr11	95231024	95231987	Fam117a
chr11	96140028	96143219	chr11	96701540	96703376	Hoxb8
chr11	96143220	96152069	chr11	96721180	96722377	Hoxb7/Hoxb8
chr11	96209899	96215543	chr11	96272617	96274413	Hoxb2
chr11	96638113	96641769	chr11	96721180	96722377	Snx11
chr11	97009212	97019421	chr11	96982078	97004025	Tbkbp1
chr11	97171704	97177444	chr11	97036811	97041103	Mrpl45
chr11	97171704	97177444	chr11	97050150	97055730	Mrpl45
chr11	97171704	97177444	chr11	97055731	97057003	Mrpl45
chr11	97171704	97177444	chr11	97067798	97071241	Mrpl45
chr11	97276632	97282576	chr11	97288748	97294503	Arhgap23
chr11	97276632	97282576	chr11	97329482	97335760	Arhgap23
chr11	97679817	97702920	chr11	97658058	97659860	B230217C12Rik/Lasp1
chr11	98562145	98562918	chr11	98643711	98650697	Csf3
chr11	98570181	98572739	chr11	98643156	98643710	Med24
chr11	98599910	98602415	chr11	98643156	98643710	Thra
chr11	98633682	98636939	chr11	98605676	98611310	Nr1d1
chr11	98782480	98805480	chr11	98828201	98829288	Rara
chr11	98839220	98845981	chr11	99009281	99016291	Gjd3
chr11	98898591	98904531	chr11	99006991	99009280	Igfbp4
chr11	99234061	99244963	chr11	100145626	100152301	Krt28
chr11	99247783	99253938	chr11	100145626	100152301	Krt10
chr11	100619218	100625913	chr11	100699511	100710308	Hcrt/Kcnh4
chr11	100937238	100940626	chr11	100841128	100842257	Hsd17b1
chr11	100952657	100957235	chr11	101052352	101065324	Psmc3ip
chr11	101623739	101658767	chr11	101668112	101668826	Etv4
chr11	101824971	101830210	chr11	101668112	101668826	Sost
chr11	102138288	102148098	chr11	102306096	102307391	Tmub2
chr11	102174136	102183187	chr11	102306096	102307391	Ubtf
chr11	102290358	102303259	chr11	102285612	102287502	Fam171a2/Grn
chr11	102409548	102418218	chr11	102511810	102518652	Gpatch8
chr11	102438898	102441122	chr11	102502800	102505938	Gm11627
chr11	102733120	102749832	chr11	102890639	102891601	Ccdc103/Eftud2/Fam187a
chr11	102733120	102749832	chr11	102917244	102918296	Ccdc103/Eftud2/Fam187a
chr11	102733120	102749832	chr11	102918515	102923663	Ccdc103/Eftud2/Fam187a
chr11	102761663	102772949	chr11	102856881	102866446	Gfap
chr11	102761663	102772949	chr11	102890639	102891601	Gfap
chr11	102761663	102772949	chr11	102917244	102918296	Gfap
chr11	102785632	102788964	chr11	102772950	102781389	Kif18b
chr11	102785632	102788964	chr11	102856881	102866446	Kif18b
chr11	102805266	102810370	chr11	102853597	102856880	C1ql1
chr11	102962377	102963509	chr11	102917244	102918296	Acbd4/Plcd3
chr11	102962377	102963509	chr11	103013678	103030229	Acbd4/Plcd3
chr11	102962377	102963509	chr11	103106526	103107912	Acbd4/Plcd3
chr11	102962377	102963509	chr11	103107913	103109884	Acbd4/Plcd3
chr11	102962377	102963509	chr11	103129591	103134628	Acbd4/Plcd3
chr11	102962377	102963509	chr11	103186010	103190087	Acbd4/Plcd3
chr11	103030230	103032953	chr11	103097475	103103559	Fmnl1
chr11	103030230	103032953	chr11	103106526	103107912	Fmnl1
chr11	103030230	103032953	chr11	103107913	103109884	Fmnl1
chr11	103030230	103032953	chr11	103129591	103134628	Fmnl1
chr11	103030230	103032953	chr11	103134629	103152980	Fmnl1
chr11	103030230	103032953	chr11	103153525	103160789	Fmnl1
chr11	103030230	103032953	chr11	103167595	103169748	Fmnl1
chr11	103030230	103032953	chr11	103169749	103173057	Fmnl1
chr11	103030230	103032953	chr11	103173058	103175754	Fmnl1
chr11	103076036	103081376	chr11	103013678	103030229	4933400C05Rik
chr11	103076036	103081376	chr11	103088205	103097474	4933400C05Rik
chr11	103076036	103081376	chr11	103173058	103175754	4933400C05Rik
chr11	103123633	103129410	chr11	103013678	103030229	Map3k14
chr11	103123633	103129410	chr11	103088205	103097474	Map3k14
chr11	103123633	103129410	chr11	103106526	103107912	Map3k14
chr11	103123633	103129410	chr11	103107913	103109884	Map3k14
chr11	103123633	103129410	chr11	103173058	103175754	Map3k14
chr11	104987515	104989048	chr11	104451794	104459017	Mettl2
chr11	106473810	106476753	chr11	106421180	106426194	Tex2
chr11	108285937	108287710	chr11	107886607	107887613	Ccdc46
chr11	110112874	110118731	chr11	109735277	109751649	Abca6
chr11	110927144	110927798	chr11	111309002	111312606	Kcnj2
chr11	110927144	110927798	chr11	111382604	111387502	Kcnj2
chr11	110927144	110927798	chr11	111387503	111390939	Kcnj2
chr11	110927144	110927798	chr11	111390940	111391907	Kcnj2
chr11	113473201	113487210	chr11	113145144	113145758	Sstr2
chr11	113509151	113512647	chr11	113145144	113145758	Cog1/Slc39a11
chr11	113509151	113512647	chr11	113156439	113162978	Cog1/Slc39a11
chr11	113542340	113549728	chr11	113156439	113162978	D11Wsu47e/D11Wsu99e
chr11	114504577	114547199	chr11	114547475	114552231	Rpl38/Ttyh2
chr11	114504577	114547199	chr11	114559916	114565504	Rpl38/Ttyh2
chr11	114625947	114627624	chr11	115020717	115023241	Kif19a
chr11	114710279	114720171	chr11	114696216	114706833	Gprc5c
chr11	114944708	114953964	chr11	114932642	114942453	Rab37
chr11	115137615	115138451	chr11	114932642	114942453	Fdxr
chr11	115137615	115138451	chr11	115035256	115039888	Fdxr
chr11	115137615	115138451	chr11	115070314	115082814	Fdxr
chr11	115137615	115138451	chr11	115090883	115103314	Fdxr
chr11	115626239	115638610	chr11	115595518	115597587	2310067B10Rik
chr11	116269933	116277921	chr11	116285734	116293846	Rnf157
chr11	116438580	116447074	chr11	116428621	116436707	Ube2o
chr11	116438580	116447074	chr11	116436708	116437874	Ube2o
chr11	116514599	116517364	chr11	116669239	116669986	Cygb/Gm11744
chr11	116514599	116517364	chr11	116677017	116678549	Cygb/Gm11744
chr11	116532584	116533056	chr11	116666743	116669083	1810032O08Rik
chr11	116532584	116533056	chr11	116669239	116669986	1810032O08Rik
chr11	116532584	116533056	chr11	116670126	116677016	1810032O08Rik
[truncated: 4,645 more rows]

## Sheet: +Dox enriched
Supplementary Data 2. P-En interaction coordinates and target genes for each cluster in Fig. 2D.
[truncated: 7,194 more rows]
