# Supplementary material for: Muscle progenitor specification and myogenic differentiation are associated with changes in chromatin topology
Source: Nat Commun. 2020 Dec 4;11:6222. doi: 10.1038/s41467-020-19999-w (PMC7718254; doi:10.1038/s41467-020-19999-w)
Supplement: Supplementary file 5 — Supplementary Data 3 [file 41467_2020_19999_MOESM5_ESM.xlsx]

## Sheet: Active I
Supplementary Data 3. DESeq2 statistics for individual gene expression of four groups of Pax7 En target genes.
Active I
EnsemblID	GeneName	baseMean	pvalue	padj
ENSMUSG00000000435	Myf5	85751.5	1.89941e-132	2.67832e-130
ENSMUSG00000000440	Pparg	133.994	5.14087e-07	1.42547e-06
ENSMUSG00000000740	Rpl13	16943.3	4.82754e-10	1.73173e-09
ENSMUSG00000000751	Rpa1	9758.81	9.17011e-13	4.02649e-12
ENSMUSG00000000884	Gnb1l	786.193	5.37859e-20	3.65399e-19
ENSMUSG00000001175	Calm1	46819	1.56888e-27	1.60063e-26
ENSMUSG00000001870	Ltbp1	13167.3	9.6283e-19	6.07911e-18
ENSMUSG00000002105	Slc39a13	1244.41	5.87844e-17	3.3494e-16
ENSMUSG00000002265	Peg3	34730.2	0.000813099	0.00157358
ENSMUSG00000002279	Lmf1	948.625	3.42861e-08	1.05905e-07
ENSMUSG00000002804	Nudt14	1024.34	0.0158262	0.024965
ENSMUSG00000002808	Epdr1	842.8	3.42964e-31	4.1452e-30
ENSMUSG00000002825	Qtrt1	1492.9	3.24787e-11	1.27043e-10
ENSMUSG00000002997	Prkar2b	776.277	1.96258e-05	4.64315e-05
ENSMUSG00000003848	Nob1	3309.2	4.90304e-15	2.47636e-14
ENSMUSG00000003849	Nqo1	15981.8	4.93026e-122	5.97975e-120
ENSMUSG00000003873	Bax	6483.58	0.000108586	0.000234185
ENSMUSG00000004631	Sgce	2399.85	3.76459e-32	4.7555e-31
ENSMUSG00000004665	Cnn2	8722.93	5.36144e-10	1.91611e-09
ENSMUSG00000004791	Pgf	632.664	2.49355e-15	1.27953e-14
ENSMUSG00000005320	Fgfr4	920.706	1.74202e-40	2.99145e-39
ENSMUSG00000005417	Mprip	5682.62	3.85193e-06	9.8117e-06
ENSMUSG00000005980	Dnase1	85.502	0.00862313	0.0142669
ENSMUSG00000006304	Arpc2	10934.8	5.17901e-09	1.70348e-08
ENSMUSG00000006333	Rps9	30311.5	6.83246e-13	3.0292e-12
ENSMUSG00000006445	Epha2	2119.81	7.86758e-09	2.55295e-08
ENSMUSG00000006732	Mettl1	1276.22	6.46748e-15	3.24948e-14
ENSMUSG00000007682	Dio2	125.84	5.29021e-08	1.60605e-07
ENSMUSG00000007888	Crlf1	149.796	0.00260307	0.00467028
ENSMUSG00000008435	Rdh13	4140.5	6.38756e-49	1.50116e-47
ENSMUSG00000008575	Nfib	1308.63	4.14053e-05	9.39474e-05
ENSMUSG00000009076	Zmat5	453.774	0.0128488	0.0206419
ENSMUSG00000009471	Myod1	141.172	1.51774e-08	4.81766e-08
ENSMUSG00000009927	Rps25	14140	1.38369e-06	3.68756e-06
ENSMUSG00000010047	Hyal2	3149.99	5.14926e-30	5.92233e-29
ENSMUSG00000010406	Mrpl52	1595.87	0.00365184	0.00641132
ENSMUSG00000011752	Pgam1	794.653	9.0607e-42	1.63187e-40
ENSMUSG00000013155	E130303B06Rik	337.016	0.000438683	0.00087909
ENSMUSG00000013539	D16H22S680E	698.694	0.000450632	0.00090168
ENSMUSG00000014361	Mertk	1183.95	5.43964e-17	3.1137e-16
ENSMUSG00000015653	Steap2	2088.52	0.000573469	0.00113335
ENSMUSG00000015943	Bola1	792.077	0.00349351	0.00615454
ENSMUSG00000016262	Sertad4	819.752	0.0224682	0.0345015
ENSMUSG00000016559	H3f3b	40015.6	2.10897e-24	1.82343e-23
ENSMUSG00000017561	Crlf3	1494.48	0.0124225	0.0200145
ENSMUSG00000017843	Ppp2r5c	8300.07	0.00894925	0.0147628
ENSMUSG00000017858	Ift52	2871.44	4.48224e-17	2.57758e-16
ENSMUSG00000018339	Gpx3	6116.27	1.7416e-30	2.04789e-29
ENSMUSG00000018340	Anxa6	27612.5	1.53464e-73	7.54019e-72
ENSMUSG00000018583	G3bp1	8711.48	8.74113e-08	2.60626e-07
ENSMUSG00000018809	Smyd4	1728.05	5.33652e-25	4.75625e-24
ENSMUSG00000018861	Fdxr	230.313	1.15958e-05	2.82113e-05
ENSMUSG00000019124	Scrn1	4826.3	1.14397e-52	3.09532e-51
ENSMUSG00000019256	Ahr	1122.43	0.000635133	0.00124839
ENSMUSG00000019303	Psmc3ip	834.856	9.41927e-07	2.54586e-06
ENSMUSG00000019782	Rwdd1	742.2	0.00142995	0.00266735
ENSMUSG00000019808	Adat2	826.959	6.81872e-07	1.86832e-06
ENSMUSG00000019809	Pex3	1334.41	4.60869e-10	1.65493e-09
ENSMUSG00000019814	Ltv1	5209.56	2.93725e-46	6.27385e-45
ENSMUSG00000019817	Plagl1	1829.58	3.08143e-22	2.37742e-21
ENSMUSG00000019899	Lama2	3082.17	2.30728e-36	3.41155e-35
ENSMUSG00000020000	Moxd1	789.071	6.12057e-07	1.68554e-06
ENSMUSG00000020122	Egfr	1563.7	0.000336866	0.000685752
ENSMUSG00000020180	Snrpd3	7881.05	0.00629182	0.0106412
ENSMUSG00000020205	Phlda1	838.573	0.00171534	0.00316397
ENSMUSG00000020260	Pofut2	3185.43	2.16973e-40	3.71855e-39
ENSMUSG00000020267	Hint1	15681.7	1.1745e-14	5.79036e-14
ENSMUSG00000020346	Mgat1	1957.86	6.0911e-26	5.72286e-25
ENSMUSG00000020372	Gnb2l1	48147.7	0.0144472	0.023039
ENSMUSG00000020411	Nipal4	316.681	7.62934e-32	9.47195e-31
ENSMUSG00000020467	Efemp1	6091.27	1.18845e-101	1.0358e-99
ENSMUSG00000020526	Znhit3	1397.66	0.000133171	0.000284448
ENSMUSG00000020956	6530401N04Rik	880.73	4.2603e-05	9.65512e-05
ENSMUSG00000021010	Npas3	167.304	6.85743e-13	3.03949e-12
ENSMUSG00000021226	Acot2	1467.26	3.06414e-11	1.20128e-10
ENSMUSG00000021281	Tnfaip2	1559.39	6.17354e-28	6.40011e-27
ENSMUSG00000021411	1300014I06Rik	299.32	0.0013862	0.00258964
ENSMUSG00000021485	Mxd3	151.425	9.02464e-10	3.15954e-09
ENSMUSG00000021662	Rgnef	539.628	0.000555612	0.00110069
ENSMUSG00000021699	Pde4d	1498.05	2.12745e-20	1.48068e-19
ENSMUSG00000021754	Map3k1	5254.16	5.97048e-08	1.80373e-07
ENSMUSG00000021820	Camk2g	2382.12	1.70817e-09	5.85042e-09
ENSMUSG00000021843	Ktn1	9767.82	0.000629048	0.00123685
ENSMUSG00000021939	Ctsb	40308.7	5.7067e-161	1.16444e-158
ENSMUSG00000021994	Wnt5a	246.565	0.000148223	0.00031493
ENSMUSG00000022010	Tsc22d1	12797.5	4.39477e-08	1.34456e-07
ENSMUSG00000022051	Bnip3l	3290.44	9.18948e-07	2.48802e-06
ENSMUSG00000022074	Tnfrsf10b	5875.13	1.49791e-22	1.17822e-21
ENSMUSG00000022091	Sorbs3	2735.09	2.00445e-15	1.03345e-14
ENSMUSG00000022108	Itm2b	12905	6.1319e-12	2.52557e-11
ENSMUSG00000022109	Med4	2676.97	3.88606e-16	2.09122e-15
ENSMUSG00000022139	Mbnl2	5634.39	1.74085e-08	5.50169e-08
ENSMUSG00000022180	Slc7a8	3716.65	3.01641e-28	3.17841e-27
ENSMUSG00000022206	Npr3	691.884	4.39398e-05	9.9412e-05
ENSMUSG00000022305	Lrp12	1552.4	5.36351e-16	2.86494e-15
ENSMUSG00000022346	Myc	3477.24	3.88062e-105	3.56113e-103
ENSMUSG00000022358	Fbxo32	584.511	0.000536128	0.00106434
ENSMUSG00000022359	Wdyhv1	535.766	9.33671e-05	0.000202876
ENSMUSG00000022404	Slc25a17	7700.9	3.05153e-51	7.88759e-50
ENSMUSG00000022419	Deptor	4712.16	8.06937e-21	5.75237e-20
ENSMUSG00000022438	Parvb	3168.85	2.14406e-06	5.6207e-06
ENSMUSG00000022464	Slc38a4	17791.9	2.6442e-06	6.86851e-06
ENSMUSG00000022544	Fam86	964.245	0.00298336	0.00530429
ENSMUSG00000022575	Gsdmd	290.323	0.00132408	0.00248108
ENSMUSG00000022587	Ly6e	9720.43	4.6244e-34	6.24168e-33
ENSMUSG00000022676	Snai2	910.842	1.91913e-45	3.98627e-44
ENSMUSG00000022687	Boc	1064.43	1.02104e-58	3.36031e-57
ENSMUSG00000022704	Qtrtd1	1345.83	0.0100096	0.0163717
ENSMUSG00000022748	2610528E23Rik	751.438	9.13409e-11	3.4462e-10
ENSMUSG00000022858	Tra2b	4292.6	4.24098e-08	1.30026e-07
ENSMUSG00000022947	Cbr3	457.601	1.71905e-05	4.09381e-05
ENSMUSG00000022978	2610039C10Rik	1105.97	6.77234e-20	4.56686e-19
ENSMUSG00000022982	Sod1	29494.7	2.64115e-10	9.65396e-10
ENSMUSG00000023170	Gps2	991.534	1.21394e-09	4.2084e-09
ENSMUSG00000023800	Tiam2	989.505	2.61684e-17	1.52457e-16
ENSMUSG00000023885	Thbs2	267.911	0.0287412	0.0431633
ENSMUSG00000023918	Gpr115	95.184	3.99518e-09	1.32795e-08
ENSMUSG00000023947	Nfkbie	141.174	0.00687834	0.0115565
ENSMUSG00000024037	Wdr4	770.107	1.0691e-08	3.43317e-08
ENSMUSG00000024063	Lbh	3608.58	1.66642e-124	2.15689e-122
ENSMUSG00000024134	Six2	314.449	3.85591e-12	1.61266e-11
ENSMUSG00000024177	Nme4	3081.81	1.73516e-05	4.12877e-05
ENSMUSG00000024197	Plin3	3376.68	4.57596e-05	0.000103394
ENSMUSG00000024480	Ap3s1	326.185	0.000402616	0.000810747
ENSMUSG00000024513	Mbd2	955.592	6.48343e-08	1.95325e-07
ENSMUSG00000024535	Snx24	670.672	5.45116e-08	1.65317e-07
ENSMUSG00000024538	Ppic	6306.07	4.29287e-51	1.09816e-49
ENSMUSG00000024589	Nedd4l	1165.82	1.69171e-10	6.27886e-10
ENSMUSG00000024593	Megf10	4838.62	4.15813e-41	7.31425e-40
ENSMUSG00000024885	Aldh3b1	998.112	1.46903e-52	3.95634e-51
ENSMUSG00000024921	Smarca2	1219.58	1.88983e-33	2.49067e-32
ENSMUSG00000024985	Tcf7l2	3952.54	7.48834e-25	6.63319e-24
ENSMUSG00000025314	Ptprj	482.197	7.44754e-27	7.33922e-26
ENSMUSG00000025403	Shmt2	2747.84	1.07058e-06	2.87788e-06
ENSMUSG00000025743	Sdc3	697.334	0.00147426	0.00274558
ENSMUSG00000026134	Prim2	1205.88	4.02508e-05	9.15434e-05
ENSMUSG00000026174	Rqcd1	5668.44	1.8185e-07	5.27251e-07
ENSMUSG00000026341	Actr3	3406.72	4.99857e-06	1.26121e-05
ENSMUSG00000026360	Rgs2	387.644	9.58826e-14	4.4728e-13
ENSMUSG00000026471	Mr1	514.494	1.23768e-15	6.47943e-15
ENSMUSG00000026520	Pycr2	2279.59	0.0260958	0.0395184
ENSMUSG00000026627	Tmem206	731.48	8.20126e-06	2.02279e-05
ENSMUSG00000026765	Lypd6b	258.613	0.00118224	0.0022346
ENSMUSG00000026879	Gsn	10782.8	3.22957e-31	3.9143e-30
ENSMUSG00000026880	Stom	4952.52	2.21137e-52	5.91882e-51
ENSMUSG00000027007	Ssfa2	1002.68	0.0166002	0.026091
ENSMUSG00000027204	Fbn1	1093.71	5.04129e-10	1.80579e-09
ENSMUSG00000027230	Creb3l1	706.483	0.00238537	0.00430419
ENSMUSG00000027424	8430406I07Rik	1065.59	6.77659e-10	2.40207e-09
ENSMUSG00000027428	Rbbp9	2153.96	4.15686e-07	1.1621e-06
ENSMUSG00000027533	Fabp5	2140.68	3.90006e-38	6.17178e-37
ENSMUSG00000027655	Dhx35	1810.94	0.00417584	0.00726728
ENSMUSG00000027859	Ngf	267.385	2.95963e-24	2.54118e-23
ENSMUSG00000027937	Jtb	678.166	0.00102813	0.0019615
ENSMUSG00000027962	Vcam1	7350.6	1.14227e-84	7.12644e-83
ENSMUSG00000027985	Lef1	337.751	0.000463725	0.000926701
ENSMUSG00000027997	Casp6	2332.18	5.06153e-21	3.64414e-20
ENSMUSG00000028019	Pdgfc	2137.36	1.26834e-44	2.5402e-43
ENSMUSG00000028032	Papss1	2654.51	8.27061e-37	1.23981e-35
ENSMUSG00000028036	Ptgfr	69.1915	1.45054e-11	5.82904e-11
ENSMUSG00000028063	Lmna	22051.3	3.15945e-31	3.83468e-30
ENSMUSG00000028066	Pmf1	2244.16	3.85798e-09	1.28407e-08
ENSMUSG00000028161	Ppp3ca	2592.18	2.60842e-05	6.0758e-05
ENSMUSG00000028163	Nfkb1	1970.15	0.00861743	0.0142588
ENSMUSG00000028413	B4galt1	3367.16	0.0206469	0.0318992
ENSMUSG00000028540	Dph2	975.359	1.31646e-23	1.09878e-22
ENSMUSG00000028565	Nfia	2835.53	6.85454e-90	4.64395e-88
ENSMUSG00000028621	Cyb5rl	377.537	6.75702e-05	0.000149083
ENSMUSG00000028673	Fuca1	3117.61	9.15355e-30	1.03968e-28
ENSMUSG00000028676	Srsf10	4104.52	3.76006e-16	2.02529e-15
ENSMUSG00000028861	Mrps15	1782.33	0.000531362	0.00105579
ENSMUSG00000029090	Gpr125	3048.02	1.05852e-10	3.97637e-10
ENSMUSG00000029167	Ppargc1a	191.671	1.62135e-07	4.72298e-07
ENSMUSG00000029171	Pgm1	1898.49	4.89958e-15	2.47534e-14
ENSMUSG00000029247	Paics	13297.8	0.0313758	0.0466908
ENSMUSG00000029326	Enoph1	1459.5	0.000269411	0.000555938
ENSMUSG00000029333	Rasgef1b	150.279	0.0118992	0.0192428
ENSMUSG00000029376	Mthfd2l	242.423	0.0159739	0.0251773
ENSMUSG00000029455	Aldh2	3192.26	2.90016e-06	7.50191e-06
ENSMUSG00000029507	Pus1	1010.82	2.93002e-07	8.31724e-07
ENSMUSG00000029580	Actb	269419	2.97658e-12	1.25488e-11
ENSMUSG00000029671	Wnt16	58.2401	0.000124152	0.000265773
ENSMUSG00000029705	Cux1	4386.69	4.06417e-13	1.83136e-12
ENSMUSG00000029735	Tpk1	443.199	0.0187734	0.0292022
ENSMUSG00000029790	Tsga14	1081.34	1.37605e-21	1.02343e-20
ENSMUSG00000029816	Gpnmb	2017.09	4.28039e-47	9.44517e-46
ENSMUSG00000030204	Ddx47	4104.31	1.67841e-12	7.21985e-12
ENSMUSG00000030222	Rerg	868.716	6.69206e-48	1.51129e-46
ENSMUSG00000030232	Aebp2	3517.31	0.000371937	0.000751763
ENSMUSG00000030243	Recql	1023.05	0.018908	0.029388
ENSMUSG00000030245	Golt1b	19893	3.22668e-73	1.56323e-71
ENSMUSG00000030346	Rad51ap1	1169.63	1.82787e-16	1.00675e-15
ENSMUSG00000030534	Vps33b	833.693	6.15402e-06	1.53953e-05
ENSMUSG00000030619	Eed	3823.04	0.0015083	0.00280416
ENSMUSG00000030770	Parva	5889.2	2.25586e-16	1.23386e-15
ENSMUSG00000030790	Adm	462.196	8.00951e-20	5.38021e-19
ENSMUSG00000030822	Prr14	1284.94	0.0174899	0.0273925
ENSMUSG00000030824	Nucb1	4262.77	5.6061e-16	2.99176e-15
ENSMUSG00000030839	Sergef	701.213	2.47076e-23	2.02806e-22
ENSMUSG00000030846	Tial1	3997.14	0.0279043	0.0420151
ENSMUSG00000030847	Bag3	2362.28	5.22001e-06	1.31516e-05
ENSMUSG00000030849	Fgfr2	966.874	7.56611e-15	3.78066e-14
ENSMUSG00000030930	Chst15	2775.88	2.13298e-10	7.85777e-10
ENSMUSG00000030934	Oat	7512.45	2.0084e-66	8.29375e-65
ENSMUSG00000031024	St5	2066.7	0.00894026	0.0147493
ENSMUSG00000031077	Fadd	258.119	0.00430864	0.00748262
ENSMUSG00000031146	Plp2	3023.54	2.75562e-28	2.91246e-27
ENSMUSG00000031239	Itm2a	73072.7	1.48887e-189	4.09889e-187
ENSMUSG00000031490	Eif4ebp1	5692.37	2.14524e-05	5.04572e-05
ENSMUSG00000031532	Tmem66	2130.57	5.17125e-06	1.30307e-05
ENSMUSG00000031557	Plekha2	3991.79	0.00108038	0.00205484
ENSMUSG00000031608	Galnt7	2314.37	1.78401e-10	6.60869e-10
ENSMUSG00000031647	Mfap3l	2628.07	1.77438e-07	5.1532e-07
ENSMUSG00000031684	Slc10a7	748.258	6.38162e-08	1.92325e-07
ENSMUSG00000031821	Gins2	1358.95	1.45417e-11	5.8423e-11
ENSMUSG00000031825	Crispld2	269.77	0.00470197	0.00811613
ENSMUSG00000031963	Bmper	408.766	4.83662e-31	5.79325e-30
ENSMUSG00000032038	St3gal4	959.08	8.61605e-27	8.45709e-26
ENSMUSG00000032044	Rpusd4	1075.85	1.09726e-07	3.24372e-07
ENSMUSG00000032340	Neo1	2211.58	9.23437e-07	2.49939e-06
ENSMUSG00000032382	Snx1	6513.15	3.35103e-94	2.51602e-92
ENSMUSG00000032418	Me1	1667.88	1.56678e-17	9.24921e-17
ENSMUSG00000033022	Cdo1	202.994	2.80558e-10	1.02356e-09
ENSMUSG00000033066	Gas7	3367.76	1.71396e-116	1.91787e-114
ENSMUSG00000033350	Chst2	1422.82	6.37136e-47	1.39526e-45
ENSMUSG00000033416	1110038D17Rik	662.601	0.0012692	0.0023864
ENSMUSG00000033420	Antxr1	1499.75	8.2187e-48	1.84644e-46
ENSMUSG00000033454	Zbtb1	1294.49	0.00306344	0.00543609
ENSMUSG00000033487	Fndc3a	4701.29	2.00558e-05	4.7365e-05
ENSMUSG00000033685	Ucp2	7126.64	3.83093e-37	5.84377e-36
ENSMUSG00000033717	Adra2a	65.1042	4.74257e-12	1.97018e-11
ENSMUSG00000033722	BC034090	285.334	0.0322789	0.0478623
ENSMUSG00000033862	Cdk10	853.786	3.62472e-07	1.01925e-06
ENSMUSG00000034175	Rhbdd3	592.938	0.0313736	0.0466908
ENSMUSG00000034177	Rnf43	179.58	2.85183e-08	8.84576e-08
ENSMUSG00000034361	Cpne2	563.829	0.0255626	0.0387787
ENSMUSG00000034442	Trmt5	1405.73	0.00127249	0.00239164
ENSMUSG00000034532	Fbxo16	801.793	1.93353e-21	1.42521e-20
ENSMUSG00000034612	Chst11	1234.19	5.90513e-17	3.3635e-16
ENSMUSG00000034868	Myl12b	6338.63	2.14668e-07	6.1796e-07
ENSMUSG00000034981	Parm1	6239.15	1.89575e-35	2.6797e-34
ENSMUSG00000035372	1810055G02Rik	2483.53	1.13499e-28	1.22649e-27
ENSMUSG00000035413	Tmem98	4341.49	1.60573e-46	3.46391e-45
ENSMUSG00000035754	Wdr18	5296.9	1.99418e-09	6.79778e-09
ENSMUSG00000036225	Kctd1	211.02	0.000150873	0.000320286
ENSMUSG00000036273	Lrrk2	1171.87	1.77475e-09	6.07006e-09
ENSMUSG00000036275	9530068E07Rik	3835.98	1.23247e-08	3.93811e-08
ENSMUSG00000036298	Slc2a13	274.691	1.1237e-25	1.03723e-24
ENSMUSG00000036368	Fam82a1	203.998	3.97593e-07	1.11403e-06
ENSMUSG00000036376	Abt1	1181.62	0.00240282	0.00433163
ENSMUSG00000036555	Iqce	683.884	0.000944623	0.00181234
ENSMUSG00000036775	Decr2	1444.24	4.99148e-09	1.64492e-08
ENSMUSG00000036908	Unc93b1	545.317	3.4742e-05	7.96307e-05
ENSMUSG00000037070	Rbmxl1	2317.4	1.22812e-38	1.97593e-37
ENSMUSG00000037072	Sept15	15194.5	8.85118e-36	1.27398e-34
ENSMUSG00000037089	Slc35b2	1487.21	3.19437e-21	2.32299e-20
ENSMUSG00000037104	Socs5	1194.34	0.000206661	0.000432054
ENSMUSG00000037251	4930444A02Rik	1129.99	0.00150396	0.00279789
ENSMUSG00000037306	Man1c1	1097.22	0.00479759	0.00826967
ENSMUSG00000037375	Hhat	417.295	1.52068e-09	5.22788e-09
ENSMUSG00000037621	Atoh8	126.001	1.57441e-08	4.98842e-08
ENSMUSG00000037624	Kcnk2	85.6183	6.38524e-06	1.59415e-05
ENSMUSG00000037664	Cdkn1c	1842.98	1.91965e-10	7.09752e-10
ENSMUSG00000037669	1110057K04Rik	4301.53	4.25096e-25	3.8083e-24
ENSMUSG00000037822	1110003E01Rik	2307.86	6.49545e-07	1.78311e-06
ENSMUSG00000038000	Acd	1796.81	3.29729e-12	1.3847e-11
ENSMUSG00000038005	2700029M09Rik	1736.46	0.00425226	0.00739063
ENSMUSG00000038305	Spats2l	497.185	0.00066145	0.00129673
ENSMUSG00000038372	Gmds	412.876	0.00818797	0.0135975
ENSMUSG00000038425	Poli	886.371	0.000329452	0.000671605
ENSMUSG00000038604	Fam65a	2943.52	0.00075792	0.00147436
ENSMUSG00000038718	Pbx3	776.315	6.09086e-09	1.99245e-08
ENSMUSG00000038732	Mboat1	1153.42	8.79855e-22	6.62623e-21
ENSMUSG00000038806	BC031781	3053.43	0.00514239	0.00882279
ENSMUSG00000038900	Rpl12	9030.92	1.05413e-22	8.39044e-22
ENSMUSG00000039004	Bmp6	99.9062	0.0138092	0.0220887
ENSMUSG00000039058	Ak5	262.271	2.2207e-06	5.81546e-06
ENSMUSG00000039153	Runx2	272.837	1.25907e-10	4.70936e-10
ENSMUSG00000039197	Adk	6171.04	5.16555e-27	5.13123e-26
ENSMUSG00000039202	Abhd2	3422.67	0.0333018	0.0492527
ENSMUSG00000039232	Stx11	958.202	8.09323e-35	1.1167e-33
ENSMUSG00000039257	Vstm2b	177.645	1.00016e-17	5.97338e-17
ENSMUSG00000039377	Hlx	147.975	3.77179e-08	1.16154e-07
ENSMUSG00000039601	Rcan2	161.443	4.15444e-05	9.42383e-05
ENSMUSG00000039680	Mrps6	1167.73	0.0300479	0.0449138
ENSMUSG00000039850	A730011L01Rik	397.511	0.00022209	0.00046225
ENSMUSG00000039985	Fam60a	1011.94	3.31584e-09	1.11002e-08
ENSMUSG00000040152	Thbs1	10834.5	9.40532e-06	2.30795e-05
ENSMUSG00000040433	Zbtb38	36978.4	6.72722e-57	2.10989e-55
ENSMUSG00000040464	Gtpbp10	1197.15	1.18882e-05	2.88861e-05
ENSMUSG00000040473	A330021E22Rik	5068.02	8.40767e-75	4.23903e-73
ENSMUSG00000040521	Tsfm	1567.5	7.40781e-06	1.83518e-05
ENSMUSG00000040681	Hmgn1	8115.09	1.1032e-18	6.93762e-18
ENSMUSG00000040998	Npnt	9113.38	3.91489e-94	2.91415e-92
ENSMUSG00000041390	Mdfic	598.417	4.6005e-19	2.95195e-18
ENSMUSG00000041417	Pik3r1	608.626	0.0187522	0.0291746
ENSMUSG00000041815	Poldip3	7895.1	5.09997e-09	1.6778e-08
ENSMUSG00000042182	Bend6	413.726	8.23276e-27	8.08545e-26
ENSMUSG00000042389	Tsen2	1131.67	2.82995e-06	7.32904e-06
ENSMUSG00000042453	Reln	1377.28	6.74809e-24	5.72878e-23
ENSMUSG00000042501	Cpa6	340.528	3.78614e-21	2.74872e-20
ENSMUSG00000042607	Asb4	164.391	0.0338529	0.0499995
ENSMUSG00000043671	Dpy19l3	1677.59	5.99033e-06	1.50009e-05
ENSMUSG00000043831	Lysmd4	426.772	0.0135209	0.0216534
ENSMUSG00000044365	Cxxc4	375.349	0.000297426	0.000610046
ENSMUSG00000044367	Slc16a13	607.475	3.05624e-05	7.04979e-05
ENSMUSG00000044442	N6amt1	1418.73	4.23155e-12	1.76423e-11
ENSMUSG00000045382	Cxcr4	228.637	2.40646e-16	1.31168e-15
ENSMUSG00000045679	Pqlc3	1730	9.8678e-07	2.6617e-06
ENSMUSG00000045777	6330512M04Rik	82.904	2.96636e-05	6.85889e-05
ENSMUSG00000045817	Zfp36l2	1248.72	3.3891e-06	8.69407e-06
ENSMUSG00000045871	Slitrk6	256.897	2.99847e-22	2.32064e-21
ENSMUSG00000045934	Mtmr11	234.364	0.00287765	0.00513055
ENSMUSG00000045954	Sdpr	5937.08	1.3782e-116	1.55217e-114
ENSMUSG00000046312	AI464131	1498.61	1.00453e-19	6.70871e-19
ENSMUSG00000046727	0610010O12Rik	2034.43	1.13877e-15	5.97241e-15
ENSMUSG00000046733	Gprc5a	3906.74	5.9243e-22	4.4889e-21
ENSMUSG00000047786	Lix1	2155.54	2.04137e-76	1.0894e-74
ENSMUSG00000047821	Trim16	2742.11	4.38821e-76	2.3204e-74
ENSMUSG00000047881	Rell1	2736.23	0.00125642	0.00236375
ENSMUSG00000047904	Sstr2	97.4957	5.87357e-06	1.47191e-05
ENSMUSG00000048138	Dmrt2	556.586	3.30608e-19	2.13878e-18
ENSMUSG00000048277	Syngr2	3143.16	4.49627e-32	5.65506e-31
ENSMUSG00000048285	Frmd6	3957.1	3.77621e-13	1.70381e-12
ENSMUSG00000048387	Osr1	225.008	3.92921e-08	1.20659e-07
ENSMUSG00000048581	E130311K13Rik	217.02	0.00113171	0.00214589
ENSMUSG00000048747	E130114P18Rik	147.722	1.6222e-05	3.8738e-05
ENSMUSG00000048764	Tmprss11f	511.446	1.81316e-28	1.93285e-27
ENSMUSG00000049281	Scn3b	2171.07	1.69399e-27	1.72118e-26
ENSMUSG00000049929	Lpar4	668.768	0.000429934	0.000862453
ENSMUSG00000050164	Mchr1	56.9092	0.00249132	0.00448371
ENSMUSG00000050471	Fam118b	3754.99	6.83784e-42	1.23924e-40
ENSMUSG00000050530	Fam171a1	731.602	0.020493	0.0316671
ENSMUSG00000050910	Cdr2l	1225.45	9.29374e-07	2.51389e-06
ENSMUSG00000050953	Gja1	15826.3	1.72367e-26	1.66085e-25
ENSMUSG00000051159	Cited1	574.869	6.07661e-09	1.98854e-08
ENSMUSG00000051379	Flrt3	823.388	0.000138698	0.000295925
ENSMUSG00000051736	1700025K23Rik	216.847	0.00140984	0.00263153
ENSMUSG00000051855	Mest	3649.21	2.28428e-12	9.72711e-12
ENSMUSG00000052459	Atp6v1a	13331.9	7.09988e-09	2.31206e-08
ENSMUSG00000053012	Krcc1	2078.28	1.08263e-05	2.64168e-05
ENSMUSG00000054091	1810037I17Rik	3288.13	7.87586e-11	2.98773e-10
ENSMUSG00000054808	Actn4	12755.1	0.0138859	0.0222032
ENSMUSG00000054836	2610002I17Rik	897.38	2.12816e-11	8.44063e-11
ENSMUSG00000054945	Gm9958	342.862	2.78141e-05	6.45104e-05
ENSMUSG00000055053	Nfic	1596.82	1.33403e-22	1.05506e-21
ENSMUSG00000055707	Klhl26	2130.92	0.00515535	0.00884327
ENSMUSG00000056121	Fez2	970.096	4.9834e-06	1.25756e-05
ENSMUSG00000056313	1810011O10Rik	671.27	2.80986e-21	2.04938e-20
ENSMUSG00000056515	Rab31	9586.47	2.23444e-40	3.82569e-39
ENSMUSG00000056947	Mab21l1	68.1694	1.55169e-05	3.71412e-05
ENSMUSG00000057193	Slc44a2	14707	2.05218e-21	1.50818e-20
ENSMUSG00000058729	Lin9	905.623	0.000776291	0.00150638
ENSMUSG00000058927	Gm10053	17.5298	0.0254925	0.0386759
ENSMUSG00000059070	Rpl18	13376	7.20158e-28	7.44807e-27
ENSMUSG00000059173	Pde1a	921.643	5.80295e-63	2.13234e-61
ENSMUSG00000059248	Sept9	6864.41	0.000680919	0.00133219
ENSMUSG00000059588	Calcrl	841.327	1.2371e-23	1.03454e-22
ENSMUSG00000059775	Rps26-ps1	206.28	3.78186e-10	1.36708e-09
ENSMUSG00000060036	Rpl3	35087	6.78848e-100	5.74339e-98
ENSMUSG00000060126	Tpt1	11519.9	1.61574e-07	4.70824e-07
ENSMUSG00000060260	Pwwp2b	1113.96	9.996e-08	2.96715e-07
ENSMUSG00000060373	Hnrnpc	13343	3.00873e-07	8.5267e-07
ENSMUSG00000060743	H3f3a	1210.68	7.84591e-10	2.75911e-09
ENSMUSG00000061390	Gm7866	19.6062	0.0317132	0.0471202
ENSMUSG00000061904	Slc25a3	14826.5	0.000800629	0.001551
ENSMUSG00000061983	Rps12	5381.06	2.83941e-40	4.83759e-39
ENSMUSG00000062248	Cks2	1624.17	2.60801e-16	1.41886e-15
ENSMUSG00000062461	Gm5453	44.0233	0.000731102	0.0014249
ENSMUSG00000063531	Sema3e	5088.91	5.18687e-10	1.85525e-09
ENSMUSG00000063838	Cdc42ep5	623.819	0.00152443	0.00283111
ENSMUSG00000063888	Rpl7l1	9353.36	6.85624e-37	1.03046e-35
ENSMUSG00000066026	Dhrs3	2575.34	3.46329e-39	5.68281e-38
ENSMUSG00000066456	Hmgn3	1949.99	1.39125e-15	7.25276e-15
ENSMUSG00000066551	Hmgb1	10446.6	1.80518e-67	7.58087e-66
ENSMUSG00000066979	Bub3	8590.71	2.94677e-29	3.26991e-28
ENSMUSG00000067212	H2-T23	446.066	5.25288e-56	1.59835e-54
ENSMUSG00000067928	Zfp760	1083.94	0.0321345	0.0476768
ENSMUSG00000068856	Sf3b4	1595.59	1.36587e-16	7.60747e-16
ENSMUSG00000069272	Hist1h2ae	76.454	0.000507901	0.00101149
ENSMUSG00000069662	Marcks	23794.8	3.15684e-28	3.32234e-27
ENSMUSG00000071317	Bves	769.145	6.06211e-23	4.88801e-22
ENSMUSG00000071379	Hpcal1	2116.84	1.23735e-06	3.30875e-06
ENSMUSG00000071497	Nutf2-ps1	76.2695	2.43195e-06	6.3352e-06
ENSMUSG00000071657	Bscl2	1776.12	7.63892e-09	2.48154e-08
ENSMUSG00000073229	Rpl15-ps2	430.98	1.05611e-18	6.64871e-18
ENSMUSG00000073859	Itpripl2	491.152	9.5964e-11	3.61669e-10
ENSMUSG00000074063	Osgin1	3190.94	7.90004e-109	7.61213e-107
ENSMUSG00000074364	Ehd2	4895.33	7.08802e-52	1.87115e-50
ENSMUSG00000074415	2610203C20Rik	2458.38	1.34803e-35	1.92589e-34
ENSMUSG00000074661	Pde4d	650.294	7.39664e-25	6.5553e-24
ENSMUSG00000075419	Dolk	886.234	2.04428e-23	1.68517e-22
ENSMUSG00000076437	2700094K13Rik	4383.62	3.26672e-07	9.2307e-07
ENSMUSG00000078348	Sf3b5	3760.28	2.04412e-11	8.12775e-11
ENSMUSG00000078444	Gm10941	29.62	0.0172386	0.0270331
ENSMUSG00000078572	1810043H04Rik	450.456	3.21043e-05	7.38779e-05
ENSMUSG00000078812	Eif5a	35417.6	3.02051e-21	2.19839e-20
ENSMUSG00000085795	Zfp703	712.875	4.29119e-18	2.61145e-17
ENSMUSG00000090737	Gm6788	32.3807	0.00597672	0.0101469
ENSMUSG00000091243	Vgll3	4407.81	7.15921e-36	1.03302e-34
ENSMUSG00000091383	Hist1h2al	62.0059	0.000604019	0.00119006

## Sheet: Active II
Supplementary Data 3. DESeq2 statistics for individual gene expression of four groups of Pax7 En target genes.
Active II
EnsemblID	GeneName	baseMean	pvalue	padj
ENSMUSG00000000058	Cav2	430.154	1.94618e-06	5.11434e-06
ENSMUSG00000000171	Sdhd	15105.8	8.6594e-35	1.19387e-33
ENSMUSG00000000184	Ccnd2	11028.8	1.17536e-20	8.29017e-20
ENSMUSG00000000753	Serpinf1	1031.36	8.58524e-38	1.34146e-36
ENSMUSG00000000794	Kcnn3	174.831	6.30924e-11	2.40923e-10
ENSMUSG00000001333	Sync	133.683	2.51989e-05	5.88144e-05
ENSMUSG00000001630	Stk38l	1846.17	1.06569e-14	5.27792e-14
ENSMUSG00000002102	Psmc3	18963.1	2.83212e-57	8.94722e-56
ENSMUSG00000002107	Celf2	8899.58	7.90372e-59	2.61607e-57
ENSMUSG00000002844	Adprh	5104.32	6.20677e-36	8.99333e-35
ENSMUSG00000002996	Hbp1	5329.94	2.70148e-30	3.14249e-29
ENSMUSG00000003865	Gys1	4176.27	9.66732e-18	5.77973e-17
ENSMUSG00000003992	Ssbp2	1968.41	5.91549e-77	3.17642e-75
ENSMUSG00000004071	5730403B10Rik	4028.27	2.68312e-20	1.85181e-19
ENSMUSG00000004270	Lpcat3	2879.24	1.14165e-20	8.06551e-20
ENSMUSG00000004317	Clcn5	9769.84	3.70516e-06	9.46007e-06
ENSMUSG00000004460	Dnajb11	2663.23	4.41905e-26	4.17906e-25
ENSMUSG00000004462	Tbccd1	1089.35	4.80323e-05	0.000108149
ENSMUSG00000004610	Etfb	5931.93	1.4006e-28	1.50789e-27
ENSMUSG00000004788	Eif2b2	2484.33	3.01729e-06	7.78863e-06
ENSMUSG00000004939	Itgb1bp3	2056.43	2.2198e-53	6.21974e-52
ENSMUSG00000004945	5730437N04Rik	3346.09	1.14658e-13	5.33144e-13
ENSMUSG00000005354	Txn2	10936.5	7.70587e-62	2.7902e-60
ENSMUSG00000005413	Hmox1	3084.77	0.000603071	0.00118846
ENSMUSG00000005505	Kbtbd4	2206.93	1.79814e-17	1.05647e-16
ENSMUSG00000005510	Ndufs3	2897.98	1.53266e-18	9.57234e-18
ENSMUSG00000005656	Snx6	9788.16	4.13909e-37	6.30275e-36
ENSMUSG00000005686	Ampd3	3109.57	1.6564e-19	1.09275e-18
ENSMUSG00000005699	Pard6a	399.237	1.44617e-07	4.23259e-07
ENSMUSG00000005881	Ergic3	7471.94	4.8091e-84	2.92663e-82
ENSMUSG00000006021	Kptn	337.36	0.000582617	0.00115012
ENSMUSG00000006299	Aamp	10295.7	3.44902e-45	7.05423e-44
ENSMUSG00000006301	Tmbim1	6698.7	1.35879e-20	9.54512e-20
ENSMUSG00000006362	Cbfa2t3	318.751	5.23901e-21	3.76722e-20
ENSMUSG00000006736	Tspan31	4688.63	4.75582e-32	5.97284e-31
ENSMUSG00000008136	Fhl2	742.762	2.02159e-11	8.04368e-11
ENSMUSG00000008450	Nutf2	2894.48	2.60573e-35	3.66239e-34
ENSMUSG00000008822	Acyp1	860.49	0.00204049	0.00371982
ENSMUSG00000009013	Dynll1	15894.5	1.95141e-35	2.75389e-34
ENSMUSG00000009647	Ccdc109a	8761.28	5.17775e-40	8.73568e-39
ENSMUSG00000009894	Snap47	6339.91	6.16325e-46	1.30201e-44
ENSMUSG00000010461	Eya4	1145.2	0.000177777	0.000374923
ENSMUSG00000011306	Sugp1	1400.9	0.000989546	0.00189308
ENSMUSG00000011427	Zfp790	956.615	0.000537678	0.00106711
ENSMUSG00000012422	Tmem167	7149.2	1.15303e-40	1.99384e-39
ENSMUSG00000014763	Fam120b	1954.87	4.80083e-17	2.75805e-16
ENSMUSG00000015013	Trappc2l	2197.15	6.21242e-12	2.55813e-11
ENSMUSG00000015027	Galns	888.075	5.0072e-09	1.64947e-08
ENSMUSG00000015149	Sirt2	3280.1	2.41376e-60	8.45743e-59
ENSMUSG00000015745	Plekho1	1225.98	1.30462e-12	5.64273e-12
ENSMUSG00000015747	Vps45	1182.37	1.84436e-09	6.30564e-09
ENSMUSG00000015843	Rxrg	3719.15	6.08163e-133	8.64589e-131
ENSMUSG00000016252	Atp5e	6897.37	2.48276e-09	8.40705e-09
ENSMUSG00000016257	Slmo2	6294.81	7.91572e-53	2.16205e-51
ENSMUSG00000017817	Jph2	647.798	0.000210384	0.000439257
ENSMUSG00000018102	Hist1h2bc	1045.64	2.69942e-14	1.30342e-13
ENSMUSG00000018217	Pmp22	5435.9	3.08304e-53	8.5419e-52
ENSMUSG00000018427	Ypel2	1070.33	5.68257e-14	2.68625e-13
ENSMUSG00000018585	Atox1	4237.34	7.47719e-10	2.63533e-09
ENSMUSG00000018593	Sparc	50732.4	8.90315e-47	1.9399e-45
ENSMUSG00000018770	Atp5g3	16300.6	2.01832e-11	8.03438e-11
ENSMUSG00000018819	Lsp1	833.722	1.28416e-13	5.95205e-13
ENSMUSG00000019461	Plscr3	3366.95	4.5693e-35	6.38598e-34
ENSMUSG00000019848	Popdc3	4627.14	6.71582e-95	5.06431e-93
ENSMUSG00000019916	P4ha1	2862.55	7.10335e-29	7.72901e-28
ENSMUSG00000019975	Ikbip	1747.62	6.9562e-08	2.09072e-07
ENSMUSG00000020078	Vps26a	4868.02	1.60745e-11	6.44167e-11
ENSMUSG00000020111	Micu1	5556.88	1.50441e-60	5.31417e-59
ENSMUSG00000020160	Meis1	1583.17	2.39995e-20	1.66284e-19
ENSMUSG00000020182	Ddc	1790.22	1.46427e-38	2.34716e-37
ENSMUSG00000020412	Ascc2	2722.63	0.00406083	0.00707991
ENSMUSG00000020460	Rps27a	13710.6	6.65787e-46	1.40479e-44
ENSMUSG00000020514	Mrpl22	2693.95	3.11697e-23	2.54643e-22
ENSMUSG00000020515	Cnot8	4069.52	6.54592e-12	2.69226e-11
ENSMUSG00000020677	Ddx52	3174.16	4.37191e-10	1.57284e-09
ENSMUSG00000020801	Med31	1361.8	9.12689e-08	2.71801e-07
ENSMUSG00000020818	Mfsd11	1434.11	6.92425e-26	6.48107e-25
ENSMUSG00000020843	Timm22	2734.34	9.05013e-29	9.81647e-28
ENSMUSG00000020941	Map3k14	672.043	6.97227e-11	2.65424e-10
ENSMUSG00000020962	Gtf2a1	7863.8	4.82941e-16	2.58602e-15
ENSMUSG00000020982	Nemf	4280.92	0.00415329	0.00723022
ENSMUSG00000021044	Adck1	777.268	0.00289612	0.00516189
ENSMUSG00000021076	Actr10	6915.3	2.18961e-39	3.60995e-38
ENSMUSG00000021103	Mnat1	2798.93	2.05698e-05	4.85126e-05
ENSMUSG00000021178	Psmc1	17851	2.97415e-46	6.34485e-45
ENSMUSG00000021248	Tmed10	7224.31	1.05097e-31	1.30107e-30
ENSMUSG00000021252	0610007P14Rik	3738.45	4.80984e-14	2.28741e-13
ENSMUSG00000021390	Ogn	7930.83	4.6498e-135	7.07422e-133
ENSMUSG00000021395	Spin1	5177.8	2.71838e-22	2.11046e-21
ENSMUSG00000021417	Eci2	3162.99	1.67411e-18	1.04159e-17
ENSMUSG00000021453	Gadd45g	1728.26	5.95134e-18	3.59902e-17
ENSMUSG00000021458	2010111I01Rik	4990.85	7.94959e-75	4.01976e-73
ENSMUSG00000021484	Lman2	4325.35	6.85763e-09	2.23527e-08
ENSMUSG00000021493	Pdlim7	4374.04	1.31837e-08	4.2048e-08
ENSMUSG00000021589	Rhobtb3	3974.75	2.74288e-12	1.15946e-11
ENSMUSG00000021615	Xrcc4	849.09	1.03273e-10	3.88286e-10
ENSMUSG00000021650	Ptcd2	2386.81	1.84148e-19	1.21071e-18
ENSMUSG00000021701	Plk2	7591.74	5.13099e-13	2.29834e-12
ENSMUSG00000021824	Ap3m1	2880.68	2.24808e-11	8.90605e-11
ENSMUSG00000021877	Arf4	14509.4	1.38064e-06	3.68002e-06
ENSMUSG00000021891	Mettl6	2609.37	4.89979e-09	1.61593e-08
ENSMUSG00000021900	Btd	708.853	1.32759e-07	3.89607e-07
ENSMUSG00000021905	Dph3	1779.32	8.9127e-12	3.62783e-11
ENSMUSG00000021982	Cdadc1	1421.07	2.05717e-25	1.87196e-24
ENSMUSG00000022064	Pibf1	1273.1	0.000628036	0.00123514
ENSMUSG00000022090	Pdlim2	3575.48	8.99735e-59	2.97238e-57
ENSMUSG00000022186	Oxct1	3659.77	3.91653e-15	1.98737e-14
ENSMUSG00000022241	Tars	6867.49	0.00202602	0.00369499
ENSMUSG00000022270	Fam134b	2729.01	1.48242e-63	5.55317e-62
ENSMUSG00000022285	Ywhaz	31464.8	8.93946e-43	1.67436e-41
ENSMUSG00000022351	Sqle	5571.96	1.44148e-05	3.4618e-05
ENSMUSG00000022370	Mrpl13	3606.72	6.20771e-08	1.87311e-07
ENSMUSG00000022400	Rbx1	10048.3	6.52895e-34	8.76455e-33
ENSMUSG00000022403	St13	34210	4.35e-11	1.68445e-10
ENSMUSG00000022414	Tab1	1395.53	2.94866e-06	7.6217e-06
ENSMUSG00000022510	Trp63	759.338	3.51012e-32	4.44052e-31
ENSMUSG00000022538	Lsg1	2740.92	0.00600589	0.0101904
ENSMUSG00000022540	Rogdi	2383.26	4.83026e-80	2.73778e-78
ENSMUSG00000022684	Bfar	1815.56	1.14812e-22	9.10933e-22
ENSMUSG00000022708	Zbtb20	4043.55	1.44314e-13	6.6604e-13
ENSMUSG00000022803	Popdc2	991.875	4.29725e-57	1.35266e-55
ENSMUSG00000022837	Iqcb1	1853.12	9.64782e-05	0.000209217
ENSMUSG00000022893	Adamts1	994.236	3.21284e-08	9.93818e-08
ENSMUSG00000022952	Runx1	2720.19	2.25107e-51	5.86225e-50
ENSMUSG00000022956	Atp5o	24377.3	8.07277e-34	1.07786e-32
ENSMUSG00000023036	Pcdhga9	11630.9	2.168e-08	6.7959e-08
ENSMUSG00000023330	Dtwd1	938.739	7.67929e-06	1.89864e-05
ENSMUSG00000023723	Mrps23	2125.1	2.83359e-05	6.56678e-05
ENSMUSG00000023805	Synj2	1799.17	0.000109777	0.000236518
ENSMUSG00000023827	Agpat4	2892.03	5.58594e-05	0.000124784
ENSMUSG00000023846	Riok2	3472.32	0.00275507	0.00492668
ENSMUSG00000024038	Ndufv3	2737.92	2.27824e-11	9.0173e-11
ENSMUSG00000024048	Myl12a	40355	2.96353e-49	7.05068e-48
ENSMUSG00000024099	Ndufv2	9550.89	6.72923e-11	2.5651e-10
ENSMUSG00000024146	Cript	3928.56	7.29615e-24	6.17893e-23
ENSMUSG00000024181	Mrpl28	8007.08	3.45233e-27	3.45512e-26
ENSMUSG00000024346	Pfdn1	6427.04	0.000812442	0.00157248
ENSMUSG00000024350	Dnajc18	4091	1.0753e-22	8.5472e-22
ENSMUSG00000024381	Bin1	2084.59	6.07707e-42	1.10715e-40
ENSMUSG00000024592	C330018D20Rik	807.333	6.49513e-07	1.78311e-06
ENSMUSG00000024608	Rps14	50587.9	4.77617e-29	5.23959e-28
ENSMUSG00000024664	Fads3	1011.5	1.48267e-34	2.02803e-33
ENSMUSG00000024683	Mrpl16	1968.5	2.81524e-10	1.02665e-09
ENSMUSG00000024732	Ccdc86	1115.44	0.0147246	0.0234254
ENSMUSG00000024767	Otub1	11932.5	7.75824e-22	5.85548e-21
ENSMUSG00000024782	Ak3	1278.21	9.22965e-07	2.4985e-06
ENSMUSG00000024803	Ankrd1	22414.7	6.72981e-297	5.83609e-294
ENSMUSG00000025066	Sfr1	10228	5.64741e-05	0.00012606
ENSMUSG00000025089	Gfra1	578.158	1.39111e-22	1.0977e-21
ENSMUSG00000025171	Ubtd1	613.595	2.93459e-05	6.78996e-05
ENSMUSG00000025172	Ankrd2	4960.13	6.06917e-08	1.83227e-07
ENSMUSG00000025235	Bbs4	665.013	0.000151028	0.000320577
ENSMUSG00000025373	Rnf41	1842.12	3.82724e-05	8.72039e-05
ENSMUSG00000025408	Ddit3	694.785	1.00526e-12	4.39618e-12
ENSMUSG00000025484	Bet1l	1369.91	7.69624e-21	5.49315e-20
ENSMUSG00000025485	Ric8	1741.09	2.78922e-13	1.26639e-12
ENSMUSG00000025582	Nptx1	427.373	1.49506e-14	7.31875e-14
ENSMUSG00000025646	Atrip	1026.02	0.00394981	0.00690163
ENSMUSG00000025746	Il6	95.7779	2.752e-06	7.1357e-06
ENSMUSG00000025790	Slco3a1	791.164	8.19785e-27	8.05573e-26
ENSMUSG00000025794	Rpl14	47268.1	8.79644e-42	1.58592e-40
ENSMUSG00000025971	9430016H08Rik	1392.76	2.53369e-08	7.8923e-08
ENSMUSG00000026100	Mstn	7544.59	9.90201e-274	6.86962e-271
ENSMUSG00000026141	Col19a1	4934.14	2.21576e-27	2.23692e-26
ENSMUSG00000026179	Pnkd	1923.61	6.5251e-13	2.90108e-12
ENSMUSG00000026185	Igfbp5	1560.83	2.011e-23	1.65853e-22
ENSMUSG00000026197	Zfand2b	639.517	2.99329e-15	1.52828e-14
ENSMUSG00000026198	Abcb6	2057.39	9.06909e-15	4.50829e-14
ENSMUSG00000026201	Stk16	1335.48	0.000313914	0.000641817
ENSMUSG00000026275	Ppp1r7	3618.93	1.53203e-07	4.47108e-07
ENSMUSG00000026418	Tnni1	70014.6	0	0
ENSMUSG00000026456	Cyb5r1	7264.76	3.64033e-22	2.79867e-21
ENSMUSG00000026509	Capn2	5786.57	1.55783e-15	8.08224e-15
ENSMUSG00000026564	Dusp27	2276.08	2.16275e-20	1.50343e-19
ENSMUSG00000026577	Blzf1	2012.86	2.35555e-16	1.28514e-15
ENSMUSG00000026637	Traf5	123.661	3.9424e-06	1.00362e-05
ENSMUSG00000026640	Plxna2	910.644	3.94439e-07	1.10555e-06
ENSMUSG00000026718	Stam	3181.83	6.96814e-09	2.27044e-08
ENSMUSG00000026728	Vim	40783.2	1.30024e-66	5.40802e-65
ENSMUSG00000026778	Prkcq	172.4	3.65818e-10	1.32348e-09
ENSMUSG00000026817	Ak1	17527.9	3.69305e-54	1.06399e-52
ENSMUSG00000026930	Gpsm1	662.507	0.0247823	0.0377139
ENSMUSG00000027009	Itga4	381.568	2.66793e-05	6.20525e-05
ENSMUSG00000027107	Chrna1	54365.6	1.30012e-221	5.49984e-219
ENSMUSG00000027195	Hsd17b12	7136.13	3.68132e-26	3.49665e-25
ENSMUSG00000027208	Fgf7	741.268	1.2762e-55	3.83612e-54
ENSMUSG00000027253	Lrp4	4751.45	1.02779e-39	1.71899e-38
ENSMUSG00000027429	Sec23b	5135.76	0.00164418	0.00303951
ENSMUSG00000027613	Eif6	3088.2	4.21857e-12	1.75966e-11
ENSMUSG00000027618	Nfs1	1561.96	0.00290537	0.00517678
ENSMUSG00000027628	0610011L14Rik	2538.27	2.01523e-12	8.61312e-12
ENSMUSG00000027660	Skil	11458.5	1.24549e-07	3.66198e-07
ENSMUSG00000027692	Tnik	300.996	2.08667e-05	4.91529e-05
ENSMUSG00000027712	Anxa5	20533.4	4.8771e-110	4.91793e-108
ENSMUSG00000027776	Il12a	57.957	2.50365e-06	6.51416e-06
ENSMUSG00000027806	Tsc22d2	2349.33	0.00209436	0.00381241
ENSMUSG00000027935	Rab13	616.536	2.75262e-09	9.28279e-09
ENSMUSG00000028015	Ctso	352.417	1.86764e-06	4.91686e-06
ENSMUSG00000028016	Ints12	1702.92	4.89105e-09	1.61336e-08
ENSMUSG00000028028	Alpk1	281.899	2.28748e-08	7.15622e-08
ENSMUSG00000028057	Rit1	1225.3	1.50135e-23	1.2459e-22
ENSMUSG00000028167	Bdh2	203.561	9.07984e-13	3.98786e-12
ENSMUSG00000028173	Wls	15206.6	6.8947e-25	6.12611e-24
ENSMUSG00000028358	Zfp618	594.136	0.0241675	0.036846
ENSMUSG00000028381	Ugcg	7045.93	1.93214e-28	2.05463e-27
ENSMUSG00000028383	Hsdl2	1420.64	0.000288838	0.000593554
ENSMUSG00000028409	Smu1	7617.3	7.47212e-08	2.23944e-07
ENSMUSG00000028443	Nudt2	1573.53	4.53798e-09	1.50175e-08
ENSMUSG00000028447	Dctn3	2260.84	6.2634e-05	0.000138827
ENSMUSG00000028483	Snapc3	2305.01	2.00817e-10	7.41516e-10
ENSMUSG00000028551	Cdkn2c	186.747	1.04407e-06	2.81054e-06
ENSMUSG00000028622	Mrpl37	2437.75	0.000351587	0.000713876
ENSMUSG00000028675	Pnrc2	5694.11	8.01988e-24	6.772e-23
ENSMUSG00000028692	Akr1a1	32021.4	3.99148e-60	1.39573e-58
ENSMUSG00000028745	Capzb	10405.9	2.49077e-06	6.48356e-06
ENSMUSG00000028910	Mecr	1581.5	5.14648e-45	1.04643e-43
ENSMUSG00000028926	Cdk14	1244.01	0.00114984	0.00217812
ENSMUSG00000028974	Dffa	652.744	0.00623408	0.0105528
ENSMUSG00000029093	Sorcs2	454.375	1.06727e-12	4.65445e-12
ENSMUSG00000029094	Afap1	7561.98	0.000337928	0.000687833
ENSMUSG00000029096	Htra3	1008.98	4.64537e-38	7.32448e-37
ENSMUSG00000029136	Rbks	59.2561	0.00972573	0.0159451
ENSMUSG00000029142	Mrpl33	5986.43	1.28036e-09	4.4298e-09
ENSMUSG00000029185	Fam114a1	2427.71	5.71161e-29	6.24211e-28
ENSMUSG00000029207	Apbb2	3161.55	0.00053616	0.00106434
ENSMUSG00000029213	Commd8	3831.69	2.33843e-12	9.94551e-12
ENSMUSG00000029390	Tmed2	751.206	3.00885e-09	1.01057e-08
ENSMUSG00000029432	Gbas	12857	3.50392e-29	3.86836e-28
ENSMUSG00000029469	Ift81	1630.08	2.96303e-10	1.0785e-09
ENSMUSG00000029634	Rnf6	5144.56	1.55138e-13	7.14857e-13
ENSMUSG00000029649	Pomp	11903.2	2.77629e-22	2.15252e-21
ENSMUSG00000029715	Pop7	1032.71	4.47763e-12	1.86324e-11
ENSMUSG00000029860	Zyx	4217.2	3.37222e-11	1.31729e-10
ENSMUSG00000030061	Uba3	8136.2	6.52562e-31	7.78407e-30
ENSMUSG00000030255	Sspn	1586.86	1.11493e-17	6.64231e-17
ENSMUSG00000030256	Bhlhe41	3606.11	2.12979e-77	1.14718e-75
ENSMUSG00000030284	Creld1	1491.49	4.5579e-08	1.39299e-07
ENSMUSG00000030347	D6Wsu163e	609.952	3.58025e-06	9.16139e-06
ENSMUSG00000030443	Zfp583	254.582	0.00227319	0.00411375
ENSMUSG00000030616	Sytl2	8624.66	1.00604e-95	7.78961e-94
ENSMUSG00000030718	Ppme1	2134.42	0.00498893	0.00857817
ENSMUSG00000030763	Lcmt1	1425.95	0.00826041	0.0137099
ENSMUSG00000030782	Tgfb1i1	2070.09	1.03262e-17	6.16303e-17
ENSMUSG00000031148	Gpkow	2706.69	1.65766e-18	1.03233e-17
ENSMUSG00000031153	Gripap1	884.186	0.0223914	0.0344074
ENSMUSG00000031448	Adprhl1	1250.33	0.00174304	0.003212
ENSMUSG00000031465	Angpt2	152.684	8.60648e-09	2.7849e-08
ENSMUSG00000031483	Erlin2	4552.28	9.85192e-05	0.000213296
ENSMUSG00000031487	Brf2	720.905	1.31834e-06	3.52099e-06
ENSMUSG00000031519	Asb5	460.555	3.88675e-75	2.00035e-73
ENSMUSG00000031673	Cdh11	447.808	1.04535e-12	4.56345e-12
ENSMUSG00000031753	Cog4	2741.05	0.000293481	0.000602382
ENSMUSG00000031897	Psmb10	952.751	3.78178e-07	1.06152e-06
ENSMUSG00000031930	Wwp2	2917.35	0.00240883	0.004342
ENSMUSG00000031931	Ankrd49	1114.63	5.42836e-06	1.36528e-05
ENSMUSG00000031934	Panx1	587.998	0.000158638	0.000336237
ENSMUSG00000031962	Cdh15	2227.38	7.10118e-41	1.23657e-39
ENSMUSG00000031972	Acta1	278599	0	0
ENSMUSG00000031990	Jam3	4342.38	6.05637e-106	5.67793e-104
ENSMUSG00000032042	Srpr	4816.25	8.85027e-11	3.34275e-10
ENSMUSG00000032067	Pts	1353.44	5.04315e-17	2.89248e-16
ENSMUSG00000032112	Trappc4	4332.98	4.90643e-32	6.15309e-31
ENSMUSG00000032306	Mpi	1608.55	2.81909e-19	1.83262e-18
ENSMUSG00000032334	Loxl1	349.293	3.45684e-06	8.85865e-06
ENSMUSG00000032366	Tpm1	90650.4	7.43258e-39	1.20703e-37
ENSMUSG00000032375	Aph1b	763.201	4.39774e-09	1.45812e-08
ENSMUSG00000032380	Dapk2	2014.93	4.63693e-134	6.75822e-132
ENSMUSG00000032381	Fam96a	4487.36	3.41794e-27	3.42267e-26
ENSMUSG00000032399	Rpl4	85866.9	6.24375e-07	1.71782e-06
ENSMUSG00000032503	Arpp21	3770.16	6.60331e-134	9.46511e-132
ENSMUSG00000032540	Abhd5	921.848	0.000775651	0.00150564
ENSMUSG00000032712	2810474O19Rik	6200.84	0.0060291	0.0102268
ENSMUSG00000032803	Cdv3	9849.54	1.40304e-24	1.22468e-23
ENSMUSG00000032905	Atg12	3162.38	1.01949e-14	5.05492e-14
ENSMUSG00000033065	Pfkm	6616.38	4.08579e-41	7.19431e-40
ENSMUSG00000033111	3830406C13Rik	1592.57	7.93388e-23	6.3559e-22
ENSMUSG00000033379	Atp6v0b	6006.28	9.89741e-24	8.329e-23
ENSMUSG00000033423	Eri3	7200.01	5.39869e-47	1.18977e-45
ENSMUSG00000033554	Dph5	1202.58	4.18032e-10	1.5061e-09
ENSMUSG00000034035	Ccdc17	133.465	0.000820445	0.00158638
ENSMUSG00000034210	4732418C07Rik	4976.38	2.43587e-20	1.68654e-19
ENSMUSG00000034220	Gpc1	7366.38	3.99782e-27	3.98495e-26
ENSMUSG00000034248	Slc25a37	1390.73	1.93633e-08	6.09395e-08
ENSMUSG00000034263	2010321M09Rik	2826.05	1.23093e-13	5.71446e-13
ENSMUSG00000034321	Exosc1	2187.44	1.44664e-19	9.59116e-19
ENSMUSG00000034377	Tulp4	2675.13	0.0161344	0.0254095
ENSMUSG00000034424	Gcsh	4672.12	7.52998e-27	7.41203e-26
ENSMUSG00000034432	Cops8	7443.53	1.08185e-35	1.55327e-34
ENSMUSG00000034473	Sec22a	1607.25	1.97732e-05	4.67611e-05
ENSMUSG00000034586	C630004H02Rik	208.498	0.00130168	0.00244175
ENSMUSG00000034659	Tmem109	7786.73	6.18398e-192	1.78758e-189
ENSMUSG00000034853	Acot11	339.12	6.31415e-07	1.73664e-06
ENSMUSG00000035048	Anapc13	1242.16	1.25984e-05	3.05115e-05
ENSMUSG00000035199	Arl6ip5	24290	2.57871e-63	9.59766e-62
ENSMUSG00000035473	Galm	1647.99	5.13254e-28	5.34968e-27
ENSMUSG00000035783	Acta2	14887.4	4.17258e-43	7.94393e-42
ENSMUSG00000035923	Myf6	29.0363	0.00012349	0.00026442
ENSMUSG00000036114	2810432D09Rik	1182.5	8.4257e-17	4.75237e-16
ENSMUSG00000036199	Ndufa13	9088.3	4.60156e-21	3.32262e-20
ENSMUSG00000036309	Skp1a	19732.8	6.86154e-11	2.61266e-10
ENSMUSG00000036372	1810006K21Rik	4721.36	7.13634e-08	2.14214e-07
ENSMUSG00000036390	Gadd45a	2941.74	3.0861e-05	7.1149e-05
ENSMUSG00000036478	Btg1	3914.15	2.57357e-13	1.17186e-12
ENSMUSG00000036533	Cdc42ep3	696.858	1.07216e-12	4.67458e-12
ENSMUSG00000036748	Cuedc2	2062.03	0.00469117	0.0080991
ENSMUSG00000037022	Mmaa	374.492	1.05631e-06	2.84084e-06
ENSMUSG00000037085	Trmt12	548.639	1.50702e-13	6.94782e-13
ENSMUSG00000037455	1110021L09Rik	261.116	0.00376003	0.0065866
ENSMUSG00000037573	Tob1	2869.38	3.71345e-12	1.55495e-11
ENSMUSG00000037730	Mynn	1654.27	0.00539661	0.00922883
ENSMUSG00000037736	Limch1	4703.03	2.16098e-32	2.75792e-31
ENSMUSG00000037824	Tspan14	3934.68	4.08109e-08	1.25168e-07
ENSMUSG00000037957	Wdr20a	825.683	0.000933559	0.0017919
ENSMUSG00000037971	1110032A03Rik	427.88	3.34381e-08	1.03323e-07
ENSMUSG00000038175	Mylip	469.993	0.0233233	0.0356845
ENSMUSG00000038206	Fbxo8	918.24	5.15604e-07	1.42945e-06
ENSMUSG00000038248	Sobp	123.8	5.63452e-09	1.84806e-08
ENSMUSG00000038286	Bphl	943.338	3.25401e-07	9.19628e-07
ENSMUSG00000038515	Grtp1	926.134	0.000199724	0.000418258
ENSMUSG00000038619	Ensa	4390.83	6.73593e-19	4.28727e-18
ENSMUSG00000038668	Lpar1	4565.2	2.98918e-111	3.10446e-109
ENSMUSG00000038843	Gcnt1	2165.24	2.25231e-07	6.46542e-07
ENSMUSG00000038859	Baiap2l1	2029.74	1.99285e-31	2.43409e-30
ENSMUSG00000039016	Timm8b	2749.14	9.29809e-07	2.51467e-06
ENSMUSG00000039047	Pigk	3908.06	2.794e-30	3.24358e-29
ENSMUSG00000039048	Foxred1	1497.01	2.54718e-06	6.62143e-06
ENSMUSG00000039103	Nexn	2780.73	3.48884e-40	5.92079e-39
ENSMUSG00000039105	Atp6v1g1	12094.8	3.12024e-59	1.05083e-57
ENSMUSG00000039115	Itga9	1051.7	2.18187e-13	9.96374e-13
ENSMUSG00000039126	Prune2	4186.84	3.99769e-17	2.30352e-16
ENSMUSG00000039156	Stim2	906.777	7.29575e-05	0.000160377
ENSMUSG00000039178	Tbc1d19	1624.54	6.27031e-27	6.19318e-26
ENSMUSG00000039234	Sec24d	3022.98	2.18015e-14	1.0568e-13
ENSMUSG00000039384	Dusp10	902.714	3.99222e-09	1.32722e-08
ENSMUSG00000039474	Wfs1	1938.91	5.14979e-13	2.30617e-12
ENSMUSG00000039611	2810432L12Rik	736.146	9.25404e-06	2.27179e-05
ENSMUSG00000039646	Vasn	434.452	0.000530783	0.00105476
ENSMUSG00000039943	Plcb4	1545.16	0.0106883	0.0174129
ENSMUSG00000040435	Ppp1r15a	1202.31	2.07543e-05	4.89079e-05
ENSMUSG00000040653	Ppp1r14c	689.682	3.8814e-15	1.97127e-14
ENSMUSG00000040688	Tbl3	3877.9	2.74303e-09	9.25225e-09
ENSMUSG00000040710	St8sia4	297.61	8.13652e-16	4.30374e-15
ENSMUSG00000040883	Tmem205	1795.71	3.74182e-33	4.89058e-32
ENSMUSG00000040990	Sh3kbp1	1565.79	4.49687e-25	4.0203e-24
ENSMUSG00000041046	Ramp3	279.669	0.025625	0.0388633
ENSMUSG00000041084	Ostc	7571.49	8.45396e-12	3.44515e-11
ENSMUSG00000041120	Nbl1	314.311	0.000236221	0.000490308
ENSMUSG00000041278	Ttc1	5459.18	2.01617e-57	6.42802e-56
ENSMUSG00000041438	Cirh1a	5513.31	0.000118257	0.000253873
ENSMUSG00000041632	Mrps27	2860.73	8.6347e-07	2.3422e-06
ENSMUSG00000041731	Pgm5	274.476	1.73809e-29	1.95116e-28
ENSMUSG00000041736	Tspo	5695.65	7.83117e-35	1.0814e-33
ENSMUSG00000041841	Rpl37	9493.57	7.20036e-17	4.08114e-16
ENSMUSG00000041889	Shisa4	1361.04	1.36414e-06	3.63741e-06
ENSMUSG00000041959	S100a10	14522.7	8.26893e-09	2.67868e-08
ENSMUSG00000041961	Znrf3	2476.7	9.19886e-10	3.21663e-09
ENSMUSG00000042032	Mat2b	5438.59	1.90738e-22	1.49151e-21
ENSMUSG00000042215	Bag2	3246.08	2.35947e-43	4.51685e-42
ENSMUSG00000042429	Adora1	133.975	8.23102e-05	0.000179956
ENSMUSG00000042694	Obfc1	2608.63	1.36563e-22	1.07808e-21
ENSMUSG00000042870	Tom1	748.219	1.64097e-25	1.49873e-24
ENSMUSG00000043313	Pcdhb19	307.992	4.87508e-13	2.18654e-12
ENSMUSG00000043639	Rbm20	900.94	3.19739e-06	8.23148e-06
ENSMUSG00000044018	Mrpl50	5449.68	1.11307e-24	9.75006e-24
ENSMUSG00000044022	Pcdhb21	284.588	2.97539e-06	7.68733e-06
ENSMUSG00000044033	Ccdc141	5263.79	1.50375e-10	5.60159e-10
ENSMUSG00000044288	Cnr1	3734.52	5.69257e-80	3.20558e-78
ENSMUSG00000044337	Cxcr7	1008.95	1.15338e-25	1.06405e-24
ENSMUSG00000044461	Shisa2	760.595	5.50414e-22	4.17785e-21
ENSMUSG00000044551	9930012K11Rik	654.77	3.92683e-08	1.20607e-07
ENSMUSG00000044716	Dok7	351.479	2.07337e-24	1.79354e-23
ENSMUSG00000044938	Klhl31	8941.18	5.57017e-199	1.82281e-196
ENSMUSG00000044951	Mylk4	1689.26	4.75119e-83	2.85137e-81
ENSMUSG00000045136	Tubb2b	3643.05	5.05217e-24	4.31437e-23
ENSMUSG00000045257	Morn2	335.678	5.09442e-05	0.000114394
ENSMUSG00000045410	Akr1e1	1848.85	2.45955e-22	1.91465e-21
ENSMUSG00000045620	Odf3l1	26.0179	0.000104894	0.000226561
ENSMUSG00000045973	Mcart1	2315.05	1.09922e-09	3.82292e-09
ENSMUSG00000046387	Pcdhb17	391.013	5.5062e-09	1.80699e-08
ENSMUSG00000046516	Cox17	4701.71	5.33448e-13	2.38641e-12
ENSMUSG00000046876	Atxn1	513.536	2.46524e-05	5.75697e-05
ENSMUSG00000046982	Tshz1	678.446	1.05213e-11	4.26958e-11
ENSMUSG00000047084	Ngrn	891.396	0.0309037	0.0460673
ENSMUSG00000047363	Cstad	50.5606	0.00629426	0.0106443
ENSMUSG00000047459	Dynlrb1	8398.5	2.77655e-13	1.26128e-12
ENSMUSG00000047514	Tspyl1	4373.13	2.85203e-08	8.84576e-08
ENSMUSG00000047643	Gm5454	36.2988	0.000801565	0.00155257
ENSMUSG00000047721	Bola2	1735.05	4.29796e-06	1.0903e-05
ENSMUSG00000047910	Pcdhb16	288.266	1.68522e-05	4.01655e-05
ENSMUSG00000048058	Ldlrad3	4158.49	4.57339e-15	2.31526e-14
ENSMUSG00000048307	Ankrd46	3880.95	3.76659e-18	2.3027e-17
ENSMUSG00000048347	Pcdhb18	117.314	1.55892e-05	3.72884e-05
ENSMUSG00000048495	1110034B05Rik	917.086	0.000115388	0.000248175
ENSMUSG00000048701	Ccdc6	6150.27	1.2005e-05	2.91414e-05
ENSMUSG00000048772	Tmem53	694.136	9.76079e-30	1.1072e-28
ENSMUSG00000048832	Vps37c	1006.71	9.83136e-08	2.92078e-07
ENSMUSG00000048895	Cdk5r1	194.042	2.65983e-11	1.04917e-10
ENSMUSG00000049225	Pdp1	792.309	3.55604e-17	2.05244e-16
ENSMUSG00000049521	Cdc42ep1	674.188	3.78655e-05	8.63677e-05
ENSMUSG00000049641	Vgll2	40.6936	0.000105371	0.000227534
ENSMUSG00000049760	2410015M20Rik	3787.85	2.72027e-12	1.15102e-11
ENSMUSG00000050002	5133401N09Rik	895.295	2.64842e-08	8.23637e-08
ENSMUSG00000050043	Tmx2	3601.23	3.10263e-82	1.81798e-80
ENSMUSG00000050064	Zfp697	703.475	7.04918e-13	3.12209e-12
ENSMUSG00000050315	Synpo2	3734.4	2.78491e-30	3.2352e-29
ENSMUSG00000050370	Ch25h	193.425	6.2175e-15	3.1266e-14
ENSMUSG00000050503	Fbxl22	325.915	2.32432e-16	1.2693e-15
ENSMUSG00000050608	Minos1	6117.3	1.85689e-14	9.05169e-14
ENSMUSG00000051367	Six1	1280.61	1.39253e-55	4.17855e-54
ENSMUSG00000051747	Ttn	28134.2	8.50728e-60	2.95101e-58
ENSMUSG00000051989	Fam165b	1300.12	2.57239e-09	8.69869e-09
ENSMUSG00000052139	Bre	2422.96	2.27428e-05	5.33042e-05
ENSMUSG00000052374	Actn2	18114.3	9.01766e-09	2.91415e-08
ENSMUSG00000052957	Gas1	353.616	2.12875e-18	1.31673e-17
ENSMUSG00000053134	Supt7l	1007.22	0.000214137	0.000446716
ENSMUSG00000053565	Eif3k	12897.2	5.34067e-09	1.75433e-08
ENSMUSG00000053769	Lysmd1	53.1472	0.000817388	0.00158117
ENSMUSG00000053819	Camk2d	3699.58	7.86025e-30	8.96307e-29
ENSMUSG00000053931	Cnn3	13664.2	8.29232e-25	7.32291e-24
ENSMUSG00000054277	Arfgap3	2160.96	6.90856e-17	3.92345e-16
ENSMUSG00000054293	A630033H20Rik	967.837	7.10499e-49	1.66525e-47
ENSMUSG00000054302	Eapp	3169.87	6.66986e-14	3.13927e-13
ENSMUSG00000054383	Pnma1	50.1836	0.00286532	0.00511014
ENSMUSG00000054426	A930005H10Rik	224.022	2.53981e-15	1.30211e-14
ENSMUSG00000055538	Zcchc24	2639.43	4.19665e-27	4.17595e-26
ENSMUSG00000055553	2810422J05Rik	2161.2	8.55907e-09	2.77008e-08
ENSMUSG00000055762	Eef1d	13336.5	3.9875e-11	1.54823e-10
ENSMUSG00000056234	Ncoa4	499.894	0.0133645	0.0214187
ENSMUSG00000056486	Chn1	1474.42	6.79749e-24	5.76507e-23
ENSMUSG00000056749	Nfil3	292.227	1.98287e-07	5.72705e-07
ENSMUSG00000057469	E2f6	1479.84	1.84944e-05	4.38566e-05
ENSMUSG00000057666	Gapdh	34642.2	7.50449e-158	1.49607e-155
ENSMUSG00000057880	Abat	475.378	2.13698e-10	7.87084e-10
ENSMUSG00000058013	Sept11	38145.6	3.06085e-51	7.89991e-50
ENSMUSG00000058240	Cryzl1	3418.25	1.38459e-15	7.22019e-15
ENSMUSG00000058317	Ube2e2	419.649	0.0310287	0.0462218
ENSMUSG00000058665	En1	186.508	1.09341e-07	3.23288e-07
ENSMUSG00000058672	Tubb2a	3941.07	2.36991e-138	3.77097e-136
ENSMUSG00000058794	Nfe2	45.0076	0.0105407	0.0171886
ENSMUSG00000058833	2810428I15Rik	1291.45	0.000304073	0.000622576
ENSMUSG00000058897	Col25a1	139.469	0.00285144	0.0050859
ENSMUSG00000058975	Kcnc1	412.194	2.10197e-19	1.37728e-18
ENSMUSG00000059534	Uqcr10	7649.51	2.81866e-14	1.3591e-13
ENSMUSG00000059901	Adamts14	737.825	9.01573e-17	5.07526e-16
ENSMUSG00000060147	Serpinb6a	10383.6	4.38021e-21	3.1694e-20
ENSMUSG00000060519	Tor3a	1184.54	0.00328955	0.00580939
ENSMUSG00000060923	Acyp2	223.472	6.05081e-08	1.82704e-07
ENSMUSG00000060938	Rpl26	10314.5	2.02857e-09	6.91093e-09
ENSMUSG00000061461	1810013D10Rik	3398.69	4.25201e-26	4.02768e-25
ENSMUSG00000061603	Akap6	747.339	1.08507e-53	3.0801e-52
ENSMUSG00000061878	Sphk1	65.1426	0.00615733	0.010432
ENSMUSG00000062006	Rpl34	3616.76	1.13742e-07	3.359e-07
ENSMUSG00000062040	Zfp27	470.202	0.00187911	0.00344735
ENSMUSG00000062760	1810041L15Rik	121.634	0.00143519	0.00267597
ENSMUSG00000062929	Cfl2	23379.9	4.24567e-147	7.3637e-145
ENSMUSG00000062944	9130023H24Rik	1287.29	6.16095e-35	8.56214e-34
ENSMUSG00000063019	Manbal	1366.01	0.000294987	0.000605332
ENSMUSG00000063558	Aox1	541.299	6.48948e-07	1.78204e-06
ENSMUSG00000064179	Tnnt1	6869.69	8.37929e-293	6.9205e-290
ENSMUSG00000064307	Lrrc51	257.694	1.46956e-06	3.90682e-06
ENSMUSG00000066877	Nck2	1254.39	5.60887e-10	2.00042e-09
ENSMUSG00000067276	Capn6	9083.94	1.68611e-34	2.30448e-33
ENSMUSG00000067430	Zfp763	1087.21	3.45942e-05	7.93338e-05
ENSMUSG00000067847	Romo1	2160.24	4.06009e-15	2.05961e-14
ENSMUSG00000068184	Ndufaf2	1314.88	0.000766127	0.00148882
ENSMUSG00000068732	Tmem167b	2050.52	3.6003e-08	1.1109e-07
ENSMUSG00000070394	1810027O10Rik	3098.58	3.3535e-14	1.61117e-13
ENSMUSG00000071644	Eef1g	22423.6	1.56014e-107	1.49498e-105
ENSMUSG00000073375	Lrrc30	57.148	9.46618e-05	0.000205535
ENSMUSG00000073591	Pcdhb22	415.06	2.28201e-26	2.18791e-25
ENSMUSG00000073616	Myeov2	2885.26	5.54448e-13	2.47716e-12
ENSMUSG00000073702	Rpl31	4017.03	6.17995e-19	3.94353e-18
ENSMUSG00000073725	Lmbrd1	2257.38	1.43672e-25	1.31774e-24
ENSMUSG00000074781	Ube2n	6865.35	7.47701e-51	1.89565e-49
ENSMUSG00000074909	Ranbp6	1004.77	0.000762994	0.00148339
ENSMUSG00000078578	Ube2d3	9704.59	1.3726e-15	7.15981e-15
ENSMUSG00000079283	2310009B15Rik	201.318	0.00134008	0.00250861
ENSMUSG00000079523	Tmsb10	33266.8	8.73532e-55	2.54631e-53
ENSMUSG00000090066	1110002E22Rik	1380.66	6.6139e-08	1.99221e-07
ENSMUSG00000090733	Rps27	9912.62	7.72264e-57	2.40902e-55
ENSMUSG00000090841	Myl6	9006.91	4.63235e-61	1.65316e-59
ENSMUSG00000092558	Med20	1490.47	4.77412e-07	1.32781e-06

## Sheet: Active III
Supplementary Data 3. DESeq2 statistics for individual gene expression of four groups of Pax7 En target genes.
Active III
EnsemblID	GeneName	baseMean	pvalue	padj
ENSMUSG00000000125	Wnt3	165.521	5.52897e-42	1.00942e-40
ENSMUSG00000000131	Xpo6	3019.08	8.74467e-30	9.95194e-29
ENSMUSG00000000544	Gpa33	461.409	4.30424e-109	4.21767e-107
ENSMUSG00000000805	Car4	1391.81	1.22025e-246	6.61374e-244
ENSMUSG00000000958	Slc7a7	348.317	9.40697e-21	6.6894e-20
ENSMUSG00000001052	Sec24b	2101.63	1.7099e-10	6.34364e-10
ENSMUSG00000001249	Hpn	140.944	0.000259926	0.000537133
ENSMUSG00000001435	Col18a1	8598.53	5.45225e-27	5.40364e-26
ENSMUSG00000001552	Jup	3394.95	7.37041e-20	4.96244e-19
ENSMUSG00000001576	Ergic1	4019.78	4.23485e-06	1.07511e-05
ENSMUSG00000001847	Rac1	3412.87	0.00596131	0.0101237
ENSMUSG00000001855	Nup214	2838.56	1.03075e-06	2.77643e-06
ENSMUSG00000002365	Snx9	1048.07	1.60995e-08	5.09728e-08
ENSMUSG00000002799	Jag2	446.578	6.40439e-12	2.63467e-11
ENSMUSG00000002833	Hdgfrp2	1397.76	7.7149e-06	1.90636e-05
ENSMUSG00000002835	Chaf1a	763.718	7.9285e-31	9.41218e-30
ENSMUSG00000002984	Tomm40	628.133	3.6722e-16	1.9792e-15
ENSMUSG00000003032	Klf4	633.814	3.34525e-36	4.8962e-35
ENSMUSG00000003154	Foxj2	474.541	9.07886e-07	2.45883e-06
ENSMUSG00000003309	Ap1m2	546.422	2.65619e-131	3.71524e-129
ENSMUSG00000003847	Nfat5	3049.59	1.01819e-15	5.35625e-15
ENSMUSG00000003868	Ruvbl2	4299.96	6.38869e-06	1.59478e-05
ENSMUSG00000004263	Atn1	869.871	2.29384e-20	1.59138e-19
ENSMUSG00000004356	Utp20	4109.98	8.59208e-07	2.33137e-06
ENSMUSG00000004530	Coro1c	4386.82	9.75011e-05	0.000211303
ENSMUSG00000004567	Mcoln1	483.54	8.24618e-07	2.24031e-06
ENSMUSG00000004768	Rab23	966.345	3.15677e-05	7.27202e-05
ENSMUSG00000004934	Pias4	570.461	5.69128e-05	0.000126925
ENSMUSG00000004947	Dtx2	442.262	0.00041554	0.000835318
ENSMUSG00000005198	Polr2a	5417.44	1.37305e-23	1.14381e-22
ENSMUSG00000005204	Senp3	1928.78	0.000142108	0.000302829
ENSMUSG00000005698	Ctcf	2515.21	5.51551e-12	2.28036e-11
ENSMUSG00000005774	Rfx5	412.657	2.58977e-46	5.54531e-45
ENSMUSG00000005893	Nr2c2	928.482	3.61856e-12	1.51705e-11
ENSMUSG00000006932	Ctnnb1	12375.3	2.29266e-18	1.41559e-17
ENSMUSG00000007021	Syngr3	79.5957	0.000700454	0.00136902
ENSMUSG00000007836	Hnrnpa0	5398.21	0.00190685	0.00349381
ENSMUSG00000008153	Clstn3	235.405	0.014998	0.0238013
ENSMUSG00000008855	Hdac5	847.859	1.20343e-13	5.5928e-13
ENSMUSG00000009418	Nav1	1697.76	7.22423e-06	1.79149e-05
ENSMUSG00000009470	Tnpo1	8037.39	3.7516e-37	5.72779e-36
ENSMUSG00000010205	Raver1	1735.95	4.05213e-39	6.63646e-38
ENSMUSG00000011382	Dhdh	341.549	0.00142782	0.00266367
ENSMUSG00000012443	Kif11	3701.42	1.72652e-14	8.43037e-14
ENSMUSG00000013858	ORF61	500.24	1.13743e-37	1.76454e-36
ENSMUSG00000014074	Rnf168	689.504	3.18256e-11	1.24601e-10
ENSMUSG00000014444	Fam38a	2389.09	7.97422e-51	2.01611e-49
ENSMUSG00000014547	Wdfy2	162.063	0.0181252	0.0283134
ENSMUSG00000014932	Yes1	1225.76	4.26974e-42	7.82816e-41
ENSMUSG00000015165	Hnrnpl	7502.11	1.04435e-08	3.35865e-08
ENSMUSG00000016503	Gtf3a	423.49	4.19663e-38	6.62899e-37
ENSMUSG00000016619	Nup50	1660.27	6.30261e-13	2.80576e-12
ENSMUSG00000017550	Atad5	1177.03	2.66337e-10	9.73313e-10
ENSMUSG00000018417	Myo1b	1803.93	3.45513e-06	8.8556e-06
ENSMUSG00000018425	Dhx40	1860.6	6.96443e-17	3.95259e-16
ENSMUSG00000018765	Fxr2	2092.11	1.87437e-109	1.86833e-107
ENSMUSG00000019564	Arid3a	895.464	1.91922e-87	1.26087e-85
ENSMUSG00000019831	Wasf1	720.913	5.87091e-27	5.81193e-26
ENSMUSG00000019841	Rev3l	2293.2	3.61927e-09	1.20833e-08
ENSMUSG00000019842	Traf3ip2	252.899	0.00273662	0.00489534
ENSMUSG00000019845	Tube1	511.559	0.00871969	0.014417
ENSMUSG00000019961	Tmpo	6044.62	2.40624e-16	1.31168e-15
ENSMUSG00000019978	Epb4.1l2	3813.29	1.30287e-11	5.25024e-11
ENSMUSG00000019979	Apaf1	2324.5	5.23071e-09	1.71919e-08
ENSMUSG00000020003	Pex7	268.156	5.86584e-06	1.4704e-05
ENSMUSG00000020069	Hnrnph3	1030.36	4.11864e-114	4.38243e-112
ENSMUSG00000020092	X99384	1089.83	1.19415e-07	3.51755e-07
ENSMUSG00000020108	Ddit4	1427.48	1.43747e-18	8.99403e-18
ENSMUSG00000020170	Frs2	1626.47	2.83187e-06	7.33292e-06
ENSMUSG00000020185	E2f7	1121.22	3.02703e-14	1.45714e-13
ENSMUSG00000020196	Cabin1	1443.39	7.43627e-07	2.02854e-06
ENSMUSG00000020231	Dip2a	479.476	4.37813e-05	9.90792e-05
ENSMUSG00000020261	Slc36a1	247.891	0.00631624	0.0106783
ENSMUSG00000020340	Cyfip2	1163.7	3.268e-23	2.6648e-22
ENSMUSG00000020407	Upp1	1354.48	6.61498e-11	2.52321e-10
ENSMUSG00000020472	Zkscan17	1571.84	7.9882e-09	2.58967e-08
ENSMUSG00000020594	Pum2	7106.39	5.99352e-13	2.6709e-12
ENSMUSG00000020657	Dnajc27	420.935	7.98921e-06	1.97217e-05
ENSMUSG00000020812	1810032O08Rik	304.462	9.40295e-05	0.000204213
ENSMUSG00000020814	Mxra7	282.521	5.32581e-12	2.20456e-11
ENSMUSG00000020821	Kif1c	1071.44	2.19217e-51	5.71745e-50
ENSMUSG00000020902	Ntn1	593.708	7.2633e-22	5.49149e-21
ENSMUSG00000020974	Pole2	520.18	4.06147e-12	1.69699e-11
ENSMUSG00000021012	Zc3h14	1734.03	5.44023e-22	4.13115e-21
ENSMUSG00000021097	Clmn	299.765	0.00149516	0.00278241
ENSMUSG00000021144	Mta1	2006.61	3.62067e-18	2.21662e-17
ENSMUSG00000021279	Cdc42bpb	1181.68	1.60947e-29	1.80912e-28
ENSMUSG00000021285	Ppp1r13b	199.91	0.00251814	0.00452868
ENSMUSG00000021318	Gli3	2017.82	1.34265e-05	3.23519e-05
ENSMUSG00000021338	Lrrc16a	491.418	5.79699e-07	1.59897e-06
ENSMUSG00000021375	Kif13a	1230.56	3.09664e-08	9.58731e-08
ENSMUSG00000021379	Id4	111.079	1.62883e-13	7.49745e-13
ENSMUSG00000021614	Vcan	2909.48	0.000335962	0.000683992
ENSMUSG00000021696	Elovl7	452.443	2.54007e-05	5.92534e-05
ENSMUSG00000021846	Peli2	193.264	3.2365e-07	9.15425e-07
ENSMUSG00000022008	1200011I18Rik	1436.6	3.89901e-05	8.87692e-05
ENSMUSG00000022066	Entpd4	267.677	0.0222886	0.0342585
ENSMUSG00000022177	Haus4	463.498	0.000386689	0.000779762
ENSMUSG00000022369	Mtbp	964.757	0.0199761	0.030904
ENSMUSG00000022415	Syngr1	291.734	2.97216e-17	1.72348e-16
ENSMUSG00000022443	Myh9	24406.2	3.44789e-21	2.50629e-20
ENSMUSG00000022528	Hes1	525.438	2.85438e-05	6.61409e-05
ENSMUSG00000022701	2610015P09Rik	381.9	0.000179548	0.00037829
ENSMUSG00000022710	Usp7	6210.08	1.52759e-114	1.63547e-112
ENSMUSG00000022792	Yars2	654.994	0.00643492	0.0108641
ENSMUSG00000022844	Pdia5	332.513	5.89111e-05	0.000131095
ENSMUSG00000022913	Psmg1	943.707	0.000707059	0.00138068
ENSMUSG00000022960	Donson	384.144	5.53064e-08	1.6761e-07
ENSMUSG00000023007	Prpf40b	884.437	0.00139798	0.00261024
ENSMUSG00000023015	Racgap1	2465.39	2.50827e-12	1.06365e-11
ENSMUSG00000023066	Rttn	755.479	0.0012794	0.00240384
ENSMUSG00000023266	Frs3	124.719	1.50802e-16	8.3644e-16
ENSMUSG00000023755	Rhebl1	435.464	0.000214267	0.000446932
ENSMUSG00000023845	Lnpep	1959.59	5.79108e-13	2.58468e-12
ENSMUSG00000023991	Foxp4	682.081	7.96102e-21	5.67747e-20
ENSMUSG00000024074	Crim1	870.375	1.05016e-15	5.52107e-15
ENSMUSG00000024098	Twsg1	2043.44	4.98025e-07	1.38337e-06
ENSMUSG00000024180	Tmem8	256.074	0.00310197	0.00549828
ENSMUSG00000024247	Pkdcc	138.745	0.00664751	0.0112034
ENSMUSG00000024359	Hspa9	15377.6	0.00778774	0.0129701
ENSMUSG00000024360	Etf1	6435.94	1.81332e-78	1.0048e-76
ENSMUSG00000024459	H2-M5	126.885	3.01731e-05	6.96833e-05
ENSMUSG00000024742	Fen1	402.447	2.31939e-65	9.2265e-64
ENSMUSG00000024855	Pacs1	959.643	6.86036e-05	0.000151228
ENSMUSG00000024913	Lrp5	923.122	2.91507e-59	9.85554e-58
ENSMUSG00000024968	Rcor2	672.402	6.53405e-35	9.04441e-34
ENSMUSG00000025078	Nhlrc2	817.649	0.000369528	0.000747503
ENSMUSG00000025219	Fgf8	105.121	8.59505e-30	9.79452e-29
ENSMUSG00000025225	Nfkb2	622.948	0.00444271	0.00769851
ENSMUSG00000025227	Tmem180	475.031	1.53242e-09	5.2672e-09
ENSMUSG00000025236	Adpgk	756.735	1.22053e-07	3.59221e-07
ENSMUSG00000025404	R3hdm2	1409.4	1.07034e-28	1.15808e-27
ENSMUSG00000025407	Gli1	208.659	8.4965e-56	2.57178e-54
ENSMUSG00000025409	Mbd6	538.302	3.03882e-29	3.36776e-28
ENSMUSG00000025571	Tnrc6c	1581.99	2.19541e-25	1.99253e-24
ENSMUSG00000025764	Phf17	4084.08	2.75426e-14	1.32883e-13
ENSMUSG00000025959	Klf7	862.125	2.13279e-12	9.10215e-12
ENSMUSG00000026014	Raph1	379.519	1.6878e-20	1.18037e-19
ENSMUSG00000026074	Map4k4	5643.67	6.73609e-75	3.41611e-73
ENSMUSG00000026107	Obfc2a	1456.87	7.57709e-16	4.01641e-15
ENSMUSG00000026116	Tmem131	2697.87	2.16686e-36	3.20667e-35
ENSMUSG00000026121	Sema4c	144.578	7.23776e-06	1.79408e-05
ENSMUSG00000026270	Capn10	234.76	0.0225964	0.0346886
ENSMUSG00000026274	Pask	1134.27	1.7736e-08	5.60008e-08
ENSMUSG00000026421	Csrp1	2522.75	7.19282e-10	2.54233e-09
ENSMUSG00000026478	Lamc1	7331.79	1.15923e-22	9.19324e-22
ENSMUSG00000026565	Pou2f1	1977.7	3.14088e-19	2.03418e-18
ENSMUSG00000026785	Pkn3	301.793	1.20988e-06	3.23828e-06
ENSMUSG00000026796	Fam129b	2136.75	1.18625e-14	5.84665e-14
ENSMUSG00000026814	Eng	376.871	0.00222761	0.00403927
ENSMUSG00000026831	1700007K13Rik	240.782	1.27683e-05	3.08904e-05
ENSMUSG00000026923	Notch1	1573.82	5.71291e-28	5.9439e-27
ENSMUSG00000027109	Sp3	3156.83	3.18096e-10	1.15637e-09
ENSMUSG00000027351	Spred1	1940.77	6.68141e-14	3.14385e-13
ENSMUSG00000027379	Bub1	3729.19	1.23703e-13	5.74126e-13
ENSMUSG00000027423	Snx5	5554.1	1.87779e-16	1.03326e-15
ENSMUSG00000027544	Nfatc2	363.292	1.3393e-07	3.92778e-07
ENSMUSG00000027562	Car2	1484.24	3.77296e-23	3.06215e-22
ENSMUSG00000027593	Raly	1691.12	2.8206e-32	3.57868e-31
ENSMUSG00000027646	Src	966.025	1.19442e-10	4.47236e-10
ENSMUSG00000027654	Fam83d	596.578	3.95447e-06	1.0064e-05
ENSMUSG00000027663	Zmat3	6393.6	2.6029e-24	2.24155e-23
ENSMUSG00000027678	Ncoa3	3713.97	5.32783e-18	3.22984e-17
ENSMUSG00000027695	Pld1	205.461	0.0028724	0.00512172
ENSMUSG00000027820	Mme	2219.32	1.27365e-12	5.51564e-12
ENSMUSG00000027864	Ptgfrn	2203.15	2.88962e-33	3.79391e-32
ENSMUSG00000027893	Ahcyl1	4456.09	4.17558e-16	2.24214e-15
ENSMUSG00000027931	Npr1	141.001	1.25186e-11	5.05288e-11
ENSMUSG00000027933	Ints3	2028.75	6.82624e-09	2.22588e-08
ENSMUSG00000027981	Rnpc3	753.647	0.000520335	0.00103518
ENSMUSG00000027999	Pla2g12a	228.453	0.000119546	0.000256547
ENSMUSG00000028018	Gstcd	840.853	2.08182e-11	8.27195e-11
ENSMUSG00000028195	Cyr61	3962.89	8.59717e-25	7.58826e-24
ENSMUSG00000028333	Anp32b	2916.23	3.36305e-43	6.43095e-42
ENSMUSG00000028382	Rod1	3381.94	2.24243e-09	7.62155e-09
ENSMUSG00000028664	Ephb2	627.827	4.82962e-06	1.22e-05
ENSMUSG00000028677	Rnf220	1228.23	4.07983e-25	3.65687e-24
ENSMUSG00000028792	Ak2	2582.14	4.22774e-06	1.07358e-05
ENSMUSG00000028793	Rnf19b	524.397	2.32859e-26	2.22763e-25
ENSMUSG00000028865	Cd164l2	43.2664	9.7882e-10	3.41445e-09
ENSMUSG00000028896	Rcc1	1543.03	3.72922e-18	2.28147e-17
ENSMUSG00000028975	Pex14	602.2	0.000107919	0.000232863
ENSMUSG00000029004	Mll5	1846.28	6.17768e-05	0.00013705
ENSMUSG00000029050	Ski	2482.03	2.49183e-35	3.50514e-34
ENSMUSG00000029246	Ppat	2967.37	9.78438e-06	2.39825e-05
ENSMUSG00000029311	Hsd17b11	242.867	3.42116e-07	9.64665e-07
ENSMUSG00000029328	Hnrpdl	4907.04	2.60931e-15	1.33695e-14
ENSMUSG00000029405	G3bp2	6533.46	2.0531e-07	5.91903e-07
ENSMUSG00000029406	Pitpnm2	353.438	5.50174e-05	0.000123093
ENSMUSG00000029428	Stx2	365.699	0.00434678	0.00754509
ENSMUSG00000029544	Cabp1	41.0082	6.04913e-09	1.97992e-08
ENSMUSG00000029570	Lfng	100.77	0.00518551	0.00888973
ENSMUSG00000029699	Srcrb4d	78.8147	8.43302e-05	0.000184209
ENSMUSG00000029781	Fkbp9	4783.84	2.46469e-27	2.481e-26
ENSMUSG00000029815	2410003K15Rik	288.835	0.0281859	0.042395
ENSMUSG00000029817	Tra2a	3086.74	1.46745e-55	4.38819e-54
ENSMUSG00000029822	Osbpl3	702.473	0.000354486	0.000719256
ENSMUSG00000029999	Tgfa	204.178	1.27218e-06	3.40084e-06
ENSMUSG00000030170	Wnt5b	60.3075	0.0163665	0.0257447
ENSMUSG00000030499	Kctd15	594.378	1.51094e-18	9.44011e-18
ENSMUSG00000030583	Sipa1l3	674.743	3.11678e-16	1.68613e-15
ENSMUSG00000030602	Pak4	870.843	2.64757e-45	5.4666e-44
ENSMUSG00000030678	Maz	1446.87	1.33446e-31	1.64499e-30
ENSMUSG00000030726	Pold3	1428.06	1.70565e-07	4.96022e-07
ENSMUSG00000030729	Pgm2l1	223.796	1.93618e-08	6.09395e-08
ENSMUSG00000030766	Arhgap17	975.972	2.74219e-10	1.00128e-09
ENSMUSG00000030970	Ctbp2	2286.39	7.20829e-36	1.03924e-34
ENSMUSG00000031016	Wee1	672.754	5.98856e-11	2.29183e-10
ENSMUSG00000031095	Cul4b	13921.6	2.70952e-24	2.32874e-23
ENSMUSG00000031488	Rab11fip1	1623.95	8.2482e-23	6.6016e-22
ENSMUSG00000031502	Col4a1	2628.05	4.87208e-05	0.000109614
ENSMUSG00000031503	Col4a2	1818.2	6.28347e-18	3.79327e-17
ENSMUSG00000031530	Dusp4	571.721	2.04024e-17	1.19507e-16
ENSMUSG00000031546	Gins4	1148.11	0.00367215	0.00644372
ENSMUSG00000031586	Rbpms	2260.6	3.78939e-27	3.77937e-26
ENSMUSG00000031665	Sall1	1711.32	8.38937e-76	4.39593e-74
ENSMUSG00000031762	Mt2	3932.89	1.26002e-10	4.71191e-10
ENSMUSG00000031808	Slc27a1	313.611	0.00843002	0.01397
ENSMUSG00000031822	Gse1	638.176	3.1558e-102	2.77839e-100
ENSMUSG00000031935	Med17	966.665	2.00678e-20	1.39894e-19
ENSMUSG00000031938	4931406C07Rik	519.904	1.2281e-07	3.61386e-07
ENSMUSG00000031965	Tbx20	252.616	4.75163e-65	1.86876e-63
ENSMUSG00000032096	Arcn1	5221.41	4.96464e-07	1.37925e-06
ENSMUSG00000032202	Rab27a	281.281	7.13536e-21	5.09912e-20
ENSMUSG00000032253	Phip	4101.64	9.81178e-16	5.16623e-15
ENSMUSG00000032261	Sh3bgrl2	526.831	1.2871e-11	5.19272e-11
ENSMUSG00000032350	Gclc	2101.53	4.67923e-08	1.42715e-07
ENSMUSG00000032400	Zwilch	2063.89	1.47698e-61	5.32572e-60
ENSMUSG00000032431	Crtap	512.744	0.00471196	0.00813258
ENSMUSG00000032498	Mlh1	937.758	4.20779e-09	1.39621e-08
ENSMUSG00000032558	Nphp3	375.914	2.8558e-10	1.041e-09
ENSMUSG00000032777	Gtf3c1	4349.59	2.2237e-07	6.38753e-07
ENSMUSG00000032902	Slc16a1	3478.46	2.54426e-31	3.09885e-30
ENSMUSG00000033075	Senp1	1772.71	2.38405e-06	6.22256e-06
ENSMUSG00000033166	Dis3	1489.23	4.69257e-13	2.10577e-12
ENSMUSG00000033222	Ttf2	1851.19	0.000923914	0.00177478
ENSMUSG00000033227	Wnt6	49.7432	0.000120378	0.000258268
ENSMUSG00000033228	Scaf11	4390.44	7.91863e-11	3.0033e-10
ENSMUSG00000033237	Arid2	4162.27	9.97663e-51	2.51504e-49
ENSMUSG00000033326	Kdm4a	1154.93	1.95139e-45	4.04843e-44
ENSMUSG00000033781	Asb13	369.661	0.000556601	0.00110227
ENSMUSG00000034007	Scaper	886.843	2.82691e-05	6.55306e-05
ENSMUSG00000034120	Srsf2	491.372	6.72332e-10	2.38416e-09
ENSMUSG00000034317	Trim59	2505.14	1.18993e-22	9.4324e-22
ENSMUSG00000034349	Smc4	6568.97	4.25816e-28	4.45437e-27
ENSMUSG00000034390	4933407C03Rik	2461.11	5.43634e-24	4.63103e-23
ENSMUSG00000034472	Rasd2	106.951	1.6864e-26	1.62584e-25
ENSMUSG00000034486	Gbx2	46.8398	1.111e-10	4.1681e-10
ENSMUSG00000034522	Zfp395	517.774	2.00518e-08	6.30377e-08
ENSMUSG00000034557	Zfyve9	659.459	9.01326e-25	7.94339e-24
ENSMUSG00000034574	Daam1	1390.08	1.44259e-09	4.96829e-09
ENSMUSG00000034593	Myo5a	3249.64	3.79956e-05	8.66301e-05
ENSMUSG00000034610	Zcchc11	2655.92	1.07105e-21	8.0139e-21
ENSMUSG00000034640	Tiparp	1211.83	3.90911e-06	9.95442e-06
ENSMUSG00000034765	Dusp5	392.808	0.00257821	0.00462712
ENSMUSG00000034807	Glt25d1	2202.35	2.04277e-18	1.2658e-17
ENSMUSG00000035133	Arhgap5	3429.06	0.000576144	0.00113798
ENSMUSG00000035168	Tanc1	2572.48	3.66661e-06	9.37267e-06
ENSMUSG00000035311	Gnptab	676.488	4.80173e-05	0.000108129
ENSMUSG00000035354	Uvrag	263.616	8.7656e-15	4.36368e-14
ENSMUSG00000035390	Brsk1	137.935	1.86677e-14	9.09474e-14
ENSMUSG00000035569	Ankrd11	4783.57	5.02581e-12	2.08485e-11
ENSMUSG00000035596	Mboat7	923.97	6.76377e-09	2.20592e-08
ENSMUSG00000035632	Cnot3	1080.6	1.46029e-23	1.21358e-22
ENSMUSG00000035666	Gtf3c4	1620.53	3.1978e-13	1.44849e-12
ENSMUSG00000035778	Ggta1	1490.4	0.0136374	0.021834
ENSMUSG00000035851	Ythdc1	2421.86	4.24601e-23	3.43804e-22
ENSMUSG00000035900	Gramd4	537.85	5.14377e-28	5.35817e-27
ENSMUSG00000036206	Sh3bp4	1034.16	2.85227e-12	1.20394e-11
ENSMUSG00000036208	BC027231	559.005	1.22356e-26	1.19021e-25
ENSMUSG00000036371	Serbp1	16519.4	6.39426e-20	4.32366e-19
ENSMUSG00000036565	Ttyh3	527.374	3.94658e-10	1.42366e-09
ENSMUSG00000036591	Arhgap21	3102.76	9.93073e-20	6.63477e-19
ENSMUSG00000036620	Mgat4b	394.199	8.57412e-29	9.30598e-28
ENSMUSG00000036867	Smad6	95.131	0.0188599	0.0293158
ENSMUSG00000037029	Zfp146	861.144	0.0134896	0.0216072
ENSMUSG00000037169	Mycn	1074.57	1.16762e-14	5.75809e-14
ENSMUSG00000037295	Ldlrap1	714.886	0.0148972	0.0236674
ENSMUSG00000037466	4930427A07Rik	556.891	4.2169e-19	2.71283e-18
ENSMUSG00000037474	Dtl	2302.47	1.56718e-12	6.74637e-12
ENSMUSG00000037514	Pank2	1023.61	3.14149e-42	5.79022e-41
ENSMUSG00000037552	Plekhg2	1704.21	3.83194e-22	2.93557e-21
ENSMUSG00000037656	Slc20a2	1740.85	2.0227e-05	4.77367e-05
ENSMUSG00000037754	Ppp1r16b	187.812	4.79585e-06	1.21199e-05
ENSMUSG00000037979	Ccdc92	130.291	9.14165e-06	2.24484e-05
ENSMUSG00000037989	Wnk2	193.374	0.0260381	0.039438
ENSMUSG00000038024	Dennd4c	782.621	4.84457e-16	2.59334e-15
ENSMUSG00000038256	Bcl9	874.973	1.01978e-10	3.83583e-10
ENSMUSG00000038351	Sgsm2	587.239	1.55233e-14	7.59483e-14
ENSMUSG00000038384	Setd1b	380.698	4.40801e-09	1.46125e-08
ENSMUSG00000038393	Txnip	4693.19	7.19331e-58	2.32329e-56
ENSMUSG00000038400	Pmepa1	696.435	4.06998e-05	9.24796e-05
ENSMUSG00000038576	Susd4	403.77	8.16643e-10	2.86834e-09
ENSMUSG00000038696	Mapkap1	1104.64	0.00940077	0.0154518
ENSMUSG00000038729	Akap2	14.4	0.00698379	0.0117212
ENSMUSG00000038860	Garnl3	515.621	9.06476e-15	4.50743e-14
ENSMUSG00000038861	Pi4kb	390.034	0.000120428	0.000258343
ENSMUSG00000038894	Irs2	900.458	5.78276e-05	0.000128866
ENSMUSG00000038902	Pogz	2109.2	1.66646e-22	1.30665e-21
ENSMUSG00000038991	Txndc5	2723.6	1.90182e-18	1.17972e-17
ENSMUSG00000039046	Usp6nl	910.234	2.88332e-11	1.13397e-10
ENSMUSG00000039137	Whrn	329.213	6.50237e-20	4.39163e-19
ENSMUSG00000039158	Akna	257.092	2.29099e-12	9.75328e-12
ENSMUSG00000039166	Akap7	472.819	3.26786e-06	8.40168e-06
ENSMUSG00000039701	Usp53	536.103	0.000187729	0.000394758
ENSMUSG00000039741	Bahcc1	738.854	6.97537e-29	7.5993e-28
ENSMUSG00000039834	Zfp335	317.634	5.54922e-05	0.000124076
ENSMUSG00000039852	Rere	2410.05	6.48375e-35	8.98197e-34
ENSMUSG00000039976	Tbc1d16	652.898	1.45614e-15	7.57737e-15
ENSMUSG00000040084	Bub1b	4618.02	1.60547e-10	5.97155e-10
ENSMUSG00000040270	Bach2	340.354	3.41043e-38	5.42168e-37
ENSMUSG00000040280	Ndufa4l2	17.8164	0.000321296	0.000655904
ENSMUSG00000040345	Arhgap9	72.9543	4.12613e-18	2.51365e-17
ENSMUSG00000040506	Ambra1	1285.18	6.4846e-07	1.78098e-06
ENSMUSG00000040624	Plekhg1	812.973	2.70342e-73	1.31708e-71
ENSMUSG00000040675	Mthfd1l	1820.77	1.1968e-18	7.50719e-18
ENSMUSG00000040957	Cables1	132.143	1.65198e-07	4.80897e-07
ENSMUSG00000041147	Brca2	1708.72	9.49262e-83	5.6e-81
ENSMUSG00000041235	Chd7	2483.64	7.41201e-23	5.94881e-22
ENSMUSG00000041415	Dicer1	2955.05	5.80462e-35	8.08638e-34
ENSMUSG00000041607	Mbp	488.219	3.07143e-06	7.91779e-06
ENSMUSG00000041623	D11Wsu47e	477.481	0.00637605	0.0107721
ENSMUSG00000041734	Kirrel	2296.29	2.92589e-10	1.06543e-09
ENSMUSG00000041747	Utp15	1993.78	0.00519397	0.00890335
ENSMUSG00000041801	Phlda3	1162.27	6.73623e-06	1.67767e-05
ENSMUSG00000041977	Arhgef11	705.062	0.00137876	0.00257685
ENSMUSG00000042066	Tmcc2	289.858	1.13762e-08	3.64645e-08
ENSMUSG00000042138	BC024479	599.934	1.17854e-07	3.47393e-07
ENSMUSG00000042213	Anubl1	95.9085	0.0041347	0.00720002
ENSMUSG00000042305	Tmem183a	2428.93	0.00201717	0.00368039
ENSMUSG00000042439	Zfp532	1147.57	1.04387e-26	1.01942e-25
ENSMUSG00000042572	Ube2q1	1304.66	9.49019e-20	6.34778e-19
ENSMUSG00000042680	Fam59a	192.874	8.68142e-09	2.80863e-08
ENSMUSG00000043065	Spice1	961.39	0.0247295	0.0376401
ENSMUSG00000043067	Dpy19l1	1735.02	2.3271e-07	6.67239e-07
ENSMUSG00000043648	Pld6	51.1698	3.34362e-06	8.58248e-06
ENSMUSG00000043668	Tox3	88.8055	0.00311382	0.00551702
ENSMUSG00000043895	S1pr2	660.042	3.05815e-08	9.46983e-08
ENSMUSG00000044167	Foxo1	2190.67	0.0309246	0.0460945
ENSMUSG00000044339	Alkbh2	204.976	0.0310447	0.0462418
ENSMUSG00000044345	Marveld1	533.179	0.00986356	0.0161466
ENSMUSG00000044447	Dock5	1780.26	3.4836e-15	1.77287e-14
ENSMUSG00000044966	Fbxo48	65.3646	5.3844e-09	1.76836e-08
ENSMUSG00000045216	Hs6st1	2241.05	1.49125e-15	7.75075e-15
ENSMUSG00000045503	Sys1	216.937	0.0143108	0.0228425
ENSMUSG00000045532	C1ql1	35.143	3.19319e-05	7.35396e-05
ENSMUSG00000045636	Mtus1	521.631	0.00435771	0.00756255
ENSMUSG00000045671	Spred2	749.722	1.79466e-27	1.82134e-26
ENSMUSG00000046062	Ppp1r15b	2388.97	2.10217e-14	1.02072e-13
ENSMUSG00000046324	Ermp1	1379.58	2.16059e-41	3.83555e-40
ENSMUSG00000046691	Chtf8	1153.96	1.1468e-55	3.45314e-54
ENSMUSG00000046761	Fam83h	451.106	1.4801e-28	1.58855e-27
ENSMUSG00000046791	2410016O06Rik	204.297	5.81642e-08	1.75872e-07
ENSMUSG00000046798	Cldn12	1375.99	3.73122e-07	1.04801e-06
ENSMUSG00000047126	Cltc	21770.5	0.000137609	0.000293674
ENSMUSG00000047248	C2cd3	1163.14	0.000610623	0.00120253
ENSMUSG00000047539	Fbxo28	1089.92	0.000810293	0.00156867
ENSMUSG00000048732	Klhl11	295.177	0.00121504	0.00229161
ENSMUSG00000048826	Dact2	236.858	3.03927e-63	1.12635e-61
ENSMUSG00000048915	Efna5	339.182	5.62187e-16	2.99925e-15
ENSMUSG00000049295	Zfp219	579.274	2.7014e-45	5.5645e-44
ENSMUSG00000049866	Arl4c	2027.46	7.8699e-74	3.87772e-72
ENSMUSG00000050199	Lgr4	2620.56	0.00264156	0.00473592
ENSMUSG00000050357	Rltpr	80.5216	2.08364e-05	4.9088e-05
ENSMUSG00000050567	Maml1	667.067	3.04237e-07	8.62063e-07
ENSMUSG00000050730	Arhgap42	690.361	0.013382	0.0214448
ENSMUSG00000051329	Nup160	4839.78	0.000171883	0.000363022
ENSMUSG00000051378	Kif18b	1386.16	1.35196e-38	2.17115e-37
ENSMUSG00000051586	Mical3	783.143	6.18359e-16	3.29184e-15
ENSMUSG00000051721	BC068281	268.031	0.0238817	0.0364514
ENSMUSG00000051735	Rinl	148.81	5.16244e-42	9.43492e-41
ENSMUSG00000051790	Nlgn2	756.396	6.55418e-15	3.29208e-14
ENSMUSG00000052056	Zfp217	1524.23	4.61879e-31	5.53616e-30
ENSMUSG00000052087	Rgs14	26.0593	5.49391e-07	1.51851e-06
ENSMUSG00000052533	Nup188	5029.44	0.00128119	0.00240669
ENSMUSG00000052565	Hist1h1d	68.419	0.0158667	0.0250221
ENSMUSG00000052911	Lamb2	747.384	4.50514e-12	1.87379e-11
ENSMUSG00000053414	Hunk	364.575	3.86734e-05	8.8083e-05
ENSMUSG00000053684	BC048403	295.083	7.61029e-10	2.67897e-09
ENSMUSG00000053716	Dusp7	518.883	7.63924e-16	4.04689e-15
ENSMUSG00000053877	Srcap	1313.22	3.8841e-52	1.03164e-50
ENSMUSG00000054509	Parp4	559.36	9.72641e-22	7.3123e-21
ENSMUSG00000055407	Mtap6	278.396	3.51955e-14	1.68954e-13
ENSMUSG00000055737	Ghr	1084.64	3.11177e-13	1.41026e-12
ENSMUSG00000055799	Tcf7l1	1329.97	1.10986e-64	4.29676e-63
ENSMUSG00000056209	Npm3	235.969	0.0174553	0.0273433
ENSMUSG00000056708	Ier5	221.194	0.00213248	0.0038761
ENSMUSG00000057156	Homez	216.583	0.0199467	0.030864
ENSMUSG00000058174	Gm5148	21.9437	0.00012498	0.000267413
ENSMUSG00000058230	Grlf1	3273.05	1.8251e-07	5.28985e-07
ENSMUSG00000058301	Upf1	1720.35	4.80141e-05	0.000108129
ENSMUSG00000058392	Rrp1b	2266.37	0.00886314	0.0146319
ENSMUSG00000058486	Wdr91	470.73	2.03279e-07	5.86244e-07
ENSMUSG00000059772	Slx1b	386.712	0.000248273	0.000514094
ENSMUSG00000060708	Cno	98.973	0.00188772	0.00346169
ENSMUSG00000060733	Ipmk	1133.77	3.52358e-11	1.37394e-10
ENSMUSG00000061306	Slc38a10	1434.41	1.59139e-11	6.38028e-11
ENSMUSG00000061524	Zic2	351.263	4.75196e-25	4.24179e-24
ENSMUSG00000061544	Zfp229	419.602	0.00593592	0.0100865
ENSMUSG00000061979	Wbscr16	232.291	0.00053387	0.00106052
ENSMUSG00000061991	Hist1h2af	38.7872	8.72585e-05	0.000190318
ENSMUSG00000062115	Rai1	644.629	2.62984e-20	1.81648e-19
ENSMUSG00000062417	Hist1h3g	13.6052	0.0107108	0.0174446
ENSMUSG00000062808	Hist1h3d	19.326	0.0276784	0.0417293
ENSMUSG00000063410	Stk24	1499.5	1.33715e-41	2.39088e-40
ENSMUSG00000063450	Syne2	2212.8	0.000116827	0.00025099
ENSMUSG00000064128	Cenpj	692.83	0.00906735	0.0149434
ENSMUSG00000066306	Numa1	3629.46	8.74619e-17	4.92673e-16
ENSMUSG00000066307	Rad54b	219.163	2.70006e-09	9.11264e-09
ENSMUSG00000066640	Fbxl18	858.217	1.20608e-08	3.85803e-08
ENSMUSG00000067825	Pex26	254.17	0.000165579	0.000350219
ENSMUSG00000068036	Mllt4	5727.96	2.9224e-53	8.14888e-52
ENSMUSG00000069056	Slc38a9	61.3727	0.000671795	0.00131582
ENSMUSG00000069273	Hist1h3e	27.4265	0.000195931	0.00041081
ENSMUSG00000069274	Hist1h4f	26.0802	5.11656e-05	0.000114861
ENSMUSG00000069539	Scyl2	1405.43	6.63968e-32	8.26102e-31
ENSMUSG00000070699	Sars2	439.89	0.000465005	0.000929045
ENSMUSG00000071054	Safb	1159.07	1.76921e-68	7.63312e-67
ENSMUSG00000071516	Hist1h2ai	8.61831	0.0296614	0.0443948
ENSMUSG00000072889	Nfxl1	1018.36	1.28469e-09	4.44301e-09
ENSMUSG00000073563	Csnk1g3	1224.61	3.1967e-05	7.36107e-05
ENSMUSG00000073858	Itpripl2	22.5532	0.0323869	0.0479938
ENSMUSG00000074406	Zfp628	113.33	1.67145e-11	6.69199e-11
ENSMUSG00000074653	Lrrc31	132.055	3.02258e-34	4.102e-33
ENSMUSG00000074994	Qser1	2970.09	1.06523e-32	1.36753e-31
ENSMUSG00000075511	1700001L05Rik	107.35	6.33043e-08	1.90948e-07
ENSMUSG00000078440	Dohh	703.358	0.00528787	0.00905536
ENSMUSG00000078773	Rad54b	1196.02	2.61193e-17	1.52222e-16
ENSMUSG00000078954	Arhgap8	367.802	5.09534e-09	1.6766e-08
ENSMUSG00000079215	Zfp664	2327.58	1.41423e-22	1.11492e-21
ENSMUSG00000079254	Itprip	269.223	4.29704e-05	9.73202e-05
ENSMUSG00000079445	B3gnt7	611.025	3.52079e-27	3.5216e-26
ENSMUSG00000080316	Ncrna00085	308.694	0.017261	0.0270658
ENSMUSG00000086965	Gm16314	87.8133	0.00210942	0.00383757
ENSMUSG00000089762	Ier5l	53.9354	1.16191e-12	5.04563e-12
ENSMUSG00000089896	Wnk1	85.1277	0.000436335	0.000874485
ENSMUSG00000090115	Usp49	248.604	0.000238585	0.000494802
ENSMUSG00000090137	Uba52	75.2822	2.85523e-05	6.61428e-05
ENSMUSG00000090290	Gm17296	312.527	1.86073e-13	8.52869e-13
ENSMUSG00000090399	Nav1	17.7582	0.0250389	0.0380509
ENSMUSG00000090663	Srcap	1384.38	3.49453e-06	8.94997e-06
ENSMUSG00000092035	Peg10	14628	1.30091e-178	3.17788e-176
ENSMUSG00000092118	Fancf	74.0502	3.61759e-07	1.01741e-06

## Sheet: Primed
Supplementary Data 3. DESeq2 statistics for individual gene expression of four groups of Pax7 En target genes.
Primed
EnsemblID	GeneName	baseMean	pvalue	padj
ENSMUSG00000000078	Klf6	3047.09	0.00813169	0.0135131
ENSMUSG00000000325	Arvcf	522.938	1.64612e-12	7.0827e-12
ENSMUSG00000000531	Grasp	86.627	1.15745e-07	3.41409e-07
ENSMUSG00000001089	Luzp1	3433.84	2.43496e-05	5.68933e-05
ENSMUSG00000001138	Cnnm3	603.501	8.36426e-09	2.70905e-08
ENSMUSG00000001467	Cyp51	4263.36	1.31044e-21	9.75885e-21
ENSMUSG00000001506	Col1a1	375.776	1.38971e-88	9.30626e-87
ENSMUSG00000002076	Hsf2bp	397.823	0.000207176	0.000432975
ENSMUSG00000002797	Ggct	319.789	0.000434483	0.000871176
ENSMUSG00000002803	Btbd6	192.804	0.00110268	0.00209427
ENSMUSG00000003178	Mical3	325.549	0.000205993	0.00043071
ENSMUSG00000003226	Ranbp2	5913.09	6.13578e-35	8.534e-34
ENSMUSG00000003235	Eif2b5	1809.85	1.17554e-18	7.38181e-18
ENSMUSG00000003360	Ddx23	1127.26	2.22862e-25	2.02055e-24
ENSMUSG00000003810	Mast2	2220.74	0.00956176	0.0156955
ENSMUSG00000004568	Arhgef18	1460.72	7.34266e-18	4.41272e-17
ENSMUSG00000004936	Map2k1	2535.3	0.0228071	0.034978
ENSMUSG00000005148	Klf5	1474.65	3.16999e-22	2.4414e-21
ENSMUSG00000005371	Fbxo11	2313.32	0.0109009	0.0177226
ENSMUSG00000005958	Ephb3	521.794	9.17155e-09	2.96222e-08
ENSMUSG00000006435	Neurl1a	886.444	1.58648e-24	1.38271e-23
ENSMUSG00000006676	Usp19	1751.46	5.15107e-24	4.3945e-23
ENSMUSG00000007122	Casq1	4033.47	1.55203e-48	3.58434e-47
ENSMUSG00000009035	Tmem184b	1276.19	6.28008e-06	1.57038e-05
ENSMUSG00000009681	Bcr	889.305	1.57378e-06	4.17364e-06
ENSMUSG00000010051	Hyal1	273.922	0.000341679	0.000694978
ENSMUSG00000010517	Faf1	1842.17	6.68043e-40	1.12273e-38
ENSMUSG00000011256	Adam19	2711.87	8.9483e-08	2.6662e-07
ENSMUSG00000012017	Scarf2	147.298	5.7532e-06	1.44384e-05
ENSMUSG00000013663	Pten	3070.96	2.00758e-09	6.84212e-09
ENSMUSG00000014195	Dnajc7	4282.5	0.00151465	0.00281475
ENSMUSG00000016181	Diexf	812.703	1.28769e-11	5.19389e-11
ENSMUSG00000017715	Pgs1	657.214	1.39436e-12	6.02184e-12
ENSMUSG00000017837	Nkiras2	719.735	5.36111e-11	2.06262e-10
ENSMUSG00000018076	Med13l	2405.55	8.38316e-09	2.71467e-08
ENSMUSG00000018199	Trove2	3398.54	0.0289481	0.043451
ENSMUSG00000018334	Ksr1	202.796	9.97763e-11	3.7571e-10
ENSMUSG00000018995	Nars2	634.608	0.00202941	0.00370077
ENSMUSG00000019173	Rab5c	1870.89	0.000109086	0.000235176
ENSMUSG00000019235	Rps6kl1	43.3995	0.000118597	0.000254572
ENSMUSG00000019254	Ppp1r12c	460.219	3.5596e-16	1.91971e-15
ENSMUSG00000019647	Sema6a	1503.8	1.35692e-05	3.26912e-05
ENSMUSG00000019734	Tmc4	160.762	4.63456e-08	1.41505e-07
ENSMUSG00000019796	Lrp11	533.697	7.33477e-15	3.66929e-14
ENSMUSG00000019820	Utrn	9761	1.25935e-05	3.05058e-05
ENSMUSG00000019854	Reps1	1078.52	9.21607e-37	1.37915e-35
ENSMUSG00000019947	Arid5b	1534.61	0.000693989	0.001357
ENSMUSG00000020067	Mypn	520.723	2.87074e-75	1.48627e-73
ENSMUSG00000020121	Srgap1	693.933	5.71977e-13	2.55416e-12
ENSMUSG00000020132	Rab21	866.27	1.7682e-09	6.05122e-09
ENSMUSG00000020173	Cobl	2377.98	1.36005e-46	2.93758e-45
ENSMUSG00000020176	Grb10	7291.67	1.16687e-18	7.33002e-18
ENSMUSG00000020220	Vps13d	1164.46	1.0412e-09	3.6255e-09
ENSMUSG00000020268	Lyrm7	346.771	0.0229471	0.0351678
ENSMUSG00000020300	Cpeb4	1064.33	4.84199e-11	1.87162e-10
ENSMUSG00000020427	Igfbp3	2181.43	1.63683e-102	1.44842e-100
ENSMUSG00000020451	Limk2	2707.5	1.52493e-15	7.91632e-15
ENSMUSG00000020601	Trib2	660.03	3.71957e-09	1.24062e-08
ENSMUSG00000020656	Grhl1	155.081	0.00233251	0.00421452
ENSMUSG00000020661	Dnmt3a	2383.77	0.00185984	0.00341525
ENSMUSG00000020823	Sec14l1	2419.82	4.7181e-78	2.58958e-76
ENSMUSG00000020844	Nxn	1254.45	1.37237e-08	4.36901e-08
ENSMUSG00000020893	Per1	328.226	3.78666e-22	2.90344e-21
ENSMUSG00000020894	Vamp2	590.476	1.79471e-07	5.20875e-07
ENSMUSG00000020961	Ston2	401.761	7.60194e-06	1.88139e-05
ENSMUSG00000021133	4933426M11Rik	2775.9	2.73459e-05	6.35007e-05
ENSMUSG00000021140	Pcnx	977.479	2.79657e-19	1.81866e-18
ENSMUSG00000021143	Pacs2	804.168	0.000164048	0.000347165
ENSMUSG00000021245	Mlh3	624.308	0.0124665	0.0200797
ENSMUSG00000021400	Wrnip1	540.644	6.69966e-13	2.97488e-12
ENSMUSG00000021460	Auh	511.471	0.0302983	0.0452621
ENSMUSG00000021559	Dapk1	1574.85	1.18658e-11	4.79387e-11
ENSMUSG00000021661	Ankra2	433.436	1.66574e-07	4.8466e-07
ENSMUSG00000021694	Ercc8	422.262	0.00266577	0.00477685
ENSMUSG00000021767	Myst4	2260.03	3.82457e-22	2.93121e-21
ENSMUSG00000021798	Ldb3	4063.74	1.39476e-44	2.78696e-43
ENSMUSG00000021838	Samd4	846.051	4.04741e-10	1.45882e-09
ENSMUSG00000021884	Hacl1	392.859	0.000923728	0.00177478
ENSMUSG00000021890	Eaf1	1606.88	0.0290135	0.0435378
ENSMUSG00000021913	Ogdhl	1831.76	2.70765e-15	1.3857e-14
ENSMUSG00000021929	Kpna3	5486.48	0.00553738	0.00945
ENSMUSG00000022009	Nufip1	1009.85	0.000122175	0.000261832
ENSMUSG00000022125	Cln5	698.767	2.49871e-13	1.13867e-12
ENSMUSG00000022141	Nipbl	4692.39	8.42296e-08	2.51442e-07
ENSMUSG00000022199	Slc22a17	745.685	3.09792e-09	1.03927e-08
ENSMUSG00000022263	Trio	2585.73	1.49638e-59	5.13926e-58
ENSMUSG00000022272	Myo10	7914.01	3.59081e-18	2.19912e-17
ENSMUSG00000022433	Csnk1e	1982.18	1.18689e-12	5.14893e-12
ENSMUSG00000022462	Slc38a2	8739.75	1.04576e-06	2.81467e-06
ENSMUSG00000022533	Atp13a3	7610.39	6.41242e-15	3.22275e-14
ENSMUSG00000022607	Ptk2	1874.57	7.09834e-07	1.94063e-06
ENSMUSG00000022637	Cblb	1091.02	1.83751e-06	4.84121e-06
ENSMUSG00000022698	Naa50	5879.96	1.34667e-09	4.64995e-09
ENSMUSG00000022773	Ypel1	120.724	0.000976314	0.00187004
ENSMUSG00000022892	App	3330.8	0.0071179	0.0119278
ENSMUSG00000022914	Brwd1	5037.59	2.76543e-36	4.06816e-35
ENSMUSG00000022957	Itsn1	1715.41	9.50958e-27	9.3078e-26
ENSMUSG00000022995	Enah	3930.36	3.12896e-11	1.22586e-10
ENSMUSG00000023009	Nckap5l	181.242	0.000362875	0.000735159
ENSMUSG00000023017	Accn2	54.8994	0.00265355	0.00475593
ENSMUSG00000023307	March5	1417.79	2.75066e-05	6.38568e-05
ENSMUSG00000023809	Rps6ka2	609.412	0.0108749	0.017687
ENSMUSG00000024042	Sik1	1058.84	2.10294e-25	1.9116e-24
ENSMUSG00000024049	Myom1	2038.73	6.42453e-134	9.28558e-132
ENSMUSG00000024143	Rhoq	2326.83	2.38198e-47	5.29655e-46
ENSMUSG00000024190	Dusp1	728.755	1.8731e-12	8.02942e-12
ENSMUSG00000024354	Slc23a1	47.8957	0.00377543	0.00661157
ENSMUSG00000024462	Gabbr1	2138.39	1.87391e-93	1.37717e-91
ENSMUSG00000024597	Slc12a2	2312.29	2.64457e-07	7.53902e-07
ENSMUSG00000024687	Osbp	1391.23	0.000290518	0.000596867
ENSMUSG00000024735	Prpf19	1705.11	2.67235e-11	1.05387e-10
ENSMUSG00000024750	Zfand5	1620.81	2.6045e-05	6.06748e-05
ENSMUSG00000024924	Vldlr	345.8	5.46127e-11	2.09837e-10
ENSMUSG00000024969	Mark2	1183.45	1.05546e-22	8.3972e-22
ENSMUSG00000025006	Sorbs1	1222.92	9.47599e-16	4.99245e-15
ENSMUSG00000025083	Afap1l2	380.613	3.29215e-05	7.56779e-05
ENSMUSG00000025157	Zdhhc16	716.87	6.88967e-05	0.000151855
ENSMUSG00000025178	Pi4k2a	1043.1	0.011933	0.0192939
ENSMUSG00000025220	Mgea5	4380.79	7.74003e-27	7.61447e-26
ENSMUSG00000025492	Ifitm3	5068.23	4.98655e-16	2.66687e-15
ENSMUSG00000025583	Rptor	2069.53	0.0018036	0.00331725
ENSMUSG00000025607	Copg2	2201.21	1.79621e-07	5.21222e-07
ENSMUSG00000025612	Bach1	1315.85	1.16618e-05	2.83638e-05
ENSMUSG00000025795	Rassf3	1001.6	1.11993e-19	7.46507e-19
ENSMUSG00000025997	Ikzf2	565.38	2.82284e-10	1.02921e-09
ENSMUSG00000026131	Dst	19543.5	2.33709e-30	2.72776e-29
ENSMUSG00000026353	Ubxn4	2954.96	1.64215e-06	4.34697e-06
ENSMUSG00000026393	Nek7	1728.13	0.000203475	0.000425753
ENSMUSG00000026425	Srgap2	3300.31	8.56085e-11	3.23908e-10
ENSMUSG00000026473	Glul	2505.97	0.00338967	0.00598011
ENSMUSG00000026475	Rgs16	83.7058	0.00032586	0.000664518
ENSMUSG00000026585	Kifap3	2084.9	1.54175e-08	4.89119e-08
ENSMUSG00000026594	Ralgps2	1689.42	2.5977e-28	2.75227e-27
ENSMUSG00000026623	Lpgat1	2515.3	0.033419	0.0494135
ENSMUSG00000026819	Slc25a25	290.389	0.000727229	0.00141768
ENSMUSG00000026821	Ralgds	766.78	1.76978e-06	4.67058e-06
ENSMUSG00000026970	Rbms1	5277.19	3.39576e-26	3.22895e-25
ENSMUSG00000026971	Itgb6	970.463	8.17634e-17	4.61923e-16
ENSMUSG00000026977	March7	3528.56	2.72513e-11	1.0742e-10
ENSMUSG00000027080	Med19	1175.98	7.3739e-12	3.01848e-11
ENSMUSG00000027099	Mtx2	668.373	3.27036e-11	1.27865e-10
ENSMUSG00000027381	Bcl2l11	1619.03	2.09776e-11	8.32766e-11
ENSMUSG00000027438	Napb	455.328	6.72691e-13	2.98545e-12
ENSMUSG00000027615	Hps3	453.619	0.00736725	0.0123135
ENSMUSG00000027630	Tbl1xr1	3360.52	2.23439e-09	7.59568e-09
ENSMUSG00000027803	Wwtr1	1984.97	1.78416e-13	8.19506e-13
ENSMUSG00000027951	Adar	839.094	0.000288349	0.000592621
ENSMUSG00000028023	Pitx2	411.933	0.00495144	0.00852132
ENSMUSG00000028086	Fbxw7	1424.39	6.01767e-05	0.000133706
ENSMUSG00000028126	Pip5k1a	1373.44	0.00120445	0.0022741
ENSMUSG00000028128	F3	564.576	3.84829e-16	2.07153e-15
ENSMUSG00000028136	Snx27	2192.94	7.33529e-10	2.589e-09
ENSMUSG00000028434	Epb4.1l4b	216.946	1.07215e-06	2.88121e-06
ENSMUSG00000028438	Kif24	571.347	5.47952e-10	1.9567e-09
ENSMUSG00000028496	Mllt3	1248.33	1.66002e-36	2.46924e-35
ENSMUSG00000028538	St3gal3	236.65	0.0318186	0.0472566
ENSMUSG00000028539	Artn	27.2763	2.70091e-06	7.01056e-06
ENSMUSG00000028649	Macf1	15441.8	1.7942e-50	4.49691e-49
ENSMUSG00000028868	Wasf2	2695.46	1.83041e-66	7.5949e-65
ENSMUSG00000029135	Fosl2	968.759	6.90888e-07	1.89062e-06
ENSMUSG00000029141	Slc4a1ap	700.803	3.32589e-05	7.64029e-05
ENSMUSG00000029174	Tbc1d1	2049.17	0.020312	0.031407
ENSMUSG00000029178	Klf3	1316.22	0.00436514	0.00757394
ENSMUSG00000029203	Ube2k	3693.78	1.19886e-20	8.44899e-20
ENSMUSG00000029223	Uchl1	349.537	1.39287e-19	9.24172e-19
ENSMUSG00000029310	Nudt9	844.373	5.86874e-06	1.47092e-05
ENSMUSG00000029313	Aff1	920.855	1.98116e-17	1.16164e-16
ENSMUSG00000029467	Atp2a2	9405.72	2.53826e-10	9.29357e-10
ENSMUSG00000029512	Ulk1	2369.88	1.72428e-68	7.45785e-67
ENSMUSG00000029655	N4bp2l2	2695.59	1.9644e-05	4.64682e-05
ENSMUSG00000029814	Igf2bp3	2473.09	1.5752e-08	4.98999e-08
ENSMUSG00000029844	Hoxa1	151.287	8.15806e-12	3.33082e-11
ENSMUSG00000030059	Tmf1	814.292	4.06388e-10	1.46445e-09
ENSMUSG00000030096	Slc6a6	6038.78	5.33197e-07	1.47634e-06
ENSMUSG00000030103	Bhlhe40	2262.45	7.90958e-07	2.15291e-06
ENSMUSG00000030189	Csda	4759.94	9.35562e-19	5.9134e-18
ENSMUSG00000030201	Lrp6	2811.36	1.76722e-15	9.14673e-15
ENSMUSG00000030203	Dusp16	965.93	2.59019e-12	1.09705e-11
ENSMUSG00000030231	Plekha5	1072.89	0.000146147	0.000310823
ENSMUSG00000030257	Srgap3	577.46	0.0152652	0.0241636
ENSMUSG00000030306	Tmtc1	147.142	0.00198665	0.00363121
ENSMUSG00000030352	Tspan9	3128.24	2.43559e-13	1.11107e-12
ENSMUSG00000030353	Tead4	854.499	3.64335e-10	1.31866e-09
ENSMUSG00000030498	Gas2	561.96	0.00807269	0.0134228
ENSMUSG00000030516	Tjp1	6049.81	2.4334e-74	1.20931e-72
ENSMUSG00000030557	Mef2a	2936.93	1.24279e-11	5.01744e-11
ENSMUSG00000030725	Lipt2	69.399	0.00157654	0.00291912
ENSMUSG00000030825	Hsd17b14	334.731	7.18685e-12	2.94539e-11
ENSMUSG00000031145	Prickle3	93.9367	0.0182266	0.0284666
ENSMUSG00000031605	Klhl2	583.475	3.25568e-11	1.2732e-10
ENSMUSG00000031681	Smad1	988.954	0.00157219	0.00291295
ENSMUSG00000031924	Cyb5b	5214.53	0.0149603	0.0237568
ENSMUSG00000031949	Adat1	582.845	0.000236836	0.000491409
ENSMUSG00000032097	Ddx6	4000.18	6.15037e-36	8.91907e-35
ENSMUSG00000032280	Tle3	2306.23	1.73598e-13	7.97798e-13
ENSMUSG00000032402	Smad3	2340.7	1.03689e-19	6.91948e-19
ENSMUSG00000032531	Amotl2	3914.29	1.21e-27	1.24032e-26
ENSMUSG00000032536	Trak1	990.88	0.000967331	0.00185406
ENSMUSG00000032652	Crebl2	152.82	0.0214282	0.0330267
ENSMUSG00000032666	1700025G04Rik	313.551	1.22173e-13	5.6748e-13
ENSMUSG00000032846	Zswim6	396.923	2.22229e-19	1.45282e-18
ENSMUSG00000032883	Acsl3	4695.25	7.15886e-33	9.24521e-32
ENSMUSG00000033161	Atp1a1	5139.11	5.08483e-68	2.1722e-66
ENSMUSG00000033392	Clasp2	2061.75	1.6907e-21	1.24994e-20
ENSMUSG00000033444	Specc1l	1732.9	0.000624173	0.00122782
ENSMUSG00000033499	Larp4b	4088.98	4.83839e-22	3.68866e-21
ENSMUSG00000033545	Znrf1	731.131	3.36874e-15	1.71492e-14
ENSMUSG00000033565	Rbfox2	5703.86	1.11508e-29	1.26239e-28
ENSMUSG00000033697	Arhgap39	262.201	1.98583e-36	2.94126e-35
ENSMUSG00000034075	Zdhhc5	1766.17	0.0173718	0.0272198
ENSMUSG00000034163	Zfc3h1	2418.79	1.54919e-20	1.08562e-19
ENSMUSG00000034168	6430527G18Rik	1056.39	0.00315495	0.00558533
ENSMUSG00000034173	2410018M08Rik	190.675	0.0154493	0.0244393
ENSMUSG00000034271	Jdp2	135.878	2.71089e-17	1.57777e-16
ENSMUSG00000034295	Fhod3	110.917	1.40744e-23	1.17021e-22
ENSMUSG00000034412	Tbc1d10a	234.999	0.00134852	0.00252332
ENSMUSG00000034435	Tmem30b	246.235	1.58426e-09	5.43678e-09
ENSMUSG00000034460	Six4	1980.37	4.36761e-06	1.10748e-05
ENSMUSG00000034724	Cnot6l	1945.76	0.000793893	0.00153864
ENSMUSG00000034940	Synrg	613.983	4.20571e-07	1.17537e-06
ENSMUSG00000035051	Dhx57	741.325	6.01336e-05	0.000133627
ENSMUSG00000035105	Egln3	509.342	3.25705e-06	8.37512e-06
ENSMUSG00000035161	Ints6	954.342	7.36118e-16	3.90435e-15
ENSMUSG00000035621	Midn	1992.1	0.00118058	0.00223171
ENSMUSG00000035934	Pknox2	752.6	3.73365e-22	2.86533e-21
ENSMUSG00000036057	Ptpn23	1619.76	1.04287e-11	4.233e-11
ENSMUSG00000036098	Gm98	312.206	5.87194e-05	0.000130702
ENSMUSG00000036568	BC032203	806.48	1.15678e-12	5.02461e-12
ENSMUSG00000036570	Fxyd1	97.6016	1.10875e-08	3.55719e-08
ENSMUSG00000036698	Eif2c2	6605.35	6.15869e-13	2.7431e-12
ENSMUSG00000037016	Frem2	2844.24	5.90932e-17	3.36478e-16
ENSMUSG00000037075	Rnf139	972.631	0.0203141	0.0314073
ENSMUSG00000037211	Spry1	598.208	1.12199e-09	3.90055e-09
ENSMUSG00000037242	Clic4	4406.49	1.31386e-05	3.17242e-05
ENSMUSG00000037300	Ttc13	1063.37	4.34551e-08	1.33042e-07
ENSMUSG00000037415	Ranbp10	800.344	8.01256e-11	3.03759e-10
ENSMUSG00000037487	Ubr5	9710.01	9.06755e-36	1.30404e-34
ENSMUSG00000037643	Prkci	3639.81	9.61226e-29	1.04132e-27
ENSMUSG00000037652	Phc3	1230.91	0.00166419	0.00307389
ENSMUSG00000037681	Esyt3	82.4022	0.000715778	0.00139677
ENSMUSG00000037826	Ppm1k	536.706	3.22599e-05	7.42162e-05
ENSMUSG00000037887	Dusp8	92.1137	8.10403e-07	2.20308e-06
ENSMUSG00000038267	Slc22a23	641.801	8.52469e-06	2.09928e-05
ENSMUSG00000038347	Tcte2	76.7036	0.00525227	0.00899708
ENSMUSG00000038437	Mllt6	791.85	3.65963e-28	3.84217e-27
ENSMUSG00000038456	Dennd2a	891.572	0.00521133	0.00893224
ENSMUSG00000038459	Fam108c	1068.88	2.61734e-13	1.19085e-12
ENSMUSG00000038495	Otud7b	1947.68	2.41889e-06	6.30496e-06
ENSMUSG00000038518	Jarid2	2850.59	1.42995e-68	6.20029e-67
ENSMUSG00000038594	Gm9766	32.7075	6.82535e-06	1.69792e-05
ENSMUSG00000038612	Mcl1	5066.64	3.6067e-92	2.53258e-90
ENSMUSG00000038855	Itpkb	378.36	2.75261e-17	1.60045e-16
ENSMUSG00000039031	Arhgap18	463.652	0.000175489	0.000370322
ENSMUSG00000039089	L3mbtl3	425.721	7.06829e-11	2.68784e-10
ENSMUSG00000039100	March6	2477.88	2.85329e-11	1.12242e-10
ENSMUSG00000039239	Tgfb2	1087.38	7.14216e-23	5.73501e-22
ENSMUSG00000039428	Tmem135	696.81	3.03333e-06	7.82421e-06
ENSMUSG00000039477	Tnrc18	258.262	4.66088e-05	0.000105121
ENSMUSG00000039497	Dse	1703.02	2.32929e-14	1.12815e-13
ENSMUSG00000039568	Fam100a	525.605	7.42097e-05	0.000162923
ENSMUSG00000039634	Zfp189	345.489	4.63465e-05	0.000104571
ENSMUSG00000039671	Zmynd8	2568.26	1.30566e-25	1.20071e-24
ENSMUSG00000039824	Myl6b	71.9811	0.0154333	0.0244184
ENSMUSG00000039844	Rapgef1	1793.25	2.86524e-20	1.97515e-19
ENSMUSG00000039865	Slc44a3	192.602	1.85696e-15	9.59685e-15
ENSMUSG00000039910	Cited2	2317.86	1.74256e-22	1.36509e-21
ENSMUSG00000039911	Spsb1	473.921	1.00521e-16	5.64221e-16
ENSMUSG00000039952	Dag1	2827.33	1.66414e-17	9.80062e-17
ENSMUSG00000039990	2700050L05Rik	835.149	3.83047e-07	1.07484e-06
ENSMUSG00000040365	Trim41	493.522	1.81793e-14	8.86925e-14
ENSMUSG00000040428	Plekha4	97.0807	1.33376e-19	8.85292e-19
ENSMUSG00000040694	Apobec2	339.579	2.57518e-17	1.50232e-16
ENSMUSG00000040943	Tet2	2342.09	1.71421e-10	6.35827e-10
ENSMUSG00000041483	Zfp281	2757.63	9.00386e-48	2.02022e-46
ENSMUSG00000041488	Stx3	1605.76	3.21342e-28	3.37984e-27
ENSMUSG00000041685	Fcho2	1854.84	2.26664e-08	7.09357e-08
ENSMUSG00000042292	Mkl1	602.304	3.70419e-06	9.459e-06
ENSMUSG00000042364	Snx18	1705	1.26595e-05	3.06486e-05
ENSMUSG00000042390	Gatad2b	738.326	0.00010669	0.000230238
ENSMUSG00000042406	Atf4	5904.56	2.7458e-07	7.8122e-07
ENSMUSG00000042507	C130039O16Rik	1170.44	6.71391e-41	1.17267e-39
ENSMUSG00000042523	Dnalc1	806.988	0.000122517	0.000262435
ENSMUSG00000042579	4632404H12Rik	84.0952	0.0024642	0.00443674
ENSMUSG00000042625	Safb2	885.856	1.05594e-14	5.23263e-14
ENSMUSG00000042628	Zfyve1	1083.8	0.0237759	0.0363033
ENSMUSG00000042688	Mapk6	6320.91	2.32061e-07	6.65488e-07
ENSMUSG00000042826	Fgf11	213.954	2.09657e-09	7.13559e-09
ENSMUSG00000042903	Foxo4	763.922	4.59239e-18	2.79279e-17
ENSMUSG00000044068	Zrsr1	238.169	6.20229e-05	0.000137561
ENSMUSG00000044224	Dnajc21	1369.42	5.57465e-68	2.3756e-66
ENSMUSG00000044340	Phlpp1	545.481	3.06767e-09	1.02972e-08
ENSMUSG00000044813	Shb	693.423	9.8455e-18	5.88423e-17
ENSMUSG00000044847	Lsm11	361.061	0.00347933	0.00613018
ENSMUSG00000044864	Ankrd50	1455.37	0.00147464	0.002746
ENSMUSG00000045314	Sowahb	114.59	0.000271097	0.000559084
ENSMUSG00000045962	Wnk1	12314.4	6.55318e-102	5.74032e-100
ENSMUSG00000046079	Lrrc8d	1349.63	4.76785e-16	2.55464e-15
ENSMUSG00000046138	9930021J03Rik	1369.64	1.66869e-05	3.97989e-05
ENSMUSG00000046179	E2f8	841.501	1.16801e-06	3.13008e-06
ENSMUSG00000046351	Zfp322a	2138.74	0.000180538	0.000380236
ENSMUSG00000046546	Fam43a	214.152	7.76248e-09	2.51979e-08
ENSMUSG00000048000	Gigyf2	3432.53	8.58166e-23	6.86533e-22
ENSMUSG00000048118	Arid4a	867.402	0.0328006	0.0485777
ENSMUSG00000048583	Igf2	31122.2	7.17265e-59	2.38319e-57
ENSMUSG00000049323	Smcr8	1088.72	2.71751e-05	6.31548e-05
ENSMUSG00000049800	Sertad2	1168.46	3.69068e-12	1.54616e-11
ENSMUSG00000049907	Rasl11b	74.1179	0.0314278	0.0467602
ENSMUSG00000049940	Pgrmc2	1129.49	2.39389e-07	6.85256e-07
ENSMUSG00000050271	D8Ertd82e	722.567	2.01459e-07	5.81383e-07
ENSMUSG00000051316	Taf7	1749.17	1.39627e-05	3.35786e-05
ENSMUSG00000051335	Gfod1	133.889	0.000281548	0.000579467
ENSMUSG00000051495	Irf2bp2	1583.82	1.03829e-25	9.61456e-25
ENSMUSG00000052105	1110012J17Rik	1576.04	1.84688e-24	1.60402e-23
ENSMUSG00000052155	Acvr2a	1004.26	5.33803e-21	3.83365e-20
ENSMUSG00000052296	Ppp6r1	816.324	5.57132e-43	1.0526e-41
ENSMUSG00000052539	Magi3	566.706	0.00112564	0.00213487
ENSMUSG00000052557	Gan	285.203	1.4971e-14	7.32666e-14
ENSMUSG00000052684	Jun	430.858	3.11213e-08	9.63355e-08
ENSMUSG00000052707	Tnrc6a	3160.83	1.78348e-08	5.63028e-08
ENSMUSG00000052852	Reep1	718.803	1.3321e-07	3.90863e-07
ENSMUSG00000053113	Socs3	599.909	4.84312e-24	4.14197e-23
ENSMUSG00000053477	Tcf4	3246.44	8.18591e-08	2.4466e-07
ENSMUSG00000053617	Sh3pxd2a	2040.45	4.28461e-49	1.0152e-47
ENSMUSG00000053646	Plxnb1	641.555	1.7427e-13	8.00672e-13
ENSMUSG00000054008	Ndst1	845.968	0.0241276	0.0367917
ENSMUSG00000054364	Rhob	892.952	5.70363e-15	2.87152e-14
ENSMUSG00000054770	Kctd18	419.895	9.70592e-06	2.38003e-05
ENSMUSG00000054814	Usp46	1204.99	7.03875e-05	0.000154983
ENSMUSG00000055184	Fam72a	131.104	0.00346037	0.00609987
ENSMUSG00000055204	Ankrd17	7400.22	7.46329e-06	1.84813e-05
ENSMUSG00000055239	Kcmf1	2009.62	1.7579e-12	7.5524e-12
ENSMUSG00000055320	Tead1	4322.72	1.50557e-192	4.58115e-190
ENSMUSG00000055745	Ldoc1l	224.626	0.0002433	0.000504217
ENSMUSG00000056076	Eif3b	4582.13	3.95591e-21	2.86836e-20
ENSMUSG00000056459	Zbtb25	380.329	0.000706196	0.00137915
ENSMUSG00000056692	D17Wsu92e	2338.49	4.34697e-06	1.10257e-05
ENSMUSG00000058447	Zfp82	282.015	0.019887	0.0307879
ENSMUSG00000058966	Fam57b	40.4323	0.000685018	0.0013396
ENSMUSG00000060180	Myh13	11.6744	0.0025278	0.00454417
ENSMUSG00000060261	Gtf2i	4659.99	1.56413e-30	1.84421e-29
ENSMUSG00000060429	Sntb1	270.786	4.34085e-15	2.19947e-14
ENSMUSG00000060981	Hist1h4h	37.2884	0.0157596	0.0248758
ENSMUSG00000061887	Ssbp3	5587.64	0.00239743	0.00432459
ENSMUSG00000063382	Bcl9l	562.173	2.12313e-18	1.31372e-17
ENSMUSG00000063506	Arhgap22	122.946	9.49938e-05	0.000206204
ENSMUSG00000064105	Cnnm2	261.809	1.4569e-16	8.09887e-16
ENSMUSG00000064181	Rab3ip	578.578	4.62623e-13	2.07654e-12
ENSMUSG00000066415	Msl2	974.601	1.04266e-21	7.80828e-21
ENSMUSG00000066568	Lsm14a	2379.18	1.39985e-09	4.82587e-09
ENSMUSG00000067851	Arfgef1	3266.71	4.60485e-07	1.28279e-06
ENSMUSG00000068015	Lrch1	529.979	0.000175688	0.000370653
ENSMUSG00000068876	Cgn	936.108	0.000478714	0.000954896
ENSMUSG00000069769	Msi2	3684.52	4.75737e-44	9.34449e-43
ENSMUSG00000069833	Ahnak	17690	2.53871e-05	5.92298e-05
ENSMUSG00000070639	Lrrc8b	188.583	9.85899e-09	3.17479e-08
ENSMUSG00000071650	Ganab	6506	0.000275797	0.000568304
ENSMUSG00000071658	Gng3	243.591	2.45633e-15	1.2608e-14
ENSMUSG00000073147	5031425E22Rik	136.029	3.37072e-05	7.73817e-05
ENSMUSG00000074221	Zfp568	3858	1.02494e-20	7.25872e-20
ENSMUSG00000076431	Sox4	679.341	2.00131e-44	3.98058e-43
ENSMUSG00000078671	Chd2	2772.26	8.0981e-14	3.78989e-13
ENSMUSG00000079470	Utp14b	928.235	8.2556e-17	4.66249e-16
ENSMUSG00000087408	Lass1	21.3362	0.000157802	0.000334545
ENSMUSG00000090213	Tmem189	551.075	5.46948e-05	0.000122403
ENSMUSG00000091405	Hist2h4	39.991	1.62384e-07	4.72944e-07
ENSMUSG00000093631	Eif2c2	917.296	0.000118229	0.000253845
