# Supplementary material for: Muscle progenitor specification and myogenic differentiation are associated with changes in chromatin topology
Source: Nat Commun. 2020 Dec 4;11:6222. doi: 10.1038/s41467-020-19999-w (PMC7718254; doi:10.1038/s41467-020-19999-w)
Supplement: Supplementary file 6 — Supplementary Data 4 [file 41467_2020_19999_MOESM6_ESM.xlsx]

## Sheet: iPax7_3fl_MS_all3rep_saintscore
Supplementary Data 4. Mass spectrometry detected Pax7 interacting proteins.
UniProt ID	Gene	Description	AvgSpec	SaintScore	FoldChange	FDR
A2A791	Zmym4	Zinc finger MYM-type protein 4 OS=Mus musculus OX=10090 GN=Zmym4 PE=1 SV=1 - [ZMYM4_MOUSE]	9.67	0.99	96.67	0
A2ABV5	Med14	Mediator of RNA polymerase II transcription subunit 14 OS=Mus musculus OX=10090 GN=Med14 PE=1 SV=1 - [MED14_MOUSE]	2.33	0.98	23.33	0
A2AGH6-2	Med12	Isoform 2 of Mediator of RNA polymerase II transcription subunit 12 OS=Mus musculus OX=10090 GN=Med12 - [MED12_MOUSE]	21.67	1	216.67	0
A2AH22-7	Ambra1	Isoform 7 of Activating molecule in BECN1-regulated autophagy protein 1 OS=Mus musculus OX=10090 GN=Ambra1 - [AMRA1_MOUSE]	8	1	80	0
A2AJK6	Chd7	Chromodomain-helicase-DNA-binding protein 7 OS=Mus musculus OX=10090 GN=Chd7 PE=1 SV=1 - [CHD7_MOUSE]	14.67	1	146.67	0
A2AKX3	Setx	Probable helicase senataxin OS=Mus musculus OX=10090 GN=Setx PE=1 SV=1 - [SETX_MOUSE]	23	0.95	4.06	0
A2AWL7	Mga	MAX gene-associated protein OS=Mus musculus OX=10090 GN=Mga PE=2 SV=1 - [MGAP_MOUSE]	10	1	100	0
A2BH40	Arid1a	AT-rich interactive domain-containing protein 1A OS=Mus musculus OX=10090 GN=Arid1a PE=1 SV=1 - [ARI1A_MOUSE]	34	1	340	0
A2BH40-4	Arid1a	Isoform 4 of AT-rich interactive domain-containing protein 1A OS=Mus musculus OX=10090 GN=Arid1a - [ARI1A_MOUSE]	29.67	1	296.67	0
A3KFM7-2	Chd6	Isoform 2 of Chromodomain-helicase-DNA-binding protein 6 OS=Mus musculus OX=10090 GN=Chd6 - [CHD6_MOUSE]	20.33	1	203.33	0
B1AWL2	Znf462	Zinc finger protein 462 OS=Mus musculus OX=10090 GN=Znf462 PE=1 SV=1 - [ZN462_MOUSE]	2.67	0.67	26.67	0.06
B2RWS6	Ep300	Histone acetyltransferase p300 OS=Mus musculus OX=10090 GN=Ep300 PE=1 SV=2 - [EP300_MOUSE]	10	1	100	0
E9PYL2	Prr12	Proline-rich protein 12 OS=Mus musculus OX=10090 GN=Prr12 PE=1 SV=1 - [PRR12_MOUSE]	11.67	1	116.67	0
E9Q1P8	Irf2bp2	Interferon regulatory factor 2-binding protein 2 OS=Mus musculus OX=10090 GN=Irf2bp2 PE=1 SV=1 - [I2BP2_MOUSE]	4	0.99	40	0
E9Q4N7	Arid1b	AT-rich interactive domain-containing protein 1B OS=Mus musculus OX=10090 GN=Arid1b PE=1 SV=1 - [ARI1B_MOUSE]	11.67	1	116.67	0
E9Q5F9-2	Setd2	Isoform 2 of Histone-lysine N-methyltransferase SETD2 OS=Mus musculus OX=10090 GN=Setd2 - [SETD2_MOUSE]	13.33	1	133.33	0
E9Q7E2	Arid2	AT-rich interactive domain-containing protein 2 OS=Mus musculus OX=10090 GN=Arid2 PE=1 SV=1 - [ARID2_MOUSE]	19	1	19	0
O08750	Nfil3	Nuclear factor interleukin-3-regulated protein OS=Mus musculus OX=10090 GN=Nfil3 PE=1 SV=1 - [NFIL3_MOUSE]	9.33	1	93.33	0
O08791-2	Ebf3	Isoform Short of Transcription factor COE3 OS=Mus musculus OX=10090 GN=Ebf3 - [COE3_MOUSE]	4.33	1	43.33	0
O09106	Hdac1	Histone deacetylase 1 OS=Mus musculus OX=10090 GN=Hdac1 PE=1 SV=1 - [HDAC1_MOUSE]	18.33	1	13.75	0
O35691	Pnn	Pinin OS=Mus musculus OX=10090 GN=Pnn PE=1 SV=4 - [PININ_MOUSE]	2.33	0.67	23.33	0.08
O35730	Ring1	E3 ubiquitin-protein ligase RING1 OS=Mus musculus OX=10090 GN=Ring1 PE=1 SV=2 - [RING1_MOUSE]	5.67	0.99	56.67	0
O35737	Hnrnph1	Heterogeneous nuclear ribonucleoprotein H OS=Mus musculus OX=10090 GN=Hnrnph1 PE=1 SV=3 - [HNRH1_MOUSE]	12.33	0.77	4.11	0.02
O54833	Csnk2a2	Casein kinase II subunit alpha' OS=Mus musculus OX=10090 GN=Csnk2a2 PE=1 SV=1 - [CSK22_MOUSE]	3.67	0.83	5.5	0.01
O54941	Smarce1	SWI/SNF-related matrix-associated actin-dependent regulator of chromatin subfamily E member 1 OS=Mus musculus OX=10090 GN=Smarce1 PE=1 SV=1 - [SMCE1_MOUSE]	9.33	0.99	7	0
O54946	Dnajb6	DnaJ homolog subfamily B member 6 OS=Mus musculus OX=10090 GN=Dnajb6 PE=1 SV=4 - [DNJB6_MOUSE]	8	1	80	0
O55187	Cbx4	E3 SUMO-protein ligase CBX4 OS=Mus musculus OX=10090 GN=Cbx4 PE=1 SV=2 - [CBX4_MOUSE]	2.67	0.67	26.67	0.06
O55222	Ilk	Integrin-linked protein kinase OS=Mus musculus OX=10090 GN=Ilk PE=1 SV=2 - [ILK_MOUSE]	3.33	0.98	33.33	0
O70230-3	Znf143	Isoform 3 of Zinc finger protein 143 OS=Mus musculus OX=10090 GN=Znf143 - [ZN143_MOUSE]	2.67	0.67	26.67	0.08
O88286-3	Wiz	Isoform 2 of Protein Wiz OS=Mus musculus OX=10090 GN=Wiz - [WIZ_MOUSE]	15	0.99	11.25	0
O88291	Znf326	DBIRD complex subunit ZNF326 OS=Mus musculus OX=10090 GN=Znf326 PE=1 SV=1 - [ZN326_MOUSE]	5.33	1	53.33	0
O88491	Nsd1	Histone-lysine N-methyltransferase	18	1	3.75	60
O88532	Zfr	Zinc finger RNA-binding protein OS=Mus musculus OX=10090 GN=Zfr PE=1 SV=2 - [ZFR_MOUSE]	19	1	28.5	0
O88665	Brd7	Bromodomain-containing protein 7 OS=Mus musculus OX=10090 GN=Brd7 PE=1 SV=1 - [BRD7_MOUSE]	10	0.98	15	0
O88712-2	Ctbp1	Isoform 2 of C-terminal-binding protein 1 OS=Mus musculus OX=10090 GN=Ctbp1 - [CTBP1_MOUSE]	4.33	1	43.33	0
O88895	Hdac3	Histone deacetylase 3 OS=Mus musculus OX=10090 GN=Hdac3 PE=1 SV=1 - [HDAC3_MOUSE]	3	0.99	30	0
P05627	Jun	Transcription factor AP-1 OS=Mus musculus OX=10090 GN=Jun PE=1 SV=3 - [JUN_MOUSE]	2.33	0.98	23.33	0
P06537-5	Nr3c1	Isoform 3 of Glucocorticoid receptor OS=Mus musculus OX=10090 GN=Nr3c1 - [GCR_MOUSE]	14.33	1	143.33	0
P08775	Polr2a	DNA-directed RNA polymerase II subunit RPB1 OS=Mus musculus OX=10090 GN=Polr2a PE=1 SV=3 - [RPB1_MOUSE]	12	1	120	0
P0C7T6	Atxn1l	Ataxin-1-like OS=Mus musculus OX=10090 GN=Atxn1l PE=1 SV=1 - [ATX1L_MOUSE]	3	0.67	30	0.05
P14404-1	Mecom	Isoform 1 of Histone-lysine N-methyltransferase MECOM OS=Mus musculus OX=10090 GN=Mecom - [MECOM_MOUSE]	3.33	0.99	33.33	0
P15066	Jund	Transcription factor jun-D OS=Mus musculus OX=10090 GN=Jund PE=1 SV=1 - [JUND_MOUSE]	2.33	0.66	23.33	0.09
P15806	Tcf3	Transcription factor E2-alpha OS=Mus musculus OX=10090 GN=Tcf3 PE=1 SV=2 - [TFE2_MOUSE]	3.67	0.99	36.67	0
P23475	Xrcc6	X-ray repair cross-complementing protein 6 OS=Mus musculus OX=10090 GN=Xrcc6 PE=1 SV=5 - [XRCC6_MOUSE]	5.67	0.99	56.67	0
P23708-2	Nfya	Isoform Short of Nuclear transcription factor Y subunit alpha OS=Mus musculus OX=10090 GN=Nfya - [NFYA_MOUSE]	2.67	0.67	26.67	0.06
P24699	Myf5	Myogenic factor 5 OS=Mus musculus OX=10090 GN=Myf5 PE=1 SV=1 - [MYF5_MOUSE]	2.67	0.99	26.67	0
P25206	Mcm3	DNA replication licensing factor MCM3 OS=Mus musculus OX=10090 GN=Mcm3 PE=1 SV=2 - [MCM3_MOUSE]	3.33	0.99	33.33	0
P25425-7	Pou2f1	Isoform 7 of POU domain class 2 transcription factor 1 OS=Mus musculus OX=10090 GN=Pou2f1 - [PO2F1_MOUSE]	3	0.99	30	0
P27641	Xrcc5	X-ray repair cross-complementing protein 5 OS=Mus musculus OX=10090 GN=Xrcc5 PE=1 SV=4 - [XRCC5_MOUSE]	6.33	1	63.33	0
P28033-3	Cebpb	Isoform 2 of CCAAT/enhancer-binding protein beta OS=Mus musculus OX=10090 GN=Cebpb - [CEBPB_MOUSE]	5.33	1	53.33	0
P30051	Tead1	Transcriptional enhancer factor TEF-1 OS=Mus musculus OX=10090 GN=Tead1 PE=1 SV=2 - [TEAD1_MOUSE]	5.67	1	56.67	0
P30561	Ahr	Aryl hydrocarbon receptor OS=Mus musculus OX=10090 GN=Ahr PE=1 SV=3 - [AHR_MOUSE]	3	0.99	30	0
P30658	Cbx2	Chromobox protein homolog 2 OS=Mus musculus OX=10090 GN=Cbx2 PE=1 SV=2 - [CBX2_MOUSE]	3.67	0.67	36.67	0.04
P33174	Kif4	Chromosome-associated kinesin KIF4 OS=Mus musculus OX=10090 GN=Kif4 PE=1 SV=3 - [KIF4_MOUSE]	7.33	0.92	11	0.01
P34056-2	Tfap2a	Isoform 2 of Transcription factor AP-2-alpha OS=Mus musculus OX=10090 GN=Tfap2a - [AP2A_MOUSE]	2	0.66	20	0.09
P41778-2	Pbx1	Isoform PBX1b of Pre-B-cell leukemia transcription factor 1 OS=Mus musculus OX=10090 GN=Pbx1 - [PBX1_MOUSE]	3	0.67	30	0.07
P42128	Foxk1	Forkhead box protein K1 OS=Mus musculus OX=10090 GN=Foxk1 PE=1 SV=2 - [FOXK1_MOUSE]	12.67	1	126.67	0
P43247	Msh2	DNA mismatch repair protein Msh2 OS=Mus musculus OX=10090 GN=Msh2 PE=1 SV=1 - [MSH2_MOUSE]	3.33	0.99	33.33	0
P45481	Crebbp	CREB-binding protein OS=Mus musculus OX=10090 GN=Crebbp PE=1 SV=3 - [CBP_MOUSE]	3.33	0.99	33.33	0
P46938-2	Yap1	Isoform 2 of Transcriptional coactivator YAP1 OS=Mus musculus OX=10090 GN=Yap1 - [YAP1_MOUSE]	4	1	40	0
P47239	Pax7	Paired box protein Pax-7 OS=Mus musculus OX=10090 GN=Pax7 PE=1 SV=2 - [PAX7_MOUSE]	233.33	1	10.45	0
P48301	Tead2	Transcriptional enhancer factor TEF-4 OS=Mus musculus OX=10090 GN=Tead2 PE=2 SV=1 - [TEAD2_MOUSE]	4.67	1	46.67	0
P48377	Rfx1	MHC class II regulatory factor RFX1 OS=Mus musculus OX=10090 GN=Rfx1 PE=1 SV=2 - [RFX1_MOUSE]	10	1	100	0
P48437	Prox1	Prospero homeobox protein 1 OS=Mus musculus OX=10090 GN=Prox1 PE=1 SV=2 - [PROX1_MOUSE]	16	1	160	0
P49718	Mcm5	DNA replication licensing factor MCM5 OS=Mus musculus OX=10090 GN=Mcm5 PE=1 SV=2 - [MCM5_MOUSE]	5.33	1	53.33	0
P53564	Cux1	Homeobox protein cut-like 1 OS=Mus musculus OX=10090 GN=Cux1 PE=1 SV=3 - [CUX1_MOUSE]	24	1	240	0
P53762-2	Arnt	Isoform Short of Aryl hydrocarbon receptor nuclear translocator OS=Mus musculus OX=10090 GN=Arnt - [ARNT_MOUSE]	7	1	70	0
P54254	Atxn1	Ataxin-1 OS=Mus musculus OX=10090 GN=Atxn1 PE=1 SV=2 - [ATX1_MOUSE]	2.67	0.67	26.67	0.06
P58462-3	Foxp1	Isoform 3 of Forkhead box protein P1 OS=Mus musculus OX=10090 GN=Foxp1 - [FOXP1_MOUSE]	6.33	1	63.33	0
P61963	Dcaf7	DDB1- and CUL4-associated factor 7 OS=Mus musculus OX=10090 GN=Dcaf7 PE=1 SV=1 - [DCAF7_MOUSE]	5.67	1	56.67	0
P61965	Wdr5	WD repeat-containing protein 5 OS=Mus musculus OX=10090 GN=Wdr5 PE=1 SV=1 - [WDR5_MOUSE]	8.33	0.66	3.57	0.09
P63037	Dnaja1	DnaJ homolog subfamily A member 1 OS=Mus musculus OX=10090 GN=Dnaja1 PE=1 SV=1 - [DNJA1_MOUSE]	3.33	0.82	5	0.01
P63038	Hspd1	60 kDa heat shock protein mitochondrial OS=Mus musculus OX=10090 GN=Hspd1 PE=1 SV=1 - [CH60_MOUSE]	4.33	1	43.33	0
P63154	Crnkl1	Crooked neck-like protein 1 OS=Mus musculus OX=10090 GN=Crnkl1 PE=1 SV=1 - [CRNL1_MOUSE]	2.67	0.67	26.67	0.08
P68368	Tuba4a	Tubulin alpha-4A chain OS=Mus musculus OX=10090 GN=Tuba4a PE=1 SV=1 - [TBA4A_MOUSE]	14.33	0.99	10.75	0
P68369	Tuba1a	Tubulin alpha-1A chain OS=Mus musculus OX=10090 GN=Tuba1a PE=1 SV=1 - [TBA1A_MOUSE]	20.33	0.99	3.39	0
P68372	Tubb4b	Tubulin beta-4B chain OS=Mus musculus OX=10090 GN=Tubb4b PE=1 SV=1 - [TBB4B_MOUSE]	15	1	4.5	0
P70210	Tead3	Transcriptional enhancer factor TEF-5 OS=Mus musculus OX=10090 GN=Tead3 PE=2 SV=2 - [TEAD3_MOUSE]	5.67	1	56.67	0
P70257-1	Nfix	Isoform NFIX1 of Nuclear factor 1 X-type OS=Mus musculus OX=10090 GN=Nfix - [NFIX_MOUSE]	7.33	1	73.33	0
P70257-2	Nfix	Isoform NFIX2 of Nuclear factor 1 X-type OS=Mus musculus OX=10090 GN=Nfix - [NFIX_MOUSE]	6.33	1	63.33	0
P70288	Hdac2	Histone deacetylase 2 OS=Mus musculus OX=10090 GN=Hdac2 PE=1 SV=1 - [HDAC2_MOUSE]	18.67	1	11.2	0
P70324-2	Tbx3	Isoform 2 of T-box transcription factor TBX3 OS=Mus musculus OX=10090 GN=Tbx3 - [TBX3_MOUSE]	3.33	1	33.33	0
P70333	Hnrnph2	Heterogeneous nuclear ribonucleoprotein H2 OS=Mus musculus OX=10090 GN=Hnrnph2 PE=1 SV=1 - [HNRH2_MOUSE]	8.33	0.93	5	0.01
P70353	Nfyc	Nuclear transcription factor Y subunit gamma OS=Mus musculus OX=10090 GN=Nfyc PE=1 SV=2 - [NFYC_MOUSE]	2.67	0.67	26.67	0.08
P70388-2	Rad50	Isoform 2 of DNA repair protein RAD50 OS=Mus musculus OX=10090 GN=Rad50 - [RAD50_MOUSE]	2.67	0.67	26.67	0.06
P70403	Cux1	Protein CASP OS=Mus musculus OX=10090 GN=Cux1 PE=1 SV=2 - [CASP_MOUSE]	4.67	0.67	46.67	0.03
P85442	Vgll3	Transcription cofactor vestigial-like protein 3 OS=Mus musculus OX=10090 GN=Vgll3 PE=2 SV=1 - [VGLL3_MOUSE]	2.33	0.98	23.33	0
P97302	Bach1	Transcription regulator protein BACH1 OS=Mus musculus OX=10090 GN=Bach1 PE=1 SV=1 - [BACH1_MOUSE]	5.33	1	53.33	0
P97471	Smad4	Mothers against decapentaplegic homolog 4 OS=Mus musculus OX=10090 GN=Smad4 PE=1 SV=2 - [SMAD4_MOUSE]	2	0.98	20	0
P97496-2	Smarcc1	Isoform 2 of SWI/SNF complex subunit SMARCC1 OS=Mus musculus OX=10090 GN=Smarcc1 - [SMRC1_MOUSE]	34.33	1	11.44	0
P97863	Nfib	Nuclear factor 1 B-type OS=Mus musculus OX=10090 GN=Nfib PE=1 SV=2 - [NFIB_MOUSE]	6.33	0.67	63.33	0.04
Q00899	Yy1	Transcriptional repressor protein YY1 OS=Mus musculus OX=10090 GN=Yy1 PE=1 SV=1 - [TYY1_MOUSE]	2.33	0.98	23.33	0
Q00PI9	Hnrnpul2	Heterogeneous nuclear ribonucleoprotein U-like protein 2 OS=Mus musculus OX=10090 GN=Hnrnpul2 PE=1 SV=2 - [HNRL2_MOUSE]	39.67	0.67	3.97	0.03
Q01147	Creb1	Cyclic AMP-responsive element-binding protein 1 OS=Mus musculus OX=10090 GN=Creb1 PE=1 SV=1 - [CREB1_MOUSE]	4.67	1	46.67	0
Q03347	Runx1	Runt-related transcription factor 1 OS=Mus musculus OX=10090 GN=Runx1 PE=1 SV=1 - [RUNX1_MOUSE]	15.67	0.85	4.27	0.01
Q08024-2	Cbfb	Isoform 2 of Core-binding factor subunit beta OS=Mus musculus OX=10090 GN=Cbfb - [PEBB_MOUSE]	3	0.99	30	0
Q08122-2	Tle3	Isoform 2 of Transducin-like enhancer protein 3 OS=Mus musculus OX=10090 GN=Tle3 - [TLE3_MOUSE]	3.67	1	36.67	0
Q08775-3	Runx2	Isoform 3 of Runt-related transcription factor 2 OS=Mus musculus OX=10090 GN=Runx2 - [RUNX2_MOUSE]	8	1	80	0
Q08775-8	Runx2	Isoform 8 of Runt-related transcription factor 2 OS=Mus musculus OX=10090 GN=Runx2 - [RUNX2_MOUSE]	4.33	0.99	43.33	0
Q09XV5	Chd8	Chromodomain-helicase-DNA-binding protein 8 OS=Mus musculus OX=10090 GN=Chd8 PE=1 SV=1 - [CHD8_MOUSE]	10.33	1	103.33	0
Q3TKT4	Smarca4	Transcription activator BRG1 OS=Mus musculus OX=10090 GN=Smarca4 PE=1 SV=1 - [SMCA4_MOUSE]	21.33	0.99	7.11	0
Q3TUF7-2	Yeats2	Isoform 2 of YEATS domain-containing protein 2 OS=Mus musculus OX=10090 GN=Yeats2 - [YETS2_MOUSE]	3.67	0.67	36.67	0.04
Q3U1T3	Brms1l	Breast cancer metastasis-suppressor 1-like protein OS=Mus musculus OX=10090 GN=Brms1l PE=2 SV=1 - [BRM1L_MOUSE]	3	0.67	30	0.05
Q3U3C9-3	Gse1	Isoform 3 of Genetic suppressor element 1 OS=Mus musculus OX=10090 GN=Gse1 - [GSE1_MOUSE]	14.33	1	143.33	0
Q3U3I9	Znf865	Zinc finger protein 865 OS=Mus musculus OX=10090 GN=Znf865 PE=2 SV=1 - [ZN865_MOUSE]	2.67	0.67	26.67	0.06
Q3UA37	Qrich1	Glutamine-rich protein 1 OS=Mus musculus OX=10090 GN=Qrich1 PE=1 SV=1 - [QRIC1_MOUSE]	2.67	0.67	26.67	0.08
Q3UCQ1	Foxk2	Forkhead box protein K2 OS=Mus musculus OX=10090 GN=Foxk2 PE=1 SV=3 - [FOXK2_MOUSE]	6.67	1	66.67	0
Q3UH06-3	Rreb1	Isoform 3 of Ras-responsive element-binding protein 1 OS=Mus musculus OX=10090 GN=Rreb1 - [RREB1_MOUSE]	7	1	70	0
Q3URU2	Peg3	Paternally-expressed gene 3 protein OS=Mus musculus OX=10090 GN=Peg3 PE=1 SV=1 - [PEG3_MOUSE]	26	1	7.8	0
Q3UXZ9	Kdm5a	Lysine-specific demethylase 5A OS=Mus musculus OX=10090 GN=Kdm5a PE=1 SV=2 - [KDM5A_MOUSE]	10	0.92	10	0.01
Q4G0F8-2	Ubn1	Isoform 2 of Ubinuclein-1 OS=Mus musculus OX=10090 GN=Ubn1 - [UBN1_MOUSE]	7	0.99	70	0
Q505G8	Znf827	Zinc finger protein 827 OS=Mus musculus OX=10090 GN=Znf827 PE=1 SV=2 - [ZN827_MOUSE]	6.67	1	66.67	0
Q56A10-2	Znf608	Isoform 2 of Zinc finger protein 608 OS=Mus musculus OX=10090 GN=Znf608 - [ZN608_MOUSE]	4.33	0.67	43.33	0.04
Q5DTW7	Resf1	Retroelement silencing factor 1 OS=Mus musculus OX=10090 GN=Resf1 PE=1 SV=2 - [RESF1_MOUSE]	10	1	100	0
Q5DW34	Ehmt1	Histone-lysine N-methyltransferase EHMT1 OS=Mus musculus OX=10090 GN=Ehmt1 PE=1 SV=2 - [EHMT1_MOUSE]	11	0.99	16.5	0
Q5PRE5	Proser1	Proline and serine-rich protein 1 OS=Mus musculus OX=10090 GN=Proser1 PE=1 SV=1 - [PRSR1_MOUSE]	2	0.66	20	0.09
Q5SPL2	Phf12	PHD finger protein 12 OS=Mus musculus OX=10090 GN=Phf12 PE=1 SV=1 - [PHF12_MOUSE]	7.33	1	73.33	0
Q5SYD0	Myo1d	Unconventional myosin-Id OS=Mus musculus OX=10090 GN=Myo1d PE=1 SV=1 - [MYO1D_MOUSE]	3.67	0.67	36.67	0.04
Q5UAK0-5	Mier1	Isoform 5 of Mesoderm induction early response protein 1 OS=Mus musculus OX=10090 GN=Mier1 - [MIER1_MOUSE]	4.67	1	46.67	0
Q60520	Sin3a	Paired amphipathic helix protein Sin3a OS=Mus musculus OX=10090 GN=Sin3a PE=1 SV=3 - [SIN3A_MOUSE]	19	1	190	0
Q60665-2	Skil	Isoform 2 of Ski-like protein OS=Mus musculus OX=10090 GN=Skil - [SKIL_MOUSE]	2.33	0.67	23.33	0.08
Q60668-3	Hnrnpd	Isoform 3 of Heterogeneous nuclear ribonucleoprotein D0 OS=Mus musculus OX=10090 GN=Hnrnpd - [HNRPD_MOUSE]	10.67	1	6.4	0
Q60698	Ski	Ski oncogene OS=Mus musculus OX=10090 GN=Ski PE=1 SV=2 - [SKI_MOUSE]	11.33	1	113.33	0
Q60707	Tbx2	T-box transcription factor TBX2 OS=Mus musculus OX=10090 GN=Tbx2 PE=1 SV=3 - [TBX2_MOUSE]	8.67	1	86.67	0
Q60722-2	Tcf4	Isoform 1 of Transcription factor 4 OS=Mus musculus OX=10090 GN=Tcf4 - [ITF2_MOUSE]	4	1	40	0
Q60722-3	Tcf4	Isoform 3 of Transcription factor 4 OS=Mus musculus OX=10090 GN=Tcf4 - [ITF2_MOUSE]	4.67	1	46.67	0
Q60737	Csnk2a1	Casein kinase II subunit alpha OS=Mus musculus OX=10090 GN=Csnk2a1 PE=1 SV=2 - [CSK21_MOUSE]	5.33	0.78	4	0.01
Q60972	Rbbp4	Histone-binding protein RBBP4 OS=Mus musculus OX=10090 GN=Rbbp4 PE=1 SV=5 - [RBBP4_MOUSE]	21	1	4.85	0
Q60973	Rbbp7	Histone-binding protein RBBP7 OS=Mus musculus OX=10090 GN=Rbbp7 PE=1 SV=1 - [RBBP7_MOUSE]	16	0.99	6	0
Q60974	Ncor1	Nuclear receptor corepressor 1 OS=Mus musculus OX=10090 GN=Ncor1 PE=1 SV=1 - [NCOR1_MOUSE]	36	1	360	0
Q61026	Ncoa2	Nuclear receptor coactivator 2 OS=Mus musculus OX=10090 GN=Ncoa2 PE=1 SV=3 - [NCOA2_MOUSE]	7	1	70	0
Q61103	Dpf2	Zinc finger protein ubi-d4 OS=Mus musculus OX=10090 GN=Dpf2 PE=1 SV=1 - [REQU_MOUSE]	8	1	80	0
Q61127	Nab2	NGFI-A-binding protein 2 OS=Mus musculus OX=10090 GN=Nab2 PE=1 SV=2 - [NAB2_MOUSE]	2	0.66	20	0.09
Q61142-2	Spin1	Isoform 2 of Spindlin-1 OS=Mus musculus OX=10090 GN=Spin1 - [SPIN1_MOUSE]	2.33	0.66	23.33	0.09
Q61164	Ctcf	Transcriptional repressor CTCF OS=Mus musculus OX=10090 GN=Ctcf PE=1 SV=2 - [CTCF_MOUSE]	2.67	0.66	26.67	0.09
Q61191	Hcfc1	Host cell factor 1 OS=Mus musculus OX=10090 GN=Hcfc1 PE=1 SV=2 - [HCFC1_MOUSE]	11.67	1	116.67	0
Q61286	Tcf12	Transcription factor 12 OS=Mus musculus OX=10090 GN=Tcf12 PE=1 SV=2 - [HTF4_MOUSE]	26.33	1	263.33	0
Q61286-2	Tcf12	Isoform ALF1A of Transcription factor 12 OS=Mus musculus OX=10090 GN=Tcf12 - [HTF4_MOUSE]	26	1	260	0
Q61329	Zfhx3	Zinc finger homeobox protein 3 OS=Mus musculus OX=10090 GN=Zfhx3 PE=1 SV=1 - [ZFHX3_MOUSE]	28.33	1	283.33	0
Q61464-4	Znf638	Isoform 4 of Zinc finger protein 638 OS=Mus musculus OX=10090 GN=Znf638 - [ZN638_MOUSE]	4.67	0.67	46.67	0.03
Q61466	Smarcd1	SWI/SNF-related matrix-associated actin-dependent regulator of chromatin subfamily D member 1 OS=Mus musculus OX=10090 GN=Smarcd1 PE=1 SV=3 - [SMRD1_MOUSE]	3.33	0.99	33.33	0
Q61493	Rev3l	DNA polymerase zeta catalytic subunit OS=Mus musculus OX=10090 GN=Rev3l PE=1 SV=3 - [REV3L_MOUSE]	7.67	1	76.67	0
Q61545	Ewsr1	RNA-binding protein EWS OS=Mus musculus OX=10090 GN=Ewsr1 PE=1 SV=2 - [EWS_MOUSE]	4.67	0.75	3.5	0.02
Q61550	Rad21	Double-strand-break repair protein rad21 homolog OS=Mus musculus OX=10090 GN=Rad21 PE=1 SV=3 - [RAD21_MOUSE]	2.67	0.98	26.67	0
Q61572	Foxc1	Forkhead box protein C1 OS=Mus musculus OX=10090 GN=Foxc1 PE=1 SV=3 - [FOXC1_MOUSE]	4.33	1	43.33	0
Q61602	Gli3	Transcriptional activator GLI3 OS=Mus musculus OX=10090 GN=Gli3 PE=1 SV=2 - [GLI3_MOUSE]	5.67	1	56.67	0
Q61624	Znf148	Zinc finger protein 148 OS=Mus musculus OX=10090 GN=Znf148 PE=1 SV=2 - [ZN148_MOUSE]	10.67	1	106.67	0
Q61666	Hira	Protein HIRA OS=Mus musculus OX=10090 GN=Hira PE=1 SV=3 - [HIRA_MOUSE]	14.67	1	146.67	0
Q61670	Hlx	H2.0-like homeobox protein OS=Mus musculus OX=10090 GN=Hlx PE=2 SV=1 - [HLX_MOUSE]	4	1	40	0
Q61818-2	Rai1	Isoform 2 of Retinoic acid-induced protein 1 OS=Mus musculus OX=10090 GN=Rai1 - [RAI1_MOUSE]	5.33	0.67	53.33	0.04
Q62141	Sin3b	Paired amphipathic helix protein Sin3b OS=Mus musculus OX=10090 GN=Sin3b PE=1 SV=2 - [SIN3B_MOUSE]	4.67	0.67	46.67	0.03
Q62189	Snrpa	U1 small nuclear ribonucleoprotein A OS=Mus musculus OX=10090 GN=Snrpa PE=1 SV=3 - [SNRPA_MOUSE]	2.33	0.66	23.33	0.09
Q62231	Six1	Homeobox protein SIX1 OS=Mus musculus OX=10090 GN=Six1 PE=1 SV=2 - [SIX1_MOUSE]	8	1	80	0
Q62232	Six2	Homeobox protein SIX2 OS=Mus musculus OX=10090 GN=Six2 PE=1 SV=2 - [SIX2_MOUSE]	9	1	90	0
Q62296	Tead4	Transcriptional enhancer factor TEF-3 OS=Mus musculus OX=10090 GN=Tead4 PE=1 SV=2 - [TEAD4_MOUSE]	4	1	40	0
Q64028-3	Phc1	Isoform 3 of Polyhomeotic-like protein 1 OS=Mus musculus OX=10090 GN=Phc1 - [PHC1_MOUSE]	8.67	1	86.67	0
Q64092-4	Tfe3	Isoform 4 of Transcription factor E3 OS=Mus musculus OX=10090 GN=Tfe3 - [TFE3_MOUSE]	2.33	0.98	23.33	0
Q64127	Trim24	Transcription intermediary factor 1-alpha OS=Mus musculus OX=10090 GN=Trim24 PE=1 SV=1 - [TIF1A_MOUSE]	4.67	0.99	46.67	0
Q64213-2	Sf1	Isoform CW17E of Splicing factor 1 OS=Mus musculus OX=10090 GN=Sf1 - [SF01_MOUSE]	4.33	0.78	4.33	0.02
Q64318	Zeb1	Zinc finger E-box-binding homeobox 1 OS=Mus musculus OX=10090 GN=Zeb1 PE=1 SV=1 - [ZEB1_MOUSE]	4.33	0.99	43.33	0
Q64705-2	Usf2	Isoform USF2B of Upstream stimulatory factor 2 OS=Mus musculus OX=10090 GN=Usf2 - [USF2_MOUSE]	4	1	40	0
Q66JQ7	Knl1	Kinetochore scaffold 1 OS=Mus musculus OX=10090 GN=Knl1 PE=1 SV=3 - [KNL1_MOUSE]	3	0.98	30	0
Q69ZK6	Jmjd1c	Probable JmjC domain-containing histone demethylation protein 2C OS=Mus musculus OX=10090 GN=Jmjd1c PE=1 SV=3 - [JHD2C_MOUSE]	22.67	1	226.67	0
Q6DIC0	Smarca2	Probable global transcription activator SNF2L2 OS=Mus musculus OX=10090 GN=Smarca2 PE=1 SV=1 - [SMCA2_MOUSE]	11	1	110	0
Q6IQX8	Znf219	Zinc finger protein 219 OS=Mus musculus OX=10090 GN=Znf219 PE=1 SV=1 - [ZN219_MOUSE]	3.33	0.67	33.33	0.05
Q6KAS7-2	Znf521	Isoform 2 of Zinc finger protein 521 OS=Mus musculus OX=10090 GN=Znf521 - [ZN521_MOUSE]	4.33	0.67	43.33	0.07
Q6NXK2-2	Znf532	Isoform 2 of Zinc finger protein 532 OS=Mus musculus OX=10090 GN=Znf532 - [ZN532_MOUSE]	3	0.67	30	0.05
Q6NXW6	Rad17	Cell cycle checkpoint protein RAD17 OS=Mus musculus OX=10090 GN=Rad17 PE=1 SV=2 - [RAD17_MOUSE]	2.33	0.98	23.33	0
Q6NZF1	Zc3h11a	Zinc finger CCCH domain-containing protein 11A OS=Mus musculus OX=10090 GN=Zc3h11a PE=1 SV=1 - [ZC11A_MOUSE]	7.33	0.67	73.33	0.03
Q6NZN0-5	Rbm26	Isoform 5 of RNA-binding protein 26 OS=Mus musculus OX=10090 GN=Rbm26 - [RBM26_MOUSE]	2.33	0.66	23.33	0.09
Q6P4S8	Ints1	Integrator complex subunit 1 OS=Mus musculus OX=10090 GN=Ints1 PE=1 SV=2 - [INT1_MOUSE]	6	1	60	0
Q6P9Z1	Smarcd3	SWI/SNF-related matrix-associated actin-dependent regulator of chromatin subfamily D member 3 OS=Mus musculus OX=10090 GN=Smarcd3 PE=1 SV=2 - [SMRD3_MOUSE]	9	0.98	13.5	0
Q6PAL7	Ahdc1	AT-hook DNA-binding motif-containing protein 1 OS=Mus musculus OX=10090 GN=Ahdc1 PE=1 SV=1 - [AHDC1_MOUSE]	23	1	230	0
Q6PCM2-2	Ints6	Isoform 2 of Integrator complex subunit 6 OS=Mus musculus OX=10090 GN=Ints6 - [INT6_MOUSE]	4	0.99	40	0
Q6PDG5-2	Smarcc2	Isoform 2 of SWI/SNF complex subunit SMARCC2 OS=Mus musculus OX=10090 GN=Smarcc2 - [SMRC2_MOUSE]	24.67	0.97	4.63	0
Q6PDK2	Kmt2d	Histone-lysine N-methyltransferase 2D OS=Mus musculus OX=10090 GN=Kmt2d PE=1 SV=2 - [KMT2D_MOUSE]	3.67	0.67	36.67	0.04
Q6PDM1-4	Msl1	Isoform 4 of Male-specific lethal 1 homolog OS=Mus musculus OX=10090 GN=Msl1 - [MSL1_MOUSE]	3.33	0.67	33.33	0.07
Q6PDQ2	Chd4	Chromodomain-helicase-DNA-binding protein 4 OS=Mus musculus OX=10090 GN=Chd4 PE=1 SV=1 - [CHD4_MOUSE]	57	1	17.1	0
Q6PE01	Snrnp40	U5 small nuclear ribonucleoprotein 40 kDa protein OS=Mus musculus OX=10090 GN=Snrnp40 PE=1 SV=1 - [SNR40_MOUSE]	2.67	0.72	4	0.02
Q6ZPK0-6	Phf21a	Isoform 6 of PHD finger protein 21A OS=Mus musculus OX=10090 GN=Phf21a - [PF21A_MOUSE]	2.33	0.67	23.33	0.08
Q6ZPY7	Kdm3b	Lysine-specific demethylase 3B OS=Mus musculus OX=10090 GN=Kdm3b PE=1 SV=2 - [KDM3B_MOUSE]	4.67	0.67	46.67	0.03
Q6ZPZ3-2	Zc3h4	Isoform 2 of Zinc finger CCCH domain-containing protein 4 OS=Mus musculus OX=10090 GN=Zc3h4 - [ZC3H4_MOUSE]	3.33	0.67	33.33	0.05
Q6ZQ88	Kdm1a	Lysine-specific histone demethylase 1A OS=Mus musculus OX=10090 GN=Kdm1a PE=1 SV=2 - [KDM1A_MOUSE]	29.67	1	296.67	0
Q76MZ3	Ppp2r1a	Serine/threonine-protein phosphatase 2A 65 kDa regulatory subunit A alpha isoform OS=Mus musculus OX=10090 GN=Ppp2r1a PE=1 SV=3 - [2AAA_MOUSE]	3.67	0.67	36.67	0.04
Q7TPD0	Ints3	Integrator complex subunit 3 OS=Mus musculus OX=10090 GN=Ints3 PE=1 SV=2 - [INT3_MOUSE]	3	0.99	30	0
Q7TSH3	Znf516	Zinc finger protein 516 OS=Mus musculus OX=10090 GN=Znf516 PE=1 SV=1 - [ZN516_MOUSE]	14.67	1	146.67	0
Q7TSY8	Sgo2	Shugoshin 2 OS=Mus musculus OX=10090 GN=Sgo2 PE=1 SV=1 - [SGO2_MOUSE]	2.67	0.99	26.67	0
Q7TSZ8	Nacc1	Nucleus accumbens-associated protein 1 OS=Mus musculus OX=10090 GN=Nacc1 PE=1 SV=1 - [NACC1_MOUSE]	9	1	90	0
Q80TP3	Ubr5	E3 ubiquitin-protein ligase UBR5 OS=Mus musculus OX=10090 GN=Ubr5 PE=1 SV=2 - [UBR5_MOUSE]	11.67	1	116.67	0
Q80TZ9	Rere	Arginine-glutamic acid dipeptide repeats protein OS=Mus musculus OX=10090 GN=Rere PE=1 SV=3 - [RERE_MOUSE]	5.33	0.99	53.33	0
Q80WC1-2	Ubn2	Isoform 2 of Ubinuclein-2 OS=Mus musculus OX=10090 GN=Ubn2 - [UBN2_MOUSE]	3	0.67	30	0.07
Q80WC3-2	Tnrc18	Isoform 2 of Trinucleotide repeat-containing gene 18 protein OS=Mus musculus OX=10090 GN=Tnrc18 - [TNC18_MOUSE]	3.33	0.67	33.33	0.07
Q80YV3	Trrap	Transformation/transcription domain-associated protein OS=Mus musculus OX=10090 GN=Trrap PE=1 SV=2 - [TRRAP_MOUSE]	14	0.73	10.5	0.02
Q810A7	Ddx42	ATP-dependent RNA helicase DDX42 OS=Mus musculus OX=10090 GN=Ddx42 PE=1 SV=3 - [DDX42_MOUSE]	4	0.99	40	0
Q811S7	Ubp1	Upstream-binding protein 1 OS=Mus musculus OX=10090 GN=Ubp1 PE=1 SV=1 - [UBIP1_MOUSE]	3	0.67	30	0.05
Q8BG36	Dmrt2	Doublesex- and mab-3-related transcription factor 2 OS=Mus musculus OX=10090 GN=Dmrt2 PE=1 SV=1 - [DMRT2_MOUSE]	4.33	1	43.33	0
Q8BG87-4	Tet3	Isoform 3 of Methylcytosine dioxygenase TET3 OS=Mus musculus OX=10090 GN=Tet3 - [TET3_MOUSE]	8.67	1	86.67	0
Q8BGS3-2	Zkscan1	Isoform 2 of Zinc finger protein with KRAB and SCAN domains 1 OS=Mus musculus OX=10090 GN=Zkscan1 - [ZKSC1_MOUSE]	3.33	0.67	33.33	0.07
Q8BHJ5	Tbl1xr1	F-box-like/WD repeat-containing protein TBL1XR1 OS=Mus musculus OX=10090 GN=Tbl1xr1 PE=1 SV=1 - [TBL1R_MOUSE]	9.67	1	96.67	0
Q8BIH0-2	Sap130	Isoform 2 of Histone deacetylase complex subunit SAP130 OS=Mus musculus OX=10090 GN=Sap130 - [SP130_MOUSE]	4.33	0.67	43.33	0.04
Q8BL74	Gtf3c2	General transcription factor 3C polypeptide 2 OS=Mus musculus OX=10090 GN=Gtf3c2 PE=2 SV=2 - [TF3C2_MOUSE]	4	1	40	0
Q8BM75	Arid5b	AT-rich interactive domain-containing protein 5B OS=Mus musculus OX=10090 GN=Arid5b PE=1 SV=3 - [ARI5B_MOUSE]	24.33	1	243.33	0
Q8BMB0-3	Emsy	Isoform 3 of BRCA2-interacting transcriptional repressor EMSY OS=Mus musculus OX=10090 GN=Emsy - [EMSY_MOUSE]	16	1	160	0
Q8BMQ2	Gtf3c4	General transcription factor 3C polypeptide 4 OS=Mus musculus OX=10090 GN=Gtf3c4 PE=1 SV=2 - [TF3C4_MOUSE]	4.67	1	46.67	0
Q8BMQ3-2	Bnc2	Isoform 2 of Zinc finger protein basonuclin-2 OS=Mus musculus OX=10090 GN=Bnc2 - [BNC2_MOUSE]	4.67	1	46.67	0
Q8BP71	Rbfox2	RNA binding protein fox-1 homolog 2 OS=Mus musculus OX=10090 GN=Rbfox2 PE=1 SV=2 - [RFOX2_MOUSE]	6	0.97	9	0
Q8BX02-2	Kank2	Isoform 2 of KN motif and ankyrin repeat domain-containing protein 2 OS=Mus musculus OX=10090 GN=Kank2 - [KANK2_MOUSE]	6	0.97	9	0
Q8BXJ2	Trerf1	Transcriptional-regulating factor 1 OS=Mus musculus OX=10090 GN=Trerf1 PE=1 SV=1 - [TREF1_MOUSE]	10.67	1	106.67	0
Q8BZ32	Asxl2	Putative Polycomb group protein ASXL2 OS=Mus musculus OX=10090 GN=Asxl2 PE=1 SV=1 - [ASXL2_MOUSE]	2.67	0.67	26.67	0.08
Q8BZ47	Znf609	Zinc finger protein 609 OS=Mus musculus OX=10090 GN=Znf609 PE=1 SV=2 - [ZN609_MOUSE]	35.33	1	353.33	0
Q8BZH4	Pogz	Pogo transposable element with ZNF domain OS=Mus musculus OX=10090 GN=Pogz PE=1 SV=2 - [POGZ_MOUSE]	7.67	0.75	3.83	0.02
Q8C796	Rcor2	REST corepressor 2 OS=Mus musculus OX=10090 GN=Rcor2 PE=1 SV=1 - [RCOR2_MOUSE]	3.33	0.99	33.33	0
Q8C8B0	Alx1	ALX homeobox protein 1 OS=Mus musculus OX=10090 GN=Alx1 PE=1 SV=1 - [ALX1_MOUSE]	2	0.98	20	0
Q8C8N2	Scai	Protein SCAI OS=Mus musculus OX=10090 GN=Scai PE=1 SV=2 - [SCAI_MOUSE]	6	1	60	0
Q8C9X6	Epc1	Enhancer of polycomb homolog 1 OS=Mus musculus OX=10090 GN=Epc1 PE=1 SV=1 - [EPC1_MOUSE]	2	0.66	20	0.09
Q8CBD1	Nrip1	Nuclear receptor-interacting protein 1 OS=Mus musculus OX=10090 GN=Nrip1 PE=1 SV=1 - [NRIP1_MOUSE]	3.33	0.67	33.33	0.07
Q8CCH7	Zfpm2	Zinc finger protein ZFPM2 OS=Mus musculus OX=10090 GN=Zfpm2 PE=1 SV=2 - [FOG2_MOUSE]	5.33	0.99	53.33	0
Q8CFE3	Rcor1	REST corepressor 1 OS=Mus musculus OX=10090 GN=Rcor1 PE=1 SV=3 - [RCOR1_MOUSE]	10	1	100	0
Q8CFI7	Polr2b	DNA-directed RNA polymerase II subunit RPB2 OS=Mus musculus OX=10090 GN=Polr2b PE=1 SV=2 - [RPB2_MOUSE]	7	1	70	0
Q8CGF7-2	Tcerg1	Isoform 2 of Transcription elongation regulator 1 OS=Mus musculus OX=10090 GN=Tcerg1 - [TCRG1_MOUSE]	11.33	0.94	8.5	0.01
Q8CGN4-3	Bcor	Isoform 3 of BCL-6 corepressor OS=Mus musculus OX=10090 GN=Bcor - [BCOR_MOUSE]	19.33	1	193.33	0
Q8CGV9	Tshz3	Teashirt homolog 3 OS=Mus musculus OX=10090 GN=Tshz3 PE=1 SV=2 - [TSH3_MOUSE]	16.33	1	163.33	0
Q8CGY8-2	Ogt	Isoform 2 of UDP-N-acetylglucosamine--peptide N-acetylglucosaminyltransferase 110 kDa subunit OS=Mus musculus OX=10090 GN=Ogt - [OGT1_MOUSE]	10	1	100	0
Q8CH18-3	Ccar1	Isoform 3 of Cell division cycle and apoptosis regulator protein 1 OS=Mus musculus OX=10090 GN=Ccar1 - [CCAR1_MOUSE]	16.33	0.87	4.45	0.01
Q8CHI8-3	Ep400	Isoform 3 of E1A-binding protein p400 OS=Mus musculus OX=10090 GN=Ep400 - [EP400_MOUSE]	13.67	0.99	136.67	0
Q8CHP6	Phc3	Polyhomeotic-like protein 3 OS=Mus musculus OX=10090 GN=Phc3 PE=1 SV=2 - [PHC3_MOUSE]	8.33	1	83.33	0
Q8CHY6	Gatad2a	Transcriptional repressor p66 alpha OS=Mus musculus OX=10090 GN=Gatad2a PE=1 SV=2 - [P66A_MOUSE]	16.33	1	163.33	0
Q8CI11	Gnl3	Guanine nucleotide-binding protein-like 3 OS=Mus musculus OX=10090 GN=Gnl3 PE=1 SV=2 - [GNL3_MOUSE]	3	0.67	30	0.07
Q8K0L9-2	Zbtb20	Isoform 2 of Zinc finger and BTB domain-containing protein 20 OS=Mus musculus OX=10090 GN=Zbtb20 - [ZBT20_MOUSE]	13	1	130	0
Q8K284	Gtf3c1	General transcription factor 3C polypeptide 1 OS=Mus musculus OX=10090 GN=Gtf3c1 PE=1 SV=2 - [TF3C1_MOUSE]	3	0.67	30	0.05
Q8K2T8	Paf1	RNA polymerase II-associated factor 1 homolog OS=Mus musculus OX=10090 GN=Paf1 PE=1 SV=1 - [PAF1_MOUSE]	3	0.67	30	0.07
Q8K310	Matr3	Matrin-3 OS=Mus musculus OX=10090 GN=Matr3 PE=1 SV=1 - [MATR3_MOUSE]	27.33	0.67	3.57	0.03
Q8K327	Champ1	Chromosome alignment-maintaining phosphoprotein 1 OS=Mus musculus OX=10090 GN=Champ1 PE=1 SV=1 - [CHAP1_MOUSE]	7.67	1	76.67	0
Q8K3X4	Irf2bpl	Probable E3 ubiquitin-protein ligase IRF2BPL OS=Mus musculus OX=10090 GN=Irf2bpl PE=1 SV=1 - [I2BPL_MOUSE]	3	0.67	30	0.05
Q8K4B0	Mta1	Metastasis-associated protein MTA1 OS=Mus musculus OX=10090 GN=Mta1 PE=1 SV=1 - [MTA1_MOUSE]	26.33	1	15.8	0
Q8QZV7	IntS13	Integrator complex subunit 13 OS=Mus musculus OX=10090 GN=IntS13 PE=1 SV=2 - [INT13_MOUSE]	2	0.66	20	0.09
Q8R089	Fbrs	Probable fibrosin-1 OS=Mus musculus OX=10090 GN=Fbrs PE=1 SV=2 - [FBRS_MOUSE]	4.33	1	43.33	0
Q8R2T8-2	Gtf3c5	Isoform 2 of General transcription factor 3C polypeptide 5 OS=Mus musculus OX=10090 GN=Gtf3c5 - [TF3C5_MOUSE]	3.67	0.99	36.67	0
Q8R323	Rfc3	Replication factor C subunit 3 OS=Mus musculus OX=10090 GN=Rfc3 PE=1 SV=1 - [RFC3_MOUSE]	10.33	0.99	15.5	0
Q8R3Y8-2	Irf2bp1	Isoform 2 of Interferon regulatory factor 2-binding protein 1 OS=Mus musculus OX=10090 GN=Irf2bp1 - [I2BP1_MOUSE]	13	1	130	0
Q8VBW5-2	Bbx	Isoform 2 of HMG box transcription factor BBX OS=Mus musculus OX=10090 GN=Bbx - [BBX_MOUSE]	6.33	0.99	63.33	0
Q8VCD5	Med17	Mediator of RNA polymerase II transcription subunit 17 OS=Mus musculus OX=10090 GN=Med17 PE=1 SV=1 - [MED17_MOUSE]	2.67	0.67	26.67	0.08
Q8VDM6-2	Hnrnpul1	Isoform 2 of Heterogeneous nuclear ribonucleoprotein U-like protein 1 OS=Mus musculus OX=10090 GN=Hnrnpul1 - [HNRL1_MOUSE]	7.67	0.89	5.75	0.01
Q8VDP4	Ccar2	Cell cycle and apoptosis regulator protein 2 OS=Mus musculus OX=10090 GN=Ccar2 PE=1 SV=2 - [CCAR2_MOUSE]	6.33	1	63.33	0
Q8VHR5	Gatad2b	Transcriptional repressor p66-beta OS=Mus musculus OX=10090 GN=Gatad2b PE=1 SV=1 - [P66B_MOUSE]	24.67	1	246.67	0
Q91WA4	Cxxc5	CXXC-type zinc finger protein 5 OS=Mus musculus OX=10090 GN=Cxxc5 PE=2 SV=1 - [CXXC5_MOUSE]	3	0.98	30	0
Q91WN1	Dnajc9	DnaJ homolog subfamily C member 9 OS=Mus musculus OX=10090 GN=Dnajc9 PE=1 SV=2 - [DNJC9_MOUSE]	4.33	0.71	4.33	0.02
Q921F2	Tardbp	TAR DNA-binding protein 43 OS=Mus musculus OX=10090 GN=Tardbp PE=1 SV=1 - [TADBP_MOUSE]	5.33	0.99	53.33	0
Q922F4	Tubb6	Tubulin beta-6 chain OS=Mus musculus OX=10090 GN=Tubb6 PE=1 SV=1 - [TBB6_MOUSE]	7.67	1	76.67	0
Q924A0-2	Tcf7l2	Isoform 2 of Transcription factor 7-like 2 OS=Mus musculus OX=10090 GN=Tcf7l2 - [TF7L2_MOUSE]	8	1	80	0
Q924A0-3	Tcf7l2	Isoform 3 of Transcription factor 7-like 2 OS=Mus musculus OX=10090 GN=Tcf7l2 - [TF7L2_MOUSE]	7	1	70	0
Q924A0-7	Tcf7l2	Isoform 7 of Transcription factor 7-like 2 OS=Mus musculus OX=10090 GN=Tcf7l2 - [TF7L2_MOUSE]	3.33	0.99	33.33	0
Q924A2	Cic	Protein capicua homolog OS=Mus musculus OX=10090 GN=Cic PE=1 SV=2 - [CIC_MOUSE]	14	1	140	0
Q924K8-2	Mta3	Isoform 2 of Metastasis-associated protein MTA3 OS=Mus musculus OX=10090 GN=Mta3 - [MTA3_MOUSE]	9.67	0.95	7.25	0
Q925H1	Trps1	Zinc finger transcription factor Trps1 OS=Mus musculus OX=10090 GN=Trps1 PE=1 SV=1 - [TRPS1_MOUSE]	17.33	1	173.33	0
Q99020	Hnrnpab	Heterogeneous nuclear ribonucleoprotein A/B OS=Mus musculus OX=10090 GN=Hnrnpab PE=1 SV=1 - [ROAA_MOUSE]	7	0.66	3.5	0.09
Q99J62	Rfc4	Replication factor C subunit 4 OS=Mus musculus OX=10090 GN=Rfc4 PE=1 SV=1 - [RFC4_MOUSE]	9.33	0.94	7	0
Q99J95	Cdk9	Cyclin-dependent kinase 9 OS=Mus musculus OX=10090 GN=Cdk9 PE=1 SV=1 - [CDK9_MOUSE]	3	0.99	30	0
Q99JR8-2	Smarcd2	Isoform 2 of SWI/SNF-related matrix-associated actin-dependent regulator of chromatin subfamily D member 2 OS=Mus musculus OX=10090 GN=Smarcd2 - [SMRD2_MOUSE]	2.33	0.66	23.33	0.09
Q99LB0	Dnttip1	Deoxynucleotidyltransferase terminal-interacting protein 1 OS=Mus musculus OX=10090 GN=Dnttip1 PE=1 SV=1 - [TDIF1_MOUSE]	9.33	1	93.33	0
Q99LE6	Abcf2	ATP-binding cassette sub-family F member 2 OS=Mus musculus OX=10090 GN=Abcf2 PE=1 SV=1 - [ABCF2_MOUSE]	3.67	0.67	36.67	0.05
Q99LI5	Znf281	Zinc finger protein 281 OS=Mus musculus OX=10090 GN=Znf281 PE=1 SV=1 - [ZN281_MOUSE]	22.33	1	223.33	0
Q99MD8	Mynn	Myoneurin OS=Mus musculus OX=10090 GN=Mynn PE=2 SV=2 - [MYNN_MOUSE]	2	0.66	20	0.09
Q99PP2	Znf318	Zinc finger protein 318 OS=Mus musculus OX=10090 GN=Znf318 PE=1 SV=3 - [ZN318_MOUSE]	3.33	0.67	33.33	0.07
Q99PP7	Trim33	E3 ubiquitin-protein ligase TRIM33 OS=Mus musculus OX=10090 GN=Trim33 PE=1 SV=2 - [TRI33_MOUSE]	18.33	1	27.5	0
Q9CQJ4	Rnf2	E3 ubiquitin-protein ligase RING2 OS=Mus musculus OX=10090 GN=Rnf2 PE=1 SV=1 - [RING2_MOUSE]	5.33	0.86	5.33	0.01
Q9CU65	Zmym2	Zinc finger MYM-type protein 2 OS=Mus musculus OX=10090 GN=Zmym2 PE=1 SV=3 - [ZMYM2_MOUSE]	21.33	1	213.33	0
Q9CW03	Smc3	Structural maintenance of chromosomes protein 3 OS=Mus musculus OX=10090 GN=Smc3 PE=1 SV=2 - [SMC3_MOUSE]	8.33	0.88	6.25	0.01
Q9CWF2	Tubb2b	Tubulin beta-2B chain OS=Mus musculus OX=10090 GN=Tubb2b PE=1 SV=1 - [TBB2B_MOUSE]	14.67	0.96	3.67	0
Q9CXY6	Ilf2	Interleukin enhancer-binding factor 2 OS=Mus musculus OX=10090 GN=Ilf2 PE=1 SV=1 - [ILF2_MOUSE]	6.33	1	63.33	0
Q9D0E1-2	Hnrnpm	Isoform 2 of Heterogeneous nuclear ribonucleoprotein M OS=Mus musculus OX=10090 GN=Hnrnpm - [HNRPM_MOUSE]	89.33	0.67	3.83	0.05
Q9D0F6	Rfc5	Replication factor C subunit 5 OS=Mus musculus OX=10090 GN=Rfc5 PE=1 SV=1 - [RFC5_MOUSE]	7.33	0.91	7.33	0.01
Q9D2D7	Znf687	Zinc finger protein 687 OS=Mus musculus OX=10090 GN=Znf687 PE=1 SV=1 - [ZN687_MOUSE]	6	0.67	60	0.03
Q9D4H9-3	Phf14	Isoform 3 of PHD finger protein 14 OS=Mus musculus OX=10090 GN=Phf14 - [PHF14_MOUSE]	8.33	1	83.33	0
Q9D824-3	Fip1l1	Isoform 3 of Pre-mRNA 3'-end-processing factor FIP1 OS=Mus musculus OX=10090 GN=Fip1l1 - [FIP1_MOUSE]	4.33	0.79	4.33	0.01
Q9DBR0	Akap8	A-kinase anchor protein 8 OS=Mus musculus OX=10090 GN=Akap8 PE=1 SV=1 - [AKAP8_MOUSE]	13.67	1	136.67	0
Q9DBY0-2	Foxp4	Isoform 2 of Forkhead box protein P4 OS=Mus musculus OX=10090 GN=Foxp4 - [FOXP4_MOUSE]	5.67	1	56.67	0
Q9DC33	Hmg20a	High mobility group protein 20A OS=Mus musculus OX=10090 GN=Hmg20a PE=1 SV=1 - [HM20A_MOUSE]	3.67	1	36.67	0
Q9DCD2	Xab2	Pre-mRNA-splicing factor SYF1 OS=Mus musculus OX=10090 GN=Xab2 PE=1 SV=1 - [SYF1_MOUSE]	2.33	0.66	23.33	0.09
Q9EPQ8-2	Tcf20	Isoform 2 of Transcription factor 20 OS=Mus musculus OX=10090 GN=Tcf20 - [TCF20_MOUSE]	22.67	1	226.67	0
Q9EPU0-2	Upf1	Isoform 2 of Regulator of nonsense transcripts 1 OS=Mus musculus OX=10090 GN=Upf1 - [RENT1_MOUSE]	4	0.67	40	0.04
Q9EPU4	Cpsf1	Cleavage and polyadenylation specificity factor subunit 1 OS=Mus musculus OX=10090 GN=Cpsf1 PE=1 SV=1 - [CPSF1_MOUSE]	4	0.79	6	0.01
Q9ERA0	Tfcp2	Alpha-globin transcription factor CP2 OS=Mus musculus OX=10090 GN=Tfcp2 PE=1 SV=1 - [TFCP2_MOUSE]	2.67	0.67	26.67	0.08
Q9JI44	Dmap1	DNA methyltransferase 1-associated protein 1 OS=Mus musculus OX=10090 GN=Dmap1 PE=1 SV=1 - [DMAP1_MOUSE]	2.67	0.98	26.67	0
Q9JI57-3	Gtf2ird1	Isoform 3 of General transcription factor II-I repeat domain-containing protein 1 OS=Mus musculus OX=10090 GN=Gtf2ird1 - [GT2D1_MOUSE]	4	0.98	40	0
Q9JJN2	Zfhx4	Zinc finger homeobox protein 4 OS=Mus musculus OX=10090 GN=Zfhx4 PE=1 SV=1 - [ZFHX4_MOUSE]	31	1	310	0
Q9JLM4	Zmym3	Zinc finger MYM-type protein 3 OS=Mus musculus OX=10090 GN=Zmym3 PE=1 SV=1 - [ZMYM3_MOUSE]	3.67	0.99	36.67	0
Q9QX47-2	Son	Isoform 2 of Protein SON OS=Mus musculus OX=10090 GN=Son - [SON_MOUSE]	3.67	0.67	36.67	0.05
Q9QXE7	Tbl1x	F-box-like/WD repeat-containing protein TBL1X OS=Mus musculus OX=10090 GN=Tbl1x PE=1 SV=2 - [TBL1X_MOUSE]	16.33	1	163.33	0
Q9QXV1	Cbx8	Chromobox protein homolog 8 OS=Mus musculus OX=10090 GN=Cbx8 PE=1 SV=1 - [CBX8_MOUSE]	5	0.75	5	0.02
Q9QYC0-2	Add1	Isoform 2 of Alpha-adducin OS=Mus musculus OX=10090 GN=Add1 - [ADDA_MOUSE]	5	0.92	7.5	0.01
Q9QYJ0	Dnaja2	DnaJ homolog subfamily A member 2 OS=Mus musculus OX=10090 GN=Dnaja2 PE=1 SV=1 - [DNJA2_MOUSE]	3.33	0.99	33.33	0
Q9R0G7	Zeb2	Zinc finger E-box-binding homeobox 2 OS=Mus musculus OX=10090 GN=Zeb2 PE=1 SV=2 - [ZEB2_MOUSE]	21	1	210	0
Q9R0L7	Akap8l	A-kinase anchor protein 8-like OS=Mus musculus OX=10090 GN=Akap8l PE=1 SV=1 - [AKP8L_MOUSE]	7.33	1	73.33	0
Q9R190	Mta2	Metastasis-associated protein MTA2 OS=Mus musculus OX=10090 GN=Mta2 PE=1 SV=1 - [MTA2_MOUSE]	29	1	43.5	0
Q9R1C7-2	Prpf40a	Isoform 2 of Pre-mRNA-processing factor 40 homolog A OS=Mus musculus OX=10090 GN=Prpf40a - [PR40A_MOUSE]	2.67	0.67	26.67	0.06
Q9WTL8-3	Arntl	Isoform 3 of Aryl hydrocarbon receptor nuclear translocator-like protein 1 OS=Mus musculus OX=10090 GN=Arntl - [BMAL1_MOUSE]	2.33	0.66	23.33	0.09
Q9WTM5	Ruvbl2	RuvB-like 2 OS=Mus musculus OX=10090 GN=Ruvbl2 PE=1 SV=3 - [RUVB2_MOUSE]	19.33	0.79	3.22	0.01
Q9WTX8	Mad1l1	Mitotic spindle assembly checkpoint protein MAD1 OS=Mus musculus OX=10090 GN=Mad1l1 PE=1 SV=1 - [MD1L1_MOUSE]	2.33	0.67	23.33	0.08
Q9WU00	Nrf1	Nuclear respiratory factor 1 OS=Mus musculus OX=10090 GN=Nrf1 PE=1 SV=2 - [NRF1_MOUSE]	3.33	1	33.33	0
Q9WU42	Ncor2	Nuclear receptor corepressor 2 OS=Mus musculus OX=10090 GN=Ncor2 PE=1 SV=3 - [NCOR2_MOUSE]	40.33	1	403.33	0
Q9WUK4	Rfc2	Replication factor C subunit 2 OS=Mus musculus OX=10090 GN=Rfc2 PE=1 SV=1 - [RFC2_MOUSE]	5.33	0.73	4	0.02
Q9Z0H3	Smarcb1	SWI/SNF-related matrix-associated actin-dependent regulator of chromatin subfamily B member 1 OS=Mus musculus OX=10090 GN=Smarcb1 PE=1 SV=1 - [SNF5_MOUSE]	8.33	1	83.33	0
Q9Z0H4-7	Celf2	Isoform 7 of CUGBP Elav-like family member 2 OS=Mus musculus OX=10090 GN=Celf2 - [CELF2_MOUSE]	3.67	0.67	36.67	0.04
Q9Z103	Adnp	Activity-dependent neuroprotector homeobox protein OS=Mus musculus OX=10090 GN=Adnp PE=1 SV=2 - [ADNP_MOUSE]	15.67	1	156.67	0
Q9Z130	Hnrnpdl	Heterogeneous nuclear ribonucleoprotein D-like OS=Mus musculus OX=10090 GN=Hnrnpdl PE=1 SV=1 - [HNRDL_MOUSE]	5.33	0.87	5.33	0.01
Q9Z148-2	Ehmt2	Isoform 2 of Histone-lysine N-methyltransferase EHMT2 OS=Mus musculus OX=10090 GN=Ehmt2 - [EHMT2_MOUSE]	10.33	0.97	10.33	0
Q9Z191	Eya4	Eyes absent homolog 4 OS=Mus musculus OX=10090 GN=Eya4 PE=2 SV=2 - [EYA4_MOUSE]	17.67	1	176.67	0
Q9Z1J1	Tcf7l1	Transcription factor 7-like 1 OS=Mus musculus OX=10090 GN=Tcf7l1 PE=1 SV=2 - [TF7L1_MOUSE]	7	1	70	0
Q9Z2B9	Rps6ka4	Ribosomal protein S6 kinase alpha-4 OS=Mus musculus OX=10090 GN=Rps6ka4 PE=1 SV=2 - [KS6A4_MOUSE]	3	0.67	30	0.07
Q9Z2D8	Mbd3	Methyl-CpG-binding domain protein 3 OS=Mus musculus OX=10090 GN=Mbd3 PE=1 SV=1 - [MBD3_MOUSE]	6.33	1	63.33	0
Q9Z2E1	Mbd2	Methyl-CpG-binding domain protein 2 OS=Mus musculus OX=10090 GN=Mbd2 PE=2 SV=2 - [MBD2_MOUSE]	4.33	1	43.33	0
Q9Z2E2-5	Mbd1	Isoform 5 of Methyl-CpG-binding domain protein 1 OS=Mus musculus OX=10090 GN=Mbd1 - [MBD1_MOUSE]	2.67	0.99	26.67	0
Q9Z2N8	Actl6a	Actin-like protein 6A OS=Mus musculus OX=10090 GN=Actl6a PE=1 SV=2 - [ACL6A_MOUSE]	13.67	0.96	6.83	0
Q9Z2U2-2	Zfp292	Isoform 2 of Zinc finger protein 292 OS=Mus musculus OX=10090 GN=Zfp292 - [ZN292_MOUSE]	2.67	0.67	26.67	0.08
Q9Z2X1-2	Hnrnpf	Isoform 2 of Heterogeneous nuclear ribonucleoprotein F OS=Mus musculus OX=10090 GN=Hnrnpf - [HNRPF_MOUSE]	13	0.99	13	0
